# Supplementary material for: HPV16 E1 dysregulated cellular genes involved in cell proliferation and host DNA damage: A possible role in cervical carcinogenesis
Source: PLoS One. 2021 Dec 30;16(12):e0260841. doi: 10.1371/journal.pone.0260841 (PMC8717967; doi:10.1371/journal.pone.0260841)
Supplement: S1 File — (XLSX) [file pone.0260841.s001.xlsx]

## Sheet: Data Fig.2
Number of viable cells	12 h		24 h		36 h		48 h
	pEGFP	pEGFP-E1	pEGFP	pEGFP-E1	pEGFP	pEGFP-E1	pEGFP	pEGFP-E1
	62400	46400	124800	68800	105600	75200	112000	97600
	67200	49600	102400	59200	124800	72000	129600	96000
	48000	67200	97600	64000	83200	73600	105600	64000
	68800	59200	105600	72000	108800	70400	115200	88000
	78400	57600	100800	64000	115200	60800	124800	76800
	70400	68800	115200	65600	123200	57600	128000	89600
Mean	65867	58133	107733	65600	110133	68267	119200	85333
Std. Deviation	10191	9032	10303	4411	15227	7274	9693	12787
Std. Error of Mean	4160	3687	4206	1801	6216	2969	3957	5220
p-value	N/A	0.1944	N/A	< 0.0001	N/A	0.0001	N/A	0.0004
*Two independent experiments with triplicate wells
Unpaired t test was used to determine all p-values
