# Supplementary material for: HPV16 E1 dysregulated cellular genes involved in cell proliferation and host DNA damage: A possible role in cervical carcinogenesis
Source: PLoS One. 2021 Dec 30;16(12):e0260841. doi: 10.1371/journal.pone.0260841 (PMC8717967; doi:10.1371/journal.pone.0260841)
Supplement: S2 File — (XLSX) [file pone.0260841.s002.xlsx]

## Sheet: Data Fig.4
	pEGFP	pEGFP-E1	pEGFP-184	pEGFP-359	pEGFP-439
Number of cells	85220.5	45596.8	78494.5	63527.4	89922
	91307	43183.9	77709.9	63583.6	89346.3
	90673.8	45041.1	80928	83571.8	84398.6
	102762	53415.8	90090.9	75678.6	101537
	98296.6	50344.3	86288	71183.6	99177.2
	96115	51744.4	87633.6	89317.2	91827.7
mean	94063	48221	83524	74477	92701
Std. Deviation	6246	4154	5167	10524	6460
Std. Error of Mean	2550	1696	2109	4296	2637
p-value	N/A	< 0.0001	0.0097	0.0029	0.7184
* Two independent experiments with triplicate wells
Unpaired t test was used to determine all p-values
