# Supplementary material for: HPV16 E1 dysregulated cellular genes involved in cell proliferation and host DNA damage: A possible role in cervical carcinogenesis
Source: PLoS One. 2021 Dec 30;16(12):e0260841. doi: 10.1371/journal.pone.0260841 (PMC8717967; doi:10.1371/journal.pone.0260841)
Supplement: S3 File — (XLSX) [file pone.0260841.s003.xlsx]

## Sheet: Data Fig.5
OD450	12 h						24 h						36 h
	Mock	pEGFP	pEGFP-E1	pEGFP-E1-184	pEGFP-E1-359	pEGFP-E1-439	Mock	pEGFP	pEGFP-E1	pEGFP-E1-184	pEGFP-E1-359	pEGFP-E1-439	Mock	pEGFP	pEGFP-E1	pEGFP-E1-184	pEGFP-E1-359	pEGFP-E1-439
	1.084	1.162	1.224	1.21	1.444	1.482	2.342	2.567	1.469	2.375	2.396	2.403	1.49	1.202	0.449	1.24	1.157	1.244
	1.109	1.142	1.284	1.267	1.375	1.531	2.354	2.472	1.558	2.612	2.347	2.246	1.391	1.142	0.446	1.214	1.228	1.176
	1.064	1.157	1.146	1.284	1.291	1.409	2.57	2.332	1.401	2.546	2.632	2.302	1.377	1.165	0.524	1.188	1.267	1.185
	1.15	1.22	1.29	1.27	1.51	1.54	1.53	1.24	0.47	1.28	1.19	1.28	2.356	2.79	1	2.55	2.62	2.48
	1.17	1.2	1.35	1.33	1.44	1.59	1.44	1.18	0.47	1.25	1.27	1.21	2.52	2.83	1.02	2.41	2.67	2.6
	1.13	1.22	1.21	1.35	1.35	1.47	1.42	1.2	0.54	1.22	1.31	1.22	2.62	2.76	0.931	2.52	2.64	2.58
Mean	1.118	1.184	1.251	1.285	1.402	1.504	1.943	1.832	0.9847	1.881	1.858	1.777	1.959	1.982	0.7283	1.854	1.93	1.878
Std. Deviation	0.04006	0.03413	0.0719	0.04985	0.07826	0.06338	0.5326	0.6892	0.5411	0.6953	0.6663	0.5943	0.5984	0.8898	0.2826	0.7025	0.782	0.7418
Std. Error of Mean	0.01636	0.01393	0.02935	0.02035	0.03195	0.02587	0.2174	0.2814	0.2209	0.2838	0.272	0.2426	0.2443	0.3633	0.1154	0.2868	0.3193	0.3028
p-value	0.0121	N/A	0.065	0.002	< 0.0001	< 0.0001	0.7617	N/A	0.0394	0.9055	0.949	0.8853	0.96	N/A	0.0082	0.788	0.9178	0.8304
* Two independent experiments with triplicate wells
Unpaired t test was used to determine all p-values
