# Supplementary material for: HPV16 E1 dysregulated cellular genes involved in cell proliferation and host DNA damage: A possible role in cervical carcinogenesis
Source: PLoS One. 2021 Dec 30;16(12):e0260841. doi: 10.1371/journal.pone.0260841 (PMC8717967; doi:10.1371/journal.pone.0260841)
Supplement: S4 File — (XLSX) [file pone.0260841.s004.xlsx]

## Sheet: Data Fig.6
% cell death	24 h		48 h		72 h
	pEGFP	pEGFP-E1	pEGFP	pEGFP-E1	pEGFP	pEGFP-E1
	1.93	4.64	0.34	16	0.25	30.7
	1.39	2.2	0.73	11.5	0.094	25.7
	1.56	4.21	0.71	11.9	13.6	47.5
	2.06	1.03	2.34	13.4	3.34	16.6
	1.14	2.66	2.18	6.57	3.88	38.7
	2.43	3.34	13.8	6.34	4.29	37.6
Mean	1.75	3.01	3.35	10.95	4.242	32.8
Std. Deviation	0.475	1.33	5.19	3.825	4.933	10.9
Std. Error of Mean	0.194	0.545	2.12	1.561	2.014	4.44
p-value	N/A	0.0541	N/A	0.0161	N/A	0.0002
* Two independent experiments with triplicate wells
Unpaired t test was used to determine all p-values
