# Supplementary material for: HPV16 E1 dysregulated cellular genes involved in cell proliferation and host DNA damage: A possible role in cervical carcinogenesis
Source: PLoS One. 2021 Dec 30;16(12):e0260841. doi: 10.1371/journal.pone.0260841 (PMC8717967; doi:10.1371/journal.pone.0260841)
Supplement: S5 File — (XLSX) [file pone.0260841.s005.xlsx]

## Sheet: Data Fig.7
% of cells	24 h				48 h				72 h
	Apoptosis		Necrosis		Apoptosis		Necrosis		Apoptosis		Necrosis
	pEGFP	pEGFP-E1	pEGFP	pEGFP-E1	pEGFP	pEGFP-E1	pEGFP	pEGFP-E1	pEGFP	pEGFP-E1	pEGFP	pEGFP-E1
	2.44	20.33	0.55	7	3.34	19.94	1.36	32.8	3.09	21.52	3.04	42.9
	1.74	17.36	0.44	8.98	2.36	39.78	1.19	22.4	2.29	20.48	2.81	36.7
	1.83	12.22	0.46	14.5	2.04	19.36	1.15	33.9	3.31	24.3	3.18	40
	1.97	10.6	1.77	0.58	1.48	30.64	3.35	5.59	3.04	31.63	1.03	11.7
	1.11	9.15	1.65	6.67	1.53	30.39	2.86	4.74	5.34	46.23	1.25	19.3
	1.08	10.83	1.87	6.99	1.83	31.15	3.86	6.43	5.36	48.06	1.3	19.2
Mean	1.695	13.42	1.123	7.453	2.097	28.54	2.295	17.64	3.738	32.04	2.102	28.3
Std. Deviation	0.5237	4.418	0.7055	4.478	0.6915	7.736	1.207	13.81	1.295	12.35	1.006	13.11
Std. Error of Mean	0.2138	1.804	0.288	1.828	0.2823	3.158	0.4929	5.64	0.5287	5.041	0.4108	5.354
p-value	N/A	< 0.0001	N/A	0.0065	N/A	< 0.0001	N/A	0.0219	N/A	0.0002	N/A	0.0006
* Two independent experiments with triplicate wells
Unpaired t test was used to determine all p-values.
