# Supplementary material for: HPV16 E1 dysregulated cellular genes involved in cell proliferation and host DNA damage: A possible role in cervical carcinogenesis
Source: PLoS One. 2021 Dec 30;16(12):e0260841. doi: 10.1371/journal.pone.0260841 (PMC8717967; doi:10.1371/journal.pone.0260841)
Supplement: S6 File — (XLSX) [file pone.0260841.s006.xlsx]

## Sheet: data3-sig_E1_vs_GFP
Gene_Symbol	RefSeq_ID	E1/GFP.fc
RPS28	NM_001031.4	2.02146
LPP	NM_005578.2	-2.5243
HIST1H2BD	NM_138720.1	2.09315
MKL1	NM_020831.3	-2.18983
C6orf160	XM_943699.1	2.00924
ITGB2	NM_000211.1	2.52531
UTX	NM_021140.1	-2.50996
C6orf59	XR_017956.1	-2.53145
ROR1	NM_005012.2	-2.16285
C14orf78	XM_001132404.1	2.04738
SIRT4	NM_012240.1	2.21261
WWP2	NM_199423.1	-2.26002
ISG20	NM_002201.4	8.93926
C7orf68	NM_013332.3	-2.25087
SFMBT2	NM_001029880.1	-2.25678
LEFTY1	NM_020997.2	2.2867
PCNXL2	NM_024938.2	-2.06394
TCP1	NM_030752.2	2.30164
DDIT4	NM_019058.2	-4.42764
ZNF326	NM_182976.1	-2.4224
ATXN7L2	NM_153340.3	2.40191
KLHL9	NM_018847.2	-2.63193
APOBEC3H	NM_181773.2	2.77766
LOC644884	XM_927971.1	5.23023
TNFRSF10D	NM_003840.3	2.21939
KRT17	NM_000422.1	2.17497
FAF1	NM_007051.2	-2.24627
VASN	NM_138440.2	5.37234
HBA2	NM_000517.3	2.78699
C1orf24	NM_052966.1	-2.18206
FBXW7	NM_033632.2	-2.23441
NCOA1	NM_147223.2	-2.47088
WNK4	NM_032387.3	2.51107
GRB10	NM_001001555.1	-2.02425
WDR33	NM_001006622.1	-2.28601
RARB	NM_000965.2	-2.65479
SLC2A5	NM_003039.1	2.71563
PCK2	NM_004563.2	-2.39757
SSH2	NM_033389.2	-2.34626
FBXO8	NM_012180.2	-2.24193
SNORD100	NR_002435.1	2.27081
MGC16121	XM_001128419.1	-2.73677
DDN	NM_015086.1	2.62376
KISS1R	NM_032551.3	2.19934
PTH2	NM_178449.2	2.06864
ZSCAN5A	NM_024303.1	2.68646
PHPT1	NM_014172.3	2.37372
CD247	NM_000734.2	2.51069
C19orf24	NM_017914.2	2.10224
KIAA1267	NM_015443.2	-2.46041
MYC	NM_002467.3	-2.15569
SASS6	NM_194292.1	-2.09923
SLC9A3R1	NM_004252.2	2.12115
HIST1H4E	NM_003545.3	3.75916
FOXO3	NM_201559.2	-2.36382
FAM80B	NM_020734.1	-2.28143
GAL	NM_015973.3	2.46583
TUG1	NR_002323.1	-2.10161
LOC440731	XM_933693.2	2.00758
C10orf33	NM_032709.1	2.41145
VCX	NM_013452.2	6.21365
ZNF212	NM_012256.2	-2.01959
TELO2	NM_016111.2	2.10347
ASCC1	NM_015947.2	-2.06473
NPTX2	NM_002523.1	3.38353
TP53INP2	NM_021202.1	2.1828
UNQ9370	NM_207447.1	-2.24633
TMEM198	NM_001005209.1	-2.70103
METRNL	XM_941466.2	2.03065
WDR7	NM_015285.2	-2.18756
ZBTB20	NM_015642.3	-2.03869
CDK2AP2	NM_005851.3	2.49713
MT1A	NM_005946.2	2.07864
NSMCE2	NM_173685.1	-2.11211
ZNF296	NM_145288.1	2.61782
NME1-NME2	NM_001018136.1	3.01663
CMTM1	NM_181270.2	4.50376
DIAPH3	NM_030932.3	-2.53926
KIF20A	NM_005733.1	2.18675
MEIS2	NM_172315.1	-2.55801
LPHN2	NM_012302.2	-2.39791
PMS2L3	NM_005395.2	-2.05493
PHF21A	NM_016621.2	-2.59662
BNIPL	NM_138278.2	3.65409
UST	NM_005715.1	-2.08044
DOK1	NM_001381.2	2.56911
VPREB3	NM_013378.1	2.68405
BCL7C	XM_940124.1	2.00915
LHX3	NM_178138.2	3.44376
SCO2	NM_005138.1	2.04379
SGK	NM_005627.2	5.40295
ALDH3A1	NM_000691.3	3.64501
ADM2	NM_024866.4	-2.02274
TMEM166	NM_032181.1	2.40915
C19orf6	NM_001033026.1	2.19456
FLJ10374	NM_018074.3	3.93529
ATF6	NM_007348.2	-2.48323
RPPH1	NR_002312.1	3.03844
C1orf116	NM_023938.5	2.03552
UBE2E2	NM_152653.2	-2.03877
GFPT2	NM_005110.1	2.01157
TMEM31	NM_182541.2	2.44238
GMDS	NM_001500.2	-2.46248
SSBP2	NM_012446.2	-2.02428
DOCK3	NM_004947.3	-2.2305
SBSN	NM_198538.1	4.81068
DNAJB12	NM_001002762.1	-2.6551
FAM46C	NM_017709.3	3.45994
KDELR3	NM_016657.1	2.20696
KLF12	NM_007249.4	-2.0163
SLC6A9	NM_001024845.1	-3.29999
NFKB1	NM_003998.2	-2.09159
HOXD1	NM_024501.1	2.84232
PSD3	NM_015310.3	-2.52644
RPL6	NM_001024662.1	2.15101
PLK2	NM_006622.2	2.45375
MAP2K5	NM_002757.2	-2.67117
GADD45B	NM_015675.2	2.48844
BEST1	NM_004183.2	-3.65772
LOC729446	XM_001133842.1	-2.22782
BAZ2B	NM_013450.2	-2.15245
TULP4	NM_001007466.1	-2.11874
MAGT1	NM_032121.4	2.54598
ARID5B	NM_032199.1	-2.83134
RICS	NM_014715.2	-2.22492
KDELR3	NM_006855.2	2.56399
C6orf52	XM_938497.2	2.22568
FGFR3	NM_022965.1	2.63442
CEL	NM_001807.3	2.7237
PRPH	NM_006262.3	2.44655
FAM90A2P	XR_015341.1	2.01614
LGALS1	NM_002305.3	2.61565
LOC645558	XM_928577.2	2.54034
FAM188A	NM_024948.2	-2.2498
RAPGEF6	NM_016340.4	-2.93415
RPL14	NM_001034996.1	2.06004
CACYBP	NM_014412.2	2.28558
GPX3	NM_002084.3	2.06367
C1orf112	NM_018186.2	-2.06493
ZNF548	NM_152909.2	-2.28177
RPL9	NM_001024921.2	2.21287
FLJ35767	NM_207459.1	2.65688
CDK5R1	NM_003885.2	2.42653
MYBPHL	NM_001010985.1	2.67637
RPL26	NM_000987.3	2.46403
CREB5	NM_182898.2	-2.98858
SIK3	NM_025164.3	-2.19656
KLF6	NM_001300.4	-2.22861
WDR22	NM_003861.1	-2.02875
SLC7A9	NM_014270.3	2.42813
KCNJ8	NM_004982.2	-2.097
THBS4	NM_003248.3	2.12121
GSTM3	NM_000849.3	2.26178
KLF6	NM_001008490.1	-2.26353
RPL29	NM_000992.2	2.42956
SATB2	NM_015265.1	-2.09811
PLAT	NM_000930.2	-2.18592
GOLSYN	NM_001099743.1	-2.33781
MTMR3	NM_021090.3	-3.16986
PCNX	NM_014982.2	-2.28932
RASD1	NM_016084.3	2.20732
ZNF407	NM_017757.2	-2.53595
MLLT10	NM_004641.2	-2.73129
SLC11A2	NM_000617.1	-2.35458
REM2	NM_173527.2	2.45578
PKNOX1	NM_004571.3	2.08279
BBX	NM_020235.3	-2.30852
MIDN	NM_177401.4	2.53334
TSC22D3	NM_198057.2	-3.25287
MAPK10	NM_138982.1	-2.02346
PIM2	NM_006875.2	2.27583
LIN28B	NM_001004317.2	-2.23343
CDKN2D	NM_079421.2	2.01602
RBM20	XM_939337.2	-2.87705
ZNF778	NM_182531.2	3.73545
GABPA	NM_002040.2	2.29213
PPARGC1A	NM_013261.3	-2.09674
RAB9A	NM_004251.3	-2.18526
ZNF268	NM_152943.1	2.12047
C20orf46	NM_018354.1	-2.00269
FOSB	NM_006732.1	4.19772
LOC642282	XM_925818.1	2.08789
KRTDAP	NM_207392.1	3.48904
BTN2A2	NM_006995.3	-2.35005
BCL11A	NM_022893.2	-2.28358
DDX10	NM_004398.2	-2.01069
TCEAL7	NM_152278.2	2.46124
C1orf162	NM_174896.2	2.40397
RPL23	NM_000978.3	2.15597
TAF7L	NM_024885.2	2.08422
ZNF350	NM_021632.3	-2.05179
ALDOC	NM_005165.2	2.96758
ZNF256	NM_005773.2	-2.97017
H1F0	NM_005318.2	-2.40191
PTRF	NM_012232.3	2.00465
DDX39	NM_138998.1	-2.24865
FANCG	NM_004629.1	-2.60059
UQCRB	NM_006294.2	2.08201
BSN	NM_003458.3	-2.10259
EOMES	NM_005442.2	2.20162
C1orf63	NM_207035.1	2.19504
PCK2	NM_001018073.1	-2.06235
ZNF187	NM_007151.1	-2.02997
UVRAG	NM_003369.3	-2.09021
MID1	NM_033290.2	-2.69065
EGR1	NM_001964.2	2.16465
CHD9	NM_025134.4	-2.24337
FLJ14166	NM_024565.4	2.60098
JARID2	NM_004973.2	-2.45323
JMJD1C	NM_032776.1	-3.18758
FHIT	NM_002012.1	-2.49844
LONP1	NM_004793.2	-2.08679
HSPA2	NM_021979.3	2.22654
BHLHB2	NM_003670.1	-3.22934
ERC2	NM_015576.1	-3.44942
SLC38A1	NM_030674.3	-2.58251
NGFRAP1	NM_014380.1	-2.54121
RPL29	NM_000992.2	2.62048
KIAA1324	NM_020775.2	2.17367
BAIAP2L2	NM_025045.4	2.57093
LOC653752	XM_933660.1	2.29159
CNOT4	NM_013316.2	-2.52857
NFKBIA	NM_020529.1	-2.25094
FLJ46906	XM_928441.1	-2.01915
RPL34	NM_033625.2	2.16501
CTH	NM_001902.4	-2.22133
LOC440585	XM_942137.2	2.39124
E2F2	NM_004091.2	-2.07033
KLF9	NM_001206.2	-2.47748
NFIB	NM_005596.2	-2.55101
LOC653421	XM_932007.1	-2.41855
TRAK2	NM_015049.1	-2.12368
C9orf152	NM_001012993.1	3.16605
NDUFA3	NM_004542.2	-3.31919
PBX1	NM_002585.1	-2.31093
LOC729764	XR_015649.1	2.18544
NPC1L1	NM_013389.1	3.98499
CDKAL1	NM_017774.2	-2.54636
HEY1	NM_001040708.1	-2.157
APOC1	NM_001645.3	2.32944
SERF2	NM_001018108.2	2.67303
SOX8	NM_014587.2	2.08654
C1orf218	NM_019049.1	-2.22737
F8A1	NM_012151.3	-2.44875
C7orf63	NM_001039706.1	-2.5525
EYA3	NM_001990.2	-2.1131
ATG7	NM_006395.1	-2.29308
RSBN1	NM_018364.3	-2.06235
TUBB3	NM_006086.2	3.77072
SERTAD1	NM_013376.3	4.75883
HAS3	NM_005329.2	2.08075
HES5	NM_001010926.2	2.07173
MYH3	NM_002470.2	2.85546
PTH1R	NM_000316.2	2.00715
INSM2	NM_032594.3	2.01342
LTA	NM_000595.2	2.11413
ASNS	NM_133436.1	-2.35092
MARS	NM_004990.2	-2.11197
SLC9A1	NM_003047.2	2.41648
KRTAP19-1	NM_181607.1	-2.86065
RBM18	NM_033117.2	2.08512
SPEN	NM_015001.2	-2.09534
LOC728505	XM_001127580.1	2.28482
BIRC5	NM_001012271.1	3.08298
EVI1	NM_005241.1	-2.07326
FLJ39632	XR_015133.1	-2.08746
HSPA6	NM_002155.3	2.36119
MBNL1	NM_207296.1	-2.16771
RPL10A	NM_007104.4	2.02195
FAM36A	NM_198076.4	2.16129
FSCN1	NM_003088.2	2.09803
COMMD9	NM_014186.2	2.00654
LOC644029	XR_017397.1	2.02332
LOC729021	XR_015834.1	-2.0199
PBX3	NM_006195.4	-2.72603
P8	NM_012385.1	-2.20987
FAM129A	NM_052966.2	-2.25529
ZNF343	NM_024325.4	-2.27019
SGPP2	XM_938742.1	-2.12618
THADA	NM_022065.4	-2.03665
INHBE	NM_031479.3	-5.70413
TMEM169	NM_138390.2	2.17432
NPTX1	NM_002522.2	2.20668
BTRC	NM_033637.2	-2.32616
		2.11528
		2.40442
		-2.03898
		-2.15635
		-2.44171
		-2.20973
		-2.29751
		2.0811
		4.58966
		-2.04176
SNORD13	NR_003041.1	2.05266
		2.74313
		2.06214
		2.38984
		-2.02973
TUBB2A	NM_001069.2	2.46687
BCAS3	NM_017679.2	-2.1186
BACH2	NM_021813.1	-2.05764
IFI27	NM_005532.3	2.90273
LOC401431	NM_001008745.1	-2.26419
LOC100132288	NM_001033515.1	2.4486
SNORD31	NR_002560.1	2.5361
BARD1	NM_000465.1	-2.49909
RN7SK	NR_001445.1	2.35071
SNORD68	NR_002450.1	-2.04246
LOC440157	NM_001013701.1	-2.13244
CX3CR1	NM_001337.3	2.23486
TLE4	NM_007005.3	-2.42369
ANKRD11	NM_013275.4	-2.02086
CALCB	NM_000728.3	-2.09807
RPL36A	NM_021029.4	2.77066
HBEGF	NM_001945.1	3.05916
ACTA1	NM_001100.3	5.30158
EXT1	NM_000127.2	-3.33323
TTTY14	NR_001543.1	-2.01108
RASL11B	NM_023940.2	2.71252
KIAA1683	NM_025249.1	2.80253
HIST1H4B	NM_003544.2	2.73722
VCX-C	NM_001001888.1	6.20925
RASD2	NM_014310.3	4.89647
GPI	NM_000175.2	2.23579
GPR83	NM_016540.2	2.95174
ZNF767	NM_024910.1	-2.05078
ITGB2	NM_000211.2	2.26565
COX7B	NM_001866.2	2.16036
GDF15	NM_004864.1	3.25479
RGS2	NM_002923.1	3.70108
LOC134997	NR_000030.1	2.62351
RPS17	NM_001021.3	2.25064
SPANXB1	NM_032461.2	2.6964
ICAM3	NM_002162.2	2.10946
PGK1	NM_000291.2	2.09194
RPS15	NM_001018.3	2.09295
GRIN2C	NM_000835.3	2.02873
BCL2	NM_000633.2	-2.04561
BCL11A	NM_022893.2	-2.23428
TSC22D3	NM_004089.3	-2.00964
ABCF2	NM_005692.3	2.76975
KIAA1618	NM_020954.2	-2.37008
RPL21	NM_000982.3	2.47832
MOBP	NM_182935.2	3.09991
CCDC50	NM_174908.2	-2.01101
CTH	NM_153742.3	-2.25516
CTH	NM_153742.3	-2.06415
TCF12	NM_207037.1	-2.49503
EIF5	NM_001969.3	2.00797
BAX	NM_138765.2	2.6283
MSH5	NM_172166.2	-2.06681
CMTM1	NM_181270.1	4.29316
ODZ3	NM_001080477.1	-2.4535
WBP5	NM_001006614.1	-2.32657
ZNF473	NM_015428.1	-2.16805
NMB	NM_021077.3	2.13088
INVS	NM_183245.1	-2.0298
PMS2L3	NM_001003686.1	-2.56471
ARID4B	NM_016374.5	-2.21317
VCX3A	NM_016379.2	5.096
CARS	NM_001014438.1	-2.14386
RAD51L3	NM_002878.2	-2.30978
MID1	NM_000381.1	-2.05236
DIAPH3	NM_001042517.1	-2.41351
SCMH1	NM_001031694.1	-2.06649
TSC22D3	NM_004089.3	-3.90256
CD247	NM_198053.1	2.82124
MTMR3	NM_153050.1	-2.20254
PSMD10	NM_002814.2	2.21895
C19orf48	NM_199250.1	-2.1648
CD14	NM_001040021.1	3.31995
RPS24	NM_001026.3	2.63024
RFPL3S	NR_001450.2	2.63403
NUPR1	NM_001042483.1	-2.33756
SOD2	NM_001024466.1	2.41193
JMJD1C	NM_032776.1	-3.40307
TMEM107	NM_032354.2	2.11452
LOC100129379	XR_039592.1	2.10177
FNDC3B	NM_001135095.1	-2.83601
LOC100130837	XM_001717688.1	2.03978
LOC392437	XR_037197.1	2.15389
LOC653079	XR_016115.2	2.18592
TBC1D3F	XM_001134185.1	-2.02446
LOC728672	XR_015580.2	2.07152
LOC728590	XM_001131826.2	2.18592
LOC728312	XR_042486.1	2.65774
SGK1	NM_005627.3	4.67134
SNHG7	NR_003672.2	3.00901
LOC728650	XR_042473.1	-2.12684
RN5S9	NR_023371.1	4.71087
SNORA28	NR_002964.1	2.05395
FLJ43681	XR_015857.2	2.07736
SCARNA13	NR_003002.1	2.02438
SNORA57	NR_004390.1	4.27223
SNORD12	NR_003030.1	2.09736
RNU1-5	NR_004400.1	3.37383
LOC678655	NR_015382.1	2.47928
LOC100132585	XM_001722111.1	2.04071
SCARNA16	NR_003013.1	2.38242
SNORA12	NR_002954.1	3.19605
LOC728244	XR_018431.1	2.05718
SNORD3A	NR_006880.1	16.5871
SNORA73A	NR_002907.2	2.86528
RNU105A	NR_004404.1	4.37433
SNORA72	NR_002581.1	2.15615
PLK5P	NR_026557.1	2.62192
ZSCAN12L1	NR_024063.1	2.01524
SNORD3C	NR_006881.1	16.0233
PABPC4L	NM_001114734.1	-2.27621
RNU6ATAC	NR_023344.1	2.26361
GPX8	NM_001008397.2	-2.05539
AHNAK2	NM_138420.2	2.18694
SNORA73B	NR_004406.1	3.85641
RNU1G2	NR_004426.1	2.80817
ASAP1	NM_018482.2	-2.10137
RNU11	NR_004407.1	3.29395
SNORA61	NR_002987.1	2.06016
SNORD84	NR_003065.1	7.30962
RNU1-3	NR_004408.1	3.03039
SNORD104	NR_004380.1	3.86411
ZNF583	NM_152478.1	-2.12595
SNORD99	NR_003077.1	5.82182
SNORA63	NR_002586.1	2.87714
UQCRB	NM_006294.3	2.15029
FNDC3B	NM_022763.3	-2.90875
LOC100130887	XM_001726262.1	2.36795
LOC100129685	XM_001723814.1	2.17052
LOC100129195	XM_001722758.1	3.32751
FLJ44342	XR_040497.1	2.38435
LOC100129907	XM_001720756.1	2.53116
LOC285943	XR_040116.1	2.11552
LOC389342	XM_945799.3	2.37432
LOC345041	XR_018747.2	2.57764
LOC100131895	XM_001718367.1	-2.88612
LOC100133478	XR_037476.1	-2.16191
LOC650157	XM_001129774.2	2.11378
LOC439953	XR_017375.2	2.01018
LOC391532	XR_017653.1	2.07085
LOC100131387	XM_001725100.1	2.04595
LOC728823	XR_015838.2	2.06875
LOC728782	XM_001128906.2	2.03695
LOC730167	XM_001726158.1	2.46898
SGK1	NM_005627.3	3.78095
LOC729926	XR_038426.1	2.11847
RNU6-1	NR_004394.1	2.6842
MIR1974	NR_031738.1	2.75274
SNORD69	NR_003057.1	2.66789
RNU6-15	NR_028372.1	2.70978
MIR1978	NR_031742.1	4.08113

## Sheet: gomap_stat
Namespace	GOID	Term	count	Genes	Sig.NotIn.GO	Genome.In.GO	Genome.NotIn.GO	PValue	Bonferroni	FDR
molecular_function	GO:0005488	binding	266	ABCF2, KIF20A, ZNF256, DDX39A, CDKN2D, TUBB3, BTN2A2, ATG7, CEL, LEFTY1, PLK2, ZNF268, PPARGC1A, KDELR3, PIM2, WWP2, FAF1, SLC7A9, KLF12, AHNAK2, CMTM1, VASN, FAM129A, PLK5, KLF6, PABPC4L, ZNF548, ZNF583, CTH, BNIPL, CCDC50, CX3CR1, REM2, ZNF296, SASS6, APOBEC3H, DDX10, DOCK3, DOK1, TSC22D3, HBEGF, E2F2, EGR1, ZNF778, EIF5, TMEM31, MECOM, EXT1, EYA3, FANCG, JMJD1C, FGFR3, FHIT, ATF6, SCMH1, ALDOC…	146	13906	39087	1.24002e-58	6.68247e-55	6.68247e-55
cellular_component	GO:0005622	intracellular	262	ABCF2, UST, KIF20A, SERF2, ZNF256, DDX39A, CDKN2D, TUBB3, ATG7, CEL, PLK2, ZNF268, PPARGC1A, KDELR3, PIM2, WWP2, FAF1, KLF12, AHNAK2, VASN, COX20, FAM129A, PLK5, SGPP2, TMEM198, KLF6, COX7B, ZNF548, ZNF583, CTH, BNIPL, CCDC50, CX3CR1, REM2, ZNF296, SASS6, APOBEC3H, DOCK3, DOK1, TSC22D3, HBEGF, E2F2, EGR1, ZNF778, EIF5, MECOM, EXT1, EYA3, ALDH3A1, FANCG, JMJD1C, FGFR3, FHIT, ATF6, SCMH1, ALDOC, SP…	150	13637	39356	1.29784e-57	6.99407e-54	3.49703e-54
cellular_component	GO:0044424	intracellular part	256	ABCF2, UST, KIF20A, SERF2, ZNF256, DDX39A, CDKN2D, TUBB3, ATG7, CEL, PLK2, ZNF268, PPARGC1A, KDELR3, PIM2, WWP2, FAF1, KLF12, AHNAK2, VASN, COX20, FAM129A, PLK5, SGPP2, TMEM198, KLF6, COX7B, ZNF548, ZNF583, CTH, BNIPL, CCDC50, CX3CR1, ZNF296, SASS6, APOBEC3H, DOCK3, DOK1, TSC22D3, HBEGF, E2F2, EGR1, ZNF778, EIF5, MECOM, EXT1, EYA3, ALDH3A1, FANCG, JMJD1C, FGFR3, FHIT, ATF6, SCMH1, ALDOC, SPEN, FO…	156	13299	39694	1.05289e-55	5.674e-52	1.89133e-52
cellular_component	GO:0005623	cell	275	ABCF2, UST, KIF20A, SERF2, ZNF256, DDX39A, CDKN2D, TUBB3, ATG7, CEL, PLK2, ZNF268, GPR83, PPARGC1A, KDELR3, PIM2, WWP2, FAF1, SLC7A9, KLF12, AHNAK2, VASN, COX20, FAM129A, PLK5, SGPP2, TMEM198, KLF6, COX7B, ZNF548, ZNF583, CTH, BNIPL, CCDC50, CX3CR1, REM2, ZNF296, SASS6, APOBEC3H, DOCK3, DOK1, TSC22D3, HBEGF, E2F2, EGR1, ZNF778, EIF5, MECOM, EXT1, EYA3, ALDH3A1, FANCG, JMJD1C, FGFR3, FHIT, ATF6, S…	137	15727	37266	2.53247e-53	1.36475e-49	3.41187e-50
cellular_component	GO:0044464	cell part	274	ABCF2, UST, KIF20A, SERF2, ZNF256, DDX39A, CDKN2D, TUBB3, ATG7, CEL, PLK2, ZNF268, GPR83, PPARGC1A, KDELR3, PIM2, WWP2, FAF1, SLC7A9, KLF12, AHNAK2, VASN, COX20, FAM129A, PLK5, SGPP2, TMEM198, KLF6, COX7B, ZNF548, ZNF583, CTH, BNIPL, CCDC50, CX3CR1, REM2, ZNF296, SASS6, APOBEC3H, DOCK3, DOK1, TSC22D3, HBEGF, E2F2, EGR1, ZNF778, EIF5, MECOM, EXT1, EYA3, ALDH3A1, FANCG, JMJD1C, FGFR3, FHIT, ATF6, S…	138	15687	37306	6.15402e-53	3.3164e-49	6.63281e-50
biological_process	GO:0009987	cellular process	266	UST, KIF20A, ZNF256, DDX39A, CDKN2D, TUBB3, BTN2A2, ATG7, CEL, LEFTY1, PLK2, ZNF268, GPR83, PPARGC1A, KDELR3, PIM2, WWP2, FAF1, SLC7A9, KLF12, PTH2, AHNAK2, VASN, COX20, FAM129A, PLK5, SGPP2, TMEM198, KLF6, COX7B, ZNF548, ZNF583, CTH, BNIPL, CX3CR1, REM2, ZNF296, SASS6, APOBEC3H, DDX10, DOCK3, DOK1, TSC22D3, HBEGF, E2F2, EGR1, ZNF778, EIF5, MECOM, EXT1, EYA3, ALDH3A1, FANCG, JMJD1C, FGFR3, FHIT, …	146	14825	38168	8.06305e-53	4.34518e-49	7.24196e-50
cellular_component	GO:0043226	organelle	242	ABCF2, UST, KIF20A, SERF2, ZNF256, DDX39A, CDKN2D, TUBB3, BTN2A2, ATG7, CEL, PLK2, ZNF268, GPR83, PPARGC1A, KDELR3, WWP2, FAF1, KLF12, AHNAK2, VASN, COX20, FAM129A, PLK5, SGPP2, TMEM198, KLF6, COX7B, ZNF548, ZNF583, CTH, BNIPL, ZNF296, SASS6, APOBEC3H, DOK1, TSC22D3, HBEGF, E2F2, EGR1, ZNF778, EIF5, MECOM, EXT1, EYA3, ALDH3A1, FANCG, JMJD1C, FGFR3, FHIT, ATF6, SCMH1, ALDOC, SPEN, FOXO3, DDN, SATB…	170	12531	40462	2.40345e-51	1.29522e-47	1.85032e-48
cellular_component	GO:0043227	membrane-bounded organelle	230	ABCF2, UST, KIF20A, SERF2, ZNF256, DDX39A, CDKN2D, TUBB3, BTN2A2, CEL, ZNF268, PPARGC1A, KDELR3, WWP2, FAF1, KLF12, AHNAK2, VASN, COX20, FAM129A, PLK5, SGPP2, TMEM198, KLF6, COX7B, ZNF548, ZNF583, CTH, BNIPL, ZNF296, APOBEC3H, DOK1, TSC22D3, HBEGF, E2F2, EGR1, ZNF778, EIF5, MECOM, EXT1, EYA3, ALDH3A1, FANCG, JMJD1C, FGFR3, FHIT, ATF6, SCMH1, ALDOC, SPEN, FOXO3, DDN, SATB2, WDR7, PSD3, SIRT4, HEY1…	182	11629	41364	1.99762e-49	1.07652e-45	1.34565e-46
cellular_component	GO:0043229	intracellular organelle	226	ABCF2, UST, KIF20A, SERF2, ZNF256, DDX39A, CDKN2D, TUBB3, CEL, PLK2, ZNF268, PPARGC1A, KDELR3, WWP2, FAF1, KLF12, AHNAK2, VASN, COX20, PLK5, SGPP2, TMEM198, KLF6, COX7B, ZNF548, ZNF583, CTH, BNIPL, ZNF296, SASS6, APOBEC3H, DOK1, TSC22D3, HBEGF, E2F2, EGR1, ZNF778, EIF5, MECOM, EXT1, EYA3, ALDH3A1, FANCG, JMJD1C, FGFR3, FHIT, ATF6, SCMH1, ALDOC, SPEN, FOXO3, DDN, SATB2, WDR7, PSD3, SIRT4, HEY1, FO…	186	11497	41496	9.9539e-48	5.36416e-44	5.96018e-45
molecular_function	GO:0005515	protein binding	213	KIF20A, ZNF256, DDX39A, CDKN2D, TUBB3, BTN2A2, ATG7, CEL, LEFTY1, PLK2, ZNF268, PPARGC1A, PIM2, WWP2, FAF1, SLC7A9, KLF12, AHNAK2, CMTM1, VASN, FAM129A, KLF6, CTH, BNIPL, CCDC50, CX3CR1, SASS6, APOBEC3H, DOCK3, DOK1, TSC22D3, HBEGF, E2F2, EGR1, ZNF778, EIF5, TMEM31, MECOM, EXT1, EYA3, FANCG, JMJD1C, FGFR3, FHIT, ATF6, SCMH1, ALDOC, SPEN, FOXO3, DDN, SATB2, WDR7, SIK3, SIRT4, HEY1, FOSB, RASD2, GA…	199	10429	42564	1.51061e-46	8.14065e-43	8.14065e-44
biological_process	GO:0008152	metabolic process	225	ABCF2, UST, KIF20A, ZNF256, DDX39A, CDKN2D, TUBB3, BTN2A2, ATG7, CEL, LEFTY1, PLK2, ZNF268, PPARGC1A, KDELR3, PIM2, WWP2, FAF1, KLF12, COX20, FAM129A, PLK5, SGPP2, KLF6, COX7B, ZNF548, ZNF583, CTH, REM2, ZNF296, APOBEC3H, DDX10, DOCK3, TSC22D3, HBEGF, E2F2, EGR1, ZNF778, EIF5, MECOM, EXT1, EYA3, ALDH3A1, FANCG, JMJD1C, FGFR3, FHIT, ATF6, SCMH1, ALDOC, SPEN, FOXO3, DDN, SATB2, PSD3, SIK3, SIRT4, H…	187	11637	41356	3.34868e-46	1.8046e-42	1.61557e-43
biological_process	GO:0044260	cellular macromolecule metabolic process	187	UST, ZNF256, DDX39A, CDKN2D, TUBB3, ATG7, LEFTY1, PLK2, ZNF268, PPARGC1A, KDELR3, PIM2, WWP2, KLF12, FAM129A, PLK5, KLF6, COX7B, ZNF548, ZNF583, CTH, ZNF296, APOBEC3H, DDX10, TSC22D3, HBEGF, E2F2, EGR1, ZNF778, EIF5, MECOM, EXT1, EYA3, FANCG, JMJD1C, FGFR3, FHIT, ATF6, SCMH1, SPEN, FOXO3, DDN, SATB2, SIK3, SIRT4, HEY1, FOSB, RASD2, GABPA, ZNF473, ZBTB20, NUPR1, NGFRAP1, CACYBP, GPI, RBM20, KANSL1…	225	8151	44842	3.59749e-46	1.93869e-42	1.61557e-43
biological_process	GO:0044237	cellular metabolic process	208	UST, ZNF256, DDX39A, CDKN2D, TUBB3, BTN2A2, ATG7, CEL, LEFTY1, PLK2, ZNF268, PPARGC1A, KDELR3, PIM2, WWP2, KLF12, COX20, FAM129A, PLK5, SGPP2, KLF6, COX7B, ZNF548, ZNF583, CTH, ZNF296, APOBEC3H, DDX10, TSC22D3, HBEGF, E2F2, EGR1, ZNF778, EIF5, MECOM, EXT1, EYA3, ALDH3A1, FANCG, JMJD1C, FGFR3, FHIT, ATF6, SCMH1, ALDOC, SPEN, FOXO3, DDN, SATB2, SIK3, SIRT4, HEY1, FOSB, RASD2, GABPA, ZNF473, ZBTB20,…	204	10042	42951	5.23987e-46	2.82376e-42	2.17213e-43
biological_process	GO:0043170	macromolecule metabolic process	192	UST, ZNF256, DDX39A, CDKN2D, TUBB3, ATG7, LEFTY1, PLK2, ZNF268, PPARGC1A, KDELR3, PIM2, WWP2, FAF1, KLF12, FAM129A, PLK5, KLF6, COX7B, ZNF548, ZNF583, CTH, ZNF296, APOBEC3H, DDX10, TSC22D3, HBEGF, E2F2, EGR1, ZNF778, EIF5, MECOM, EXT1, EYA3, FANCG, JMJD1C, FGFR3, FHIT, ATF6, SCMH1, SPEN, FOXO3, DDN, SATB2, SIK3, SIRT4, HEY1, FOSB, RASD2, GABPA, ZNF473, ZBTB20, NUPR1, NGFRAP1, CACYBP, GPI, RBM20, …	220	8830	44163	2.32615e-44	1.25356e-40	8.95403e-42
cellular_component	GO:0005634	nucleus	165	KIF20A, SERF2, ZNF256, DDX39A, CDKN2D, TUBB3, ZNF268, PPARGC1A, WWP2, FAF1, KLF12, AHNAK2, PLK5, KLF6, ZNF548, ZNF583, CTH, BNIPL, ZNF296, APOBEC3H, DOK1, TSC22D3, E2F2, EGR1, ZNF778, EIF5, MECOM, EYA3, ALDH3A1, FANCG, JMJD1C, FHIT, ATF6, SCMH1, SPEN, FOXO3, DDN, SATB2, HEY1, FOSB, SSBP2, GABPA, ZNF473, ZBTB20, NUPR1, VCX, NGFRAP1, CACYBP, INVS, GPI, RBM20, KANSL1, PTRF, ZNF326, NSMCE2, COMMD9, A…	247	6630	46363	7.22188e-44	3.89187e-40	2.56462e-41
biological_process	GO:0044699	single-organism process	238	UST, KIF20A, ZNF256, DDX39A, CDKN2D, TUBB3, BTN2A2, ATG7, CEL, LEFTY1, PLK2, ZNF268, GPR83, PPARGC1A, KDELR3, PIM2, WWP2, FAF1, SLC7A9, PTH2, AHNAK2, VASN, COX20, PLK5, SGPP2, TMEM198, COX7B, CTH, BNIPL, CX3CR1, REM2, ZNF296, SASS6, APOBEC3H, DOCK3, DOK1, TSC22D3, HBEGF, E2F2, EGR1, MECOM, EXT1, EYA3, ALDH3A1, FANCG, JMJD1C, FGFR3, FHIT, ATF6, SCMH1, ALDOC, SPEN, FOXO3, ADGRL2, SATB2, WDR7, PSD3,…	174	13334	39659	7.61439e-44	4.10339e-40	2.56462e-41
biological_process	GO:0044238	primary metabolic process	203	UST, ZNF256, DDX39A, CDKN2D, TUBB3, ATG7, CEL, LEFTY1, PLK2, ZNF268, PPARGC1A, KDELR3, PIM2, WWP2, FAF1, KLF12, FAM129A, PLK5, SGPP2, KLF6, COX7B, ZNF548, ZNF583, CTH, ZNF296, APOBEC3H, DDX10, TSC22D3, HBEGF, E2F2, EGR1, ZNF778, EIF5, MECOM, EXT1, EYA3, FANCG, JMJD1C, FGFR3, FHIT, ATF6, SCMH1, ALDOC, SPEN, FOXO3, DDN, SATB2, SIK3, SIRT4, HEY1, FOSB, RASD2, GABPA, ZNF473, ZBTB20, NUPR1, NGFRAP1, C…	209	9984	43009	2.78693e-43	1.50188e-39	8.83457e-41
cellular_component	GO:0043231	intracellular membrane-bounded organelle	208	ABCF2, UST, KIF20A, SERF2, ZNF256, DDX39A, CDKN2D, TUBB3, CEL, ZNF268, PPARGC1A, KDELR3, WWP2, FAF1, KLF12, AHNAK2, VASN, COX20, PLK5, SGPP2, TMEM198, KLF6, COX7B, ZNF548, ZNF583, CTH, BNIPL, ZNF296, APOBEC3H, DOK1, TSC22D3, HBEGF, E2F2, EGR1, ZNF778, EIF5, MECOM, EXT1, EYA3, ALDH3A1, FANCG, JMJD1C, FGFR3, FHIT, ATF6, SCMH1, ALDOC, SPEN, FOXO3, DDN, SATB2, WDR7, PSD3, SIRT4, HEY1, FOSB, SSBP2, GA…	204	10470	42523	3.59465e-43	1.93716e-39	1.0762e-40
biological_process	GO:0071704	organic substance metabolic process	206	UST, ZNF256, DDX39A, CDKN2D, TUBB3, ATG7, CEL, LEFTY1, PLK2, ZNF268, PPARGC1A, KDELR3, PIM2, WWP2, FAF1, KLF12, FAM129A, PLK5, SGPP2, KLF6, COX7B, ZNF548, ZNF583, CTH, ZNF296, APOBEC3H, DDX10, TSC22D3, HBEGF, E2F2, EGR1, ZNF778, EIF5, MECOM, EXT1, EYA3, ALDH3A1, FANCG, JMJD1C, FGFR3, FHIT, ATF6, SCMH1, ALDOC, SPEN, FOXO3, DDN, SATB2, SIK3, SIRT4, HEY1, FOSB, RASD2, GABPA, ZNF473, ZBTB20, NUPR1, N…	206	10335	42658	8.01055e-43	4.31688e-39	2.27204e-40
biological_process	GO:1901360	organic cyclic compound metabolic process	152	ZNF256, DDX39A, CDKN2D, ATG7, CEL, LEFTY1, ZNF268, PPARGC1A, PIM2, WWP2, KLF12, KLF6, COX7B, ZNF548, ZNF583, CTH, ZNF296, APOBEC3H, DDX10, TSC22D3, E2F2, EGR1, ZNF778, MECOM, EYA3, FANCG, JMJD1C, FGFR3, FHIT, ATF6, SCMH1, ALDOC, SPEN, FOXO3, DDN, SATB2, SIRT4, HEY1, FOSB, GABPA, ZNF473, ZBTB20, NUPR1, CACYBP, GMDS, GPI, RBM20, PTRF, ZNF326, NSMCE2, COMMD9, GSTM3, NPC1L1, SERTAD1, H1F0, HAS3, SOX8…	260	5829	47164	4.37464e-42	2.35749e-38	1.17875e-39
biological_process	GO:0090304	nucleic acid metabolic process	139	ZNF256, DDX39A, CDKN2D, ATG7, LEFTY1, ZNF268, PPARGC1A, PIM2, WWP2, KLF12, KLF6, COX7B, ZNF548, ZNF583, CTH, ZNF296, APOBEC3H, DDX10, TSC22D3, E2F2, EGR1, ZNF778, MECOM, EYA3, FANCG, JMJD1C, FGFR3, FHIT, ATF6, SCMH1, SPEN, FOXO3, DDN, SATB2, SIRT4, HEY1, FOSB, GABPA, ZNF473, ZBTB20, NUPR1, CACYBP, GPI, RBM20, PTRF, ZNF326, NSMCE2, COMMD9, SERTAD1, H1F0, HAS3, SOX8, HOXD1, BIRC5, IFI27, ISG20, JAR…	273	4876	48117	4.8583e-42	2.61814e-38	1.24673e-39
biological_process	GO:0006725	cellular aromatic compound metabolic process	149	ZNF256, DDX39A, CDKN2D, ATG7, LEFTY1, ZNF268, PPARGC1A, PIM2, WWP2, KLF12, KLF6, COX7B, ZNF548, ZNF583, CTH, ZNF296, APOBEC3H, DDX10, TSC22D3, E2F2, EGR1, ZNF778, MECOM, EYA3, FANCG, JMJD1C, FGFR3, FHIT, ATF6, SCMH1, ALDOC, SPEN, FOXO3, DDN, SATB2, SIRT4, HEY1, FOSB, GABPA, ZNF473, ZBTB20, NUPR1, CACYBP, GMDS, GPI, RBM20, PTRF, ZNF326, NSMCE2, COMMD9, GSTM3, SERTAD1, H1F0, HAS3, SOX8, HOXD1, BIRC…	263	5622	47371	6.5446e-42	3.52688e-38	1.60313e-39
biological_process	GO:0006139	nucleobase-containing compound metabolic process	146	ZNF256, DDX39A, CDKN2D, ATG7, LEFTY1, ZNF268, PPARGC1A, PIM2, WWP2, KLF12, KLF6, COX7B, ZNF548, ZNF583, CTH, ZNF296, APOBEC3H, DDX10, TSC22D3, E2F2, EGR1, ZNF778, MECOM, EYA3, FANCG, JMJD1C, FGFR3, FHIT, ATF6, SCMH1, ALDOC, SPEN, FOXO3, DDN, SATB2, SIRT4, HEY1, FOSB, GABPA, ZNF473, ZBTB20, NUPR1, CACYBP, GMDS, GPI, RBM20, PTRF, ZNF326, NSMCE2, COMMD9, SERTAD1, H1F0, HAS3, SOX8, HOXD1, BIRC5, IFI2…	266	5431	47562	1.2972e-41	6.99062e-38	3.0394e-39
biological_process	GO:0065007	biological regulation	212	ZNF256, DDX39A, CDKN2D, TUBB3, BTN2A2, ATG7, CEL, LEFTY1, PLK2, ZNF268, GPR83, PPARGC1A, KDELR3, PIM2, WWP2, FAF1, SLC7A9, KLF12, PTH2, VASN, FAM129A, PLK5, TMEM198, KLF6, ZNF548, ZNF583, CTH, BNIPL, CX3CR1, REM2, ZNF296, APOBEC3H, DOCK3, DOK1, TSC22D3, HBEGF, E2F2, EGR1, ZNF778, EIF5, MECOM, EXT1, EYA3, ALDH3A1, JMJD1C, FGFR3, FHIT, ATF6, SCMH1, SPEN, FOXO3, DDN, ADGRL2, SATB2, PSD3, SIK3, SIRT4…	200	11109	41884	1.45525e-41	7.84234e-38	3.26764e-39
cellular_component	GO:0005737	cytoplasm	203	ABCF2, UST, KIF20A, SERF2, DDX39A, CDKN2D, TUBB3, ATG7, CEL, PLK2, ZNF268, PPARGC1A, KDELR3, PIM2, WWP2, FAF1, AHNAK2, VASN, COX20, FAM129A, PLK5, SGPP2, TMEM198, COX7B, CTH, BNIPL, CCDC50, CX3CR1, SASS6, APOBEC3H, DOCK3, DOK1, TSC22D3, HBEGF, EGR1, EIF5, MECOM, EXT1, EYA3, ALDH3A1, FANCG, FGFR3, FHIT, ATF6, ALDOC, FOXO3, DDN, SATB2, WDR7, PSD3, SIK3, SIRT4, HEY1, SSBP2, ERC2, FBXO8, NUPR1, NGFRA…	209	10368	42625	8.2766e-41	4.46026e-37	1.7841e-38
biological_process	GO:0046483	heterocycle metabolic process	147	ZNF256, DDX39A, CDKN2D, ATG7, LEFTY1, ZNF268, PPARGC1A, PIM2, WWP2, KLF12, KLF6, COX7B, ZNF548, ZNF583, CTH, ZNF296, APOBEC3H, DDX10, TSC22D3, E2F2, EGR1, ZNF778, MECOM, EYA3, FANCG, JMJD1C, FGFR3, FHIT, ATF6, SCMH1, ALDOC, SPEN, FOXO3, DDN, SATB2, SIRT4, HEY1, FOSB, GABPA, ZNF473, ZBTB20, NUPR1, CACYBP, GMDS, GPI, RBM20, PTRF, ZNF326, NSMCE2, COMMD9, SERTAD1, H1F0, HAS3, SOX8, HOXD1, BIRC5, IFI2…	265	5604	47389	9.70731e-41	5.23127e-37	2.01203e-38
biological_process	GO:0034641	cellular nitrogen compound metabolic process	155	ZNF256, DDX39A, CDKN2D, ATG7, CEL, LEFTY1, ZNF268, PPARGC1A, PIM2, WWP2, KLF12, FAM129A, KLF6, COX7B, ZNF548, ZNF583, CTH, ZNF296, APOBEC3H, DDX10, TSC22D3, E2F2, EGR1, ZNF778, EIF5, MECOM, EYA3, FANCG, JMJD1C, FGFR3, FHIT, ATF6, SCMH1, ALDOC, SPEN, FOXO3, DDN, SATB2, SIRT4, HEY1, FOSB, GABPA, ZNF473, ZBTB20, NUPR1, CACYBP, GMDS, GPI, RBM20, PTRF, ZNF326, NSMCE2, COMMD9, GSTM3, SERTAD1, H1F0, HAS…	257	6227	46766	1.12931e-40	6.08584e-37	2.25401e-38
biological_process	GO:0050789	regulation of biological process	204	ZNF256, DDX39A, CDKN2D, TUBB3, BTN2A2, ATG7, LEFTY1, PLK2, ZNF268, GPR83, PPARGC1A, KDELR3, PIM2, WWP2, FAF1, KLF12, PTH2, VASN, FAM129A, PLK5, TMEM198, KLF6, ZNF548, ZNF583, CTH, BNIPL, CX3CR1, REM2, ZNF296, APOBEC3H, DOCK3, DOK1, TSC22D3, HBEGF, E2F2, EGR1, ZNF778, EIF5, MECOM, EXT1, EYA3, ALDH3A1, JMJD1C, FGFR3, FHIT, ATF6, SCMH1, SPEN, FOXO3, DDN, ADGRL2, SATB2, PSD3, SIK3, SIRT4, HEY1, FOSB,…	208	10575	42418	4.48463e-40	2.41676e-36	8.4142e-38
biological_process	GO:0006807	nitrogen compound metabolic process	158	UST, ZNF256, DDX39A, CDKN2D, ATG7, CEL, LEFTY1, ZNF268, PPARGC1A, PIM2, WWP2, KLF12, FAM129A, SGPP2, KLF6, COX7B, ZNF548, ZNF583, CTH, ZNF296, APOBEC3H, DDX10, TSC22D3, E2F2, EGR1, ZNF778, EIF5, MECOM, EXT1, EYA3, FANCG, JMJD1C, FGFR3, FHIT, ATF6, SCMH1, ALDOC, SPEN, FOXO3, DDN, SATB2, SIRT4, HEY1, FOSB, GABPA, ZNF473, ZBTB20, NUPR1, CACYBP, GMDS, GPI, RBM20, PTRF, ZNF326, NSMCE2, COMMD9, GSTM3, …	254	6539	46454	4.52796e-40	2.44012e-36	8.4142e-38
biological_process	GO:0034645	cellular macromolecule biosynthetic process	134	UST, ZNF256, CDKN2D, ATG7, LEFTY1, ZNF268, PPARGC1A, PIM2, WWP2, KLF12, FAM129A, KLF6, COX7B, ZNF548, ZNF583, CTH, ZNF296, TSC22D3, HBEGF, E2F2, EGR1, ZNF778, EIF5, MECOM, EXT1, EYA3, JMJD1C, FGFR3, FHIT, ATF6, SCMH1, SPEN, FOXO3, DDN, SATB2, SIRT4, HEY1, FOSB, GABPA, ZNF473, ZBTB20, NUPR1, CACYBP, GPI, PTRF, ZNF326, GRB10, COMMD9, SERTAD1, HAS3, SOX8, HOXD1, BIRC5, IFI27, JARID2, KRT17, HES5, LI…	278	4745	48248	7.10996e-40	3.83156e-36	1.27719e-37
biological_process	GO:0050794	regulation of cellular process	198	ZNF256, CDKN2D, TUBB3, BTN2A2, ATG7, LEFTY1, PLK2, ZNF268, GPR83, PPARGC1A, KDELR3, PIM2, WWP2, FAF1, KLF12, PTH2, VASN, FAM129A, PLK5, TMEM198, KLF6, ZNF548, ZNF583, CTH, BNIPL, CX3CR1, REM2, ZNF296, APOBEC3H, DOCK3, DOK1, TSC22D3, HBEGF, E2F2, EGR1, ZNF778, EIF5, MECOM, EXT1, EYA3, ALDH3A1, JMJD1C, FGFR3, FHIT, ATF6, SCMH1, SPEN, FOXO3, DDN, ADGRL2, SATB2, PSD3, SIRT4, HEY1, FOSB, RASD2, GABPA,…	214	10049	42944	7.49872e-40	4.04106e-36	1.30357e-37
biological_process	GO:0016070	RNA metabolic process	129	ZNF256, DDX39A, ATG7, LEFTY1, ZNF268, PPARGC1A, PIM2, WWP2, KLF12, KLF6, COX7B, ZNF548, ZNF583, CTH, ZNF296, APOBEC3H, DDX10, TSC22D3, E2F2, EGR1, ZNF778, MECOM, EYA3, JMJD1C, FGFR3, FHIT, ATF6, SCMH1, SPEN, FOXO3, DDN, SATB2, SIRT4, HEY1, FOSB, GABPA, ZNF473, ZBTB20, NUPR1, GPI, RBM20, PTRF, ZNF326, COMMD9, SERTAD1, HAS3, SOX8, HOXD1, BIRC5, IFI27, ISG20, JARID2, HES5, LIN28B, MARS, MBNL1, MEIS2…	283	4401	48592	8.44006e-40	4.54835e-36	1.42136e-37
biological_process	GO:0010467	gene expression	139	ZNF256, DDX39A, LEFTY1, ZNF268, PPARGC1A, PIM2, WWP2, KLF12, FAM129A, KLF6, COX7B, ZNF548, ZNF583, CTH, ZNF296, TSC22D3, E2F2, EGR1, ZNF778, EIF5, MECOM, EYA3, JMJD1C, FGFR3, FHIT, ATF6, SCMH1, SPEN, FOXO3, DDN, SATB2, SIRT4, HEY1, FOSB, GABPA, ZNF473, ZBTB20, NUPR1, NGFRAP1, GPI, RBM20, PTRF, ZNF326, COMMD9, SERTAD1, HAS3, SOX8, HOXD1, BIRC5, IFI27, ISG20, JARID2, KRT17, HES5, LIN28B, MARS, MBNL…	273	5148	47845	1.70591e-39	9.19313e-36	2.7858e-37
biological_process	GO:0032774	RNA biosynthetic process	118	ZNF256, ATG7, LEFTY1, ZNF268, PPARGC1A, PIM2, WWP2, KLF12, KLF6, COX7B, ZNF548, ZNF583, CTH, ZNF296, TSC22D3, E2F2, EGR1, ZNF778, MECOM, EYA3, JMJD1C, FGFR3, FHIT, ATF6, SCMH1, SPEN, FOXO3, DDN, SATB2, SIRT4, HEY1, FOSB, GABPA, ZNF473, ZBTB20, NUPR1, GPI, PTRF, ZNF326, COMMD9, SERTAD1, HAS3, SOX8, HOXD1, BIRC5, IFI27, JARID2, HES5, LIN28B, MEIS2, MYC, RPL10A, NFIB, NFKB1, NFKBIA, PBX1, PBX3, ASCC…	294	3724	49269	4.01608e-39	2.16427e-35	6.36549e-37
biological_process	GO:0044271	cellular nitrogen compound biosynthetic process	131	ZNF256, CDKN2D, ATG7, LEFTY1, ZNF268, PPARGC1A, PIM2, WWP2, KLF12, FAM129A, KLF6, COX7B, ZNF548, ZNF583, CTH, ZNF296, TSC22D3, E2F2, EGR1, ZNF778, EIF5, MECOM, EYA3, JMJD1C, FGFR3, FHIT, ATF6, SCMH1, SPEN, FOXO3, DDN, SATB2, SIRT4, HEY1, FOSB, GABPA, ZNF473, ZBTB20, NUPR1, GMDS, GPI, PTRF, ZNF326, COMMD9, SERTAD1, HAS3, SOX8, HOXD1, BIRC5, IFI27, JARID2, KRT17, HES5, LIN28B, MARS, MEIS2, ASNS, MY…	281	4667	48326	1.38312e-38	7.45361e-35	2.1296e-36
molecular_function	GO:1901363	heterocyclic compound binding	146	ABCF2, KIF20A, ZNF256, DDX39A, TUBB3, PLK2, ZNF268, PPARGC1A, PIM2, KLF12, PLK5, KLF6, PABPC4L, ZNF548, ZNF583, CTH, REM2, ZNF296, DDX10, E2F2, EGR1, ZNF778, EIF5, MECOM, FANCG, FGFR3, FHIT, ATF6, SCMH1, SPEN, FOXO3, DDN, SATB2, SIK3, SIRT4, HEY1, FOSB, RASD2, SSBP2, GABPA, ZNF473, ZBTB20, NUPR1, GMDS, RBM20, PTRF, ZNF326, BAZ2B, H1F0, HIST1H2BD, HBA2, SOX8, HOXD1, HSPA2, HSPA6, ISG20, JARID2, KC…	266	5793	47200	1.79007e-38	9.64671e-35	2.66994e-36
biological_process	GO:0009059	macromolecule biosynthetic process	134	UST, ZNF256, CDKN2D, ATG7, LEFTY1, ZNF268, PPARGC1A, PIM2, WWP2, KLF12, FAM129A, KLF6, COX7B, ZNF548, ZNF583, CTH, ZNF296, TSC22D3, HBEGF, E2F2, EGR1, ZNF778, EIF5, MECOM, EXT1, EYA3, JMJD1C, FGFR3, FHIT, ATF6, SCMH1, SPEN, FOXO3, DDN, SATB2, SIRT4, HEY1, FOSB, GABPA, ZNF473, ZBTB20, NUPR1, CACYBP, GPI, PTRF, ZNF326, GRB10, COMMD9, SERTAD1, HAS3, SOX8, HOXD1, BIRC5, IFI27, JARID2, KRT17, HES5, LI…	278	4896	48097	1.83313e-38	9.87876e-35	2.66994e-36
biological_process	GO:1901576	organic substance biosynthetic process	147	UST, ZNF256, CDKN2D, ATG7, LEFTY1, ZNF268, PPARGC1A, PIM2, WWP2, KLF12, FAM129A, SGPP2, KLF6, COX7B, ZNF548, ZNF583, CTH, ZNF296, TSC22D3, HBEGF, E2F2, EGR1, ZNF778, EIF5, MECOM, EXT1, EYA3, JMJD1C, FGFR3, FHIT, ATF6, SCMH1, ALDOC, SPEN, FOXO3, DDN, SATB2, SIRT4, HEY1, FOSB, GABPA, ZNF473, ZBTB20, NUPR1, CACYBP, GMDS, GPI, PTRF, ZNF326, GRB10, COMMD9, GSTM3, NPC1L1, SERTAD1, HAS3, SOX8, HOXD1, BI…	265	5881	47112	2.19519e-38	1.18299e-34	3.11313e-36
biological_process	GO:0044763	single-organism cellular process	216	UST, KIF20A, CDKN2D, TUBB3, BTN2A2, ATG7, CEL, LEFTY1, PLK2, ZNF268, GPR83, PPARGC1A, KDELR3, PIM2, WWP2, FAF1, SLC7A9, PTH2, AHNAK2, VASN, COX20, PLK5, SGPP2, TMEM198, COX7B, CTH, BNIPL, CX3CR1, REM2, SASS6, APOBEC3H, DOCK3, DOK1, TSC22D3, HBEGF, E2F2, EGR1, MECOM, EXT1, EYA3, ALDH3A1, FANCG, FGFR3, FHIT, ATF6, SCMH1, ALDOC, SPEN, FOXO3, ADGRL2, SATB2, WDR7, PSD3, SIRT4, HEY1, RASD2, GABPA, FBXO…	196	12097	40896	4.38733e-38	2.36433e-34	6.06239e-36
molecular_function	GO:0097159	organic cyclic compound binding	146	ABCF2, KIF20A, ZNF256, DDX39A, TUBB3, PLK2, ZNF268, PPARGC1A, PIM2, KLF12, PLK5, KLF6, PABPC4L, ZNF548, ZNF583, CTH, REM2, ZNF296, DDX10, E2F2, EGR1, ZNF778, EIF5, MECOM, FANCG, FGFR3, FHIT, ATF6, SCMH1, SPEN, FOXO3, DDN, SATB2, SIK3, SIRT4, HEY1, FOSB, RASD2, SSBP2, GABPA, ZNF473, ZBTB20, NUPR1, GMDS, RBM20, PTRF, ZNF326, BAZ2B, H1F0, HIST1H2BD, HBA2, SOX8, HOXD1, HSPA2, HSPA6, ISG20, JARID2, KC…	266	5870	47123	7.72545e-38	4.16324e-34	1.04081e-35
biological_process	GO:0018130	heterocycle biosynthetic process	123	ZNF256, CDKN2D, ATG7, LEFTY1, ZNF268, PPARGC1A, PIM2, WWP2, KLF12, KLF6, COX7B, ZNF548, ZNF583, CTH, ZNF296, TSC22D3, E2F2, EGR1, ZNF778, MECOM, EYA3, JMJD1C, FGFR3, FHIT, ATF6, SCMH1, SPEN, FOXO3, DDN, SATB2, SIRT4, HEY1, FOSB, GABPA, ZNF473, ZBTB20, NUPR1, GMDS, GPI, PTRF, ZNF326, COMMD9, SERTAD1, HAS3, SOX8, HOXD1, BIRC5, IFI27, JARID2, HES5, LIN28B, MEIS2, MYC, RPL10A, NFIB, NFKB1, NFKBIA, SL…	289	4185	48808	7.99827e-38	4.31027e-34	1.05128e-35
biological_process	GO:0034654	nucleobase-containing compound biosynthetic process	122	ZNF256, CDKN2D, ATG7, LEFTY1, ZNF268, PPARGC1A, PIM2, WWP2, KLF12, KLF6, COX7B, ZNF548, ZNF583, CTH, ZNF296, TSC22D3, E2F2, EGR1, ZNF778, MECOM, EYA3, JMJD1C, FGFR3, FHIT, ATF6, SCMH1, SPEN, FOXO3, DDN, SATB2, SIRT4, HEY1, FOSB, GABPA, ZNF473, ZBTB20, NUPR1, GMDS, GPI, PTRF, ZNF326, COMMD9, SERTAD1, HAS3, SOX8, HOXD1, BIRC5, IFI27, JARID2, HES5, LIN28B, MEIS2, MYC, RPL10A, NFIB, NFKB1, NFKBIA, PB…	290	4120	48873	8.70258e-38	4.68982e-34	1.11662e-35
biological_process	GO:0019438	aromatic compound biosynthetic process	123	ZNF256, CDKN2D, ATG7, LEFTY1, ZNF268, PPARGC1A, PIM2, WWP2, KLF12, KLF6, COX7B, ZNF548, ZNF583, CTH, ZNF296, TSC22D3, E2F2, EGR1, ZNF778, MECOM, EYA3, JMJD1C, FGFR3, FHIT, ATF6, SCMH1, SPEN, FOXO3, DDN, SATB2, SIRT4, HEY1, FOSB, GABPA, ZNF473, ZBTB20, NUPR1, GMDS, GPI, PTRF, ZNF326, COMMD9, SERTAD1, HAS3, SOX8, HOXD1, BIRC5, IFI27, JARID2, HES5, LIN28B, MEIS2, MYC, RPL10A, NFIB, NFKB1, NFKBIA, SL…	289	4190	48803	8.96747e-38	4.83257e-34	1.12385e-35
biological_process	GO:0009058	biosynthetic process	147	UST, ZNF256, CDKN2D, ATG7, LEFTY1, ZNF268, PPARGC1A, PIM2, WWP2, KLF12, FAM129A, SGPP2, KLF6, COX7B, ZNF548, ZNF583, CTH, ZNF296, TSC22D3, HBEGF, E2F2, EGR1, ZNF778, EIF5, MECOM, EXT1, EYA3, JMJD1C, FGFR3, FHIT, ATF6, SCMH1, ALDOC, SPEN, FOXO3, DDN, SATB2, SIRT4, HEY1, FOSB, GABPA, ZNF473, ZBTB20, NUPR1, CACYBP, GMDS, GPI, PTRF, ZNF326, GRB10, COMMD9, GSTM3, NPC1L1, SERTAD1, HAS3, SOX8, HOXD1, BI…	265	5967	47026	1.1044e-37	5.9516e-34	1.35264e-35
biological_process	GO:1901362	organic cyclic compound biosynthetic process	124	ZNF256, CDKN2D, ATG7, LEFTY1, ZNF268, PPARGC1A, PIM2, WWP2, KLF12, KLF6, COX7B, ZNF548, ZNF583, CTH, ZNF296, TSC22D3, E2F2, EGR1, ZNF778, MECOM, EYA3, JMJD1C, FGFR3, FHIT, ATF6, SCMH1, SPEN, FOXO3, DDN, SATB2, SIRT4, HEY1, FOSB, GABPA, ZNF473, ZBTB20, NUPR1, GMDS, GPI, PTRF, ZNF326, COMMD9, NPC1L1, SERTAD1, HAS3, SOX8, HOXD1, BIRC5, IFI27, JARID2, HES5, LIN28B, MEIS2, MYC, RPL10A, NFIB, NFKB1, NF…	288	4309	48684	2.75187e-37	1.48298e-33	3.29552e-35
biological_process	GO:0019222	regulation of metabolic process	153	ZNF256, DDX39A, CDKN2D, BTN2A2, ATG7, LEFTY1, PLK2, ZNF268, PPARGC1A, PIM2, WWP2, FAF1, KLF12, FAM129A, KLF6, ZNF548, ZNF583, CTH, ZNF296, APOBEC3H, DOCK3, TSC22D3, HBEGF, E2F2, EGR1, ZNF778, EIF5, MECOM, EYA3, JMJD1C, FGFR3, FHIT, ATF6, SCMH1, SPEN, FOXO3, DDN, SATB2, PSD3, SIRT4, HEY1, FOSB, RASD2, GABPA, ZNF473, ZBTB20, FBXO8, NUPR1, NGFRAP1, CACYBP, GPI, RBM20, PTRF, ZNF326, NSMCE2, GRB10, GR…	259	6510	46483	3.65197e-37	1.96805e-33	4.27836e-35
biological_process	GO:0044249	cellular biosynthetic process	143	UST, ZNF256, CDKN2D, ATG7, LEFTY1, ZNF268, PPARGC1A, PIM2, WWP2, KLF12, FAM129A, SGPP2, KLF6, COX7B, ZNF548, ZNF583, CTH, ZNF296, TSC22D3, HBEGF, E2F2, EGR1, ZNF778, EIF5, MECOM, EXT1, EYA3, JMJD1C, FGFR3, FHIT, ATF6, SCMH1, SPEN, FOXO3, DDN, SATB2, SIRT4, HEY1, FOSB, GABPA, ZNF473, ZBTB20, NUPR1, CACYBP, GMDS, GPI, PTRF, ZNF326, GRB10, COMMD9, GSTM3, SERTAD1, HAS3, SOX8, HOXD1, BIRC5, APOC1, IFI…	269	5781	47212	1.14571e-36	6.17424e-33	1.31367e-34
biological_process	GO:0031323	regulation of cellular metabolic process	140	ZNF256, CDKN2D, BTN2A2, ATG7, LEFTY1, PLK2, ZNF268, PPARGC1A, PIM2, WWP2, KLF12, FAM129A, KLF6, ZNF548, ZNF583, CTH, ZNF296, APOBEC3H, TSC22D3, HBEGF, E2F2, EGR1, ZNF778, EIF5, MECOM, EYA3, JMJD1C, FGFR3, FHIT, ATF6, SCMH1, SPEN, FOXO3, DDN, SATB2, SIRT4, HEY1, FOSB, RASD2, GABPA, ZNF473, ZBTB20, NUPR1, NGFRAP1, CACYBP, GPI, RBM20, PTRF, ZNF326, NSMCE2, GRB10, GRIN2C, COMMD9, SERTAD1, HAS3, SOX8,…	272	5725	47268	3.03287e-35	1.63442e-31	3.40503e-33
biological_process	GO:0060255	regulation of macromolecule metabolic process	138	ZNF256, DDX39A, CDKN2D, ATG7, LEFTY1, PLK2, ZNF268, PPARGC1A, PIM2, WWP2, FAF1, KLF12, FAM129A, KLF6, ZNF548, ZNF583, CTH, ZNF296, APOBEC3H, TSC22D3, HBEGF, E2F2, EGR1, ZNF778, EIF5, MECOM, EYA3, JMJD1C, FGFR3, FHIT, ATF6, SCMH1, SPEN, FOXO3, DDN, SATB2, SIRT4, HEY1, FOSB, RASD2, GABPA, ZNF473, ZBTB20, NUPR1, NGFRAP1, CACYBP, GPI, RBM20, PTRF, ZNF326, NSMCE2, GRB10, GRIN2C, COMMD9, SERTAD1, HAS3,…	274	5616	47377	7.11137e-35	3.83232e-31	7.82106e-33
biological_process	GO:0080090	regulation of primary metabolic process	137	ZNF256, CDKN2D, ATG7, LEFTY1, PLK2, ZNF268, PPARGC1A, PIM2, WWP2, FAF1, KLF12, FAM129A, KLF6, ZNF548, ZNF583, CTH, ZNF296, APOBEC3H, TSC22D3, HBEGF, E2F2, EGR1, ZNF778, EIF5, MECOM, EYA3, JMJD1C, FGFR3, FHIT, ATF6, SCMH1, SPEN, FOXO3, DDN, SATB2, SIRT4, HEY1, FOSB, RASD2, GABPA, ZNF473, ZBTB20, NUPR1, NGFRAP1, CACYBP, GPI, RBM20, PTRF, ZNF326, NSMCE2, GRB10, GRIN2C, COMMD9, SERTAD1, HAS3, SOX8, H…	275	5639	47354	4.46973e-34	2.40874e-30	4.81748e-32
molecular_function	GO:0003676	nucleic acid binding	111	ZNF256, DDX39A, ZNF268, PPARGC1A, KLF12, KLF6, PABPC4L, ZNF548, ZNF583, ZNF296, DDX10, E2F2, EGR1, ZNF778, EIF5, MECOM, FANCG, ATF6, SCMH1, SPEN, FOXO3, DDN, SATB2, HEY1, FOSB, SSBP2, GABPA, ZNF473, ZBTB20, NUPR1, RBM20, PTRF, ZNF326, BAZ2B, H1F0, HIST1H2BD, SOX8, HOXD1, ISG20, JARID2, HES5, LIN28B, FAM90A15P, LGALS1, MARS, MBNL1, MEIS2, MSH5, MYC, RPL10A, NFIB, NFKB1, CNOT4, PBX1, PBX3, ASCC1, P…	301	3911	49082	1.93391e-32	1.04219e-28	2.0435e-30
biological_process	GO:2000112	regulation of cellular macromolecule biosynthetic process	108	ZNF256, LEFTY1, ZNF268, PPARGC1A, PIM2, WWP2, KLF12, FAM129A, KLF6, ZNF548, ZNF583, CTH, ZNF296, TSC22D3, HBEGF, E2F2, EGR1, ZNF778, EIF5, MECOM, EYA3, JMJD1C, FGFR3, FHIT, ATF6, SCMH1, SPEN, FOXO3, DDN, SATB2, SIRT4, HEY1, FOSB, GABPA, ZNF473, ZBTB20, NUPR1, CACYBP, PTRF, ZNF326, GRB10, COMMD9, SERTAD1, HAS3, SOX8, HOXD1, BIRC5, IFI27, JARID2, KRT17, HES5, LIN28B, MEIS2, MYC, NFIB, NFKB1, NFKBIA…	304	3740	49253	4.26769e-32	2.29986e-28	4.4228e-30
biological_process	GO:0010556	regulation of macromolecule biosynthetic process	108	ZNF256, LEFTY1, ZNF268, PPARGC1A, PIM2, WWP2, KLF12, FAM129A, KLF6, ZNF548, ZNF583, CTH, ZNF296, TSC22D3, HBEGF, E2F2, EGR1, ZNF778, EIF5, MECOM, EYA3, JMJD1C, FGFR3, FHIT, ATF6, SCMH1, SPEN, FOXO3, DDN, SATB2, SIRT4, HEY1, FOSB, GABPA, ZNF473, ZBTB20, NUPR1, CACYBP, PTRF, ZNF326, GRB10, COMMD9, SERTAD1, HAS3, SOX8, HOXD1, BIRC5, IFI27, JARID2, KRT17, HES5, LIN28B, MEIS2, MYC, NFIB, NFKB1, NFKBIA…	304	3844	49149	4.09494e-31	2.20677e-27	4.16371e-29
biological_process	GO:0010468	regulation of gene expression	111	ZNF256, DDX39A, LEFTY1, ZNF268, PPARGC1A, PIM2, WWP2, KLF12, FAM129A, KLF6, ZNF548, ZNF583, CTH, ZNF296, TSC22D3, E2F2, EGR1, ZNF778, EIF5, MECOM, EYA3, JMJD1C, FGFR3, FHIT, ATF6, SCMH1, SPEN, FOXO3, DDN, SATB2, SIRT4, HEY1, FOSB, GABPA, ZNF473, ZBTB20, NUPR1, RBM20, PTRF, ZNF326, COMMD9, SERTAD1, HAS3, SOX8, HOXD1, BIRC5, IFI27, JARID2, KRT17, HES5, LIN28B, MBNL1, MEIS2, MYC, NFIB, NFKB1, NFKBIA…	301	4063	48930	4.82875e-31	2.60222e-27	4.81892e-29
biological_process	GO:0006351	transcription, DNA-templated	104	ZNF256, LEFTY1, ZNF268, PPARGC1A, PIM2, WWP2, KLF12, KLF6, COX7B, ZNF548, ZNF583, CTH, ZNF296, TSC22D3, E2F2, EGR1, ZNF778, MECOM, EYA3, JMJD1C, FGFR3, FHIT, ATF6, SCMH1, SPEN, FOXO3, DDN, SATB2, SIRT4, HEY1, FOSB, GABPA, ZNF473, ZBTB20, NUPR1, GPI, PTRF, ZNF326, COMMD9, SERTAD1, HAS3, SOX8, HOXD1, BIRC5, IFI27, JARID2, HES5, LIN28B, MEIS2, MYC, NFIB, NFKB1, NFKBIA, PBX1, PBX3, ASCC1, GAL, WBP5, …	308	3586	49407	6.03014e-31	3.24964e-27	5.90844e-29
biological_process	GO:0097659	nucleic acid-templated transcription	104	ZNF256, LEFTY1, ZNF268, PPARGC1A, PIM2, WWP2, KLF12, KLF6, COX7B, ZNF548, ZNF583, CTH, ZNF296, TSC22D3, E2F2, EGR1, ZNF778, MECOM, EYA3, JMJD1C, FGFR3, FHIT, ATF6, SCMH1, SPEN, FOXO3, DDN, SATB2, SIRT4, HEY1, FOSB, GABPA, ZNF473, ZBTB20, NUPR1, GPI, PTRF, ZNF326, COMMD9, SERTAD1, HAS3, SOX8, HOXD1, BIRC5, IFI27, JARID2, HES5, LIN28B, MEIS2, MYC, NFIB, NFKB1, NFKBIA, PBX1, PBX3, ASCC1, GAL, WBP5, …	308	3602	49391	8.59048e-31	4.62941e-27	8.2668e-29
biological_process	GO:0031326	regulation of cellular biosynthetic process	110	ZNF256, LEFTY1, ZNF268, PPARGC1A, PIM2, WWP2, KLF12, FAM129A, KLF6, ZNF548, ZNF583, CTH, ZNF296, TSC22D3, HBEGF, E2F2, EGR1, ZNF778, EIF5, MECOM, EYA3, JMJD1C, FGFR3, FHIT, ATF6, SCMH1, SPEN, FOXO3, DDN, SATB2, SIRT4, HEY1, FOSB, GABPA, ZNF473, ZBTB20, NUPR1, CACYBP, PTRF, ZNF326, GRB10, COMMD9, SERTAD1, HAS3, SOX8, HOXD1, BIRC5, APOC1, IFI27, JARID2, KRT17, HES5, LIN28B, MEIS2, MYC, NFIB, NFKB1,…	302	4028	48965	1.01579e-30	5.47411e-27	9.6037e-29
biological_process	GO:0051252	regulation of RNA metabolic process	103	ZNF256, LEFTY1, ZNF268, PPARGC1A, PIM2, WWP2, KLF12, KLF6, ZNF548, ZNF583, CTH, ZNF296, APOBEC3H, TSC22D3, E2F2, EGR1, ZNF778, MECOM, EYA3, JMJD1C, FGFR3, FHIT, ATF6, SCMH1, SPEN, FOXO3, DDN, SATB2, SIRT4, HEY1, FOSB, GABPA, ZNF473, ZBTB20, NUPR1, RBM20, PTRF, ZNF326, COMMD9, SERTAD1, HAS3, SOX8, HOXD1, BIRC5, IFI27, JARID2, HES5, LIN28B, MBNL1, MEIS2, MYC, NFIB, NFKB1, NFKBIA, PBX1, PBX3, ASCC1,…	309	3555	49438	1.37392e-30	7.40405e-27	1.27656e-28
biological_process	GO:0050896	response to stimulus	161	DDX39A, CDKN2D, TUBB3, ATG7, LEFTY1, PLK2, ZNF268, GPR83, PPARGC1A, KDELR3, PIM2, FAF1, SLC7A9, PTH2, AHNAK2, CMTM1, VASN, FAM129A, PLK5, TMEM198, KLF6, CTH, CX3CR1, REM2, APOBEC3H, DOCK3, DOK1, TSC22D3, HBEGF, E2F2, EGR1, MECOM, EXT1, EYA3, ALDH3A1, FANCG, JMJD1C, FGFR3, FHIT, ATF6, SPEN, FOXO3, ADGRL2, SATB2, PSD3, SIRT4, HEY1, FOSB, RASD2, FBXO8, NUPR1, NGFRAP1, CACYBP, INVS, GMDS, GPI, METRNL…	251	8149	44844	1.62819e-30	8.77433e-27	1.48717e-28
biological_process	GO:0051171	regulation of nitrogen compound metabolic process	111	ZNF256, LEFTY1, ZNF268, PPARGC1A, PIM2, WWP2, KLF12, FAM129A, KLF6, ZNF548, ZNF583, CTH, ZNF296, APOBEC3H, TSC22D3, E2F2, EGR1, ZNF778, EIF5, MECOM, EYA3, JMJD1C, FGFR3, FHIT, ATF6, SCMH1, SPEN, FOXO3, DDN, SATB2, SIRT4, HEY1, FOSB, GABPA, ZNF473, ZBTB20, NUPR1, CACYBP, RBM20, PTRF, ZNF326, COMMD9, SERTAD1, HAS3, SOX8, HOXD1, BIRC5, APOC1, IFI27, JARID2, KRT17, HES5, LIN28B, MBNL1, MEIS2, MYC, NF…	301	4133	48860	2.0174e-30	1.08718e-26	1.81196e-28
biological_process	GO:0009889	regulation of biosynthetic process	110	ZNF256, LEFTY1, ZNF268, PPARGC1A, PIM2, WWP2, KLF12, FAM129A, KLF6, ZNF548, ZNF583, CTH, ZNF296, TSC22D3, HBEGF, E2F2, EGR1, ZNF778, EIF5, MECOM, EYA3, JMJD1C, FGFR3, FHIT, ATF6, SCMH1, SPEN, FOXO3, DDN, SATB2, SIRT4, HEY1, FOSB, GABPA, ZNF473, ZBTB20, NUPR1, CACYBP, PTRF, ZNF326, GRB10, COMMD9, SERTAD1, HAS3, SOX8, HOXD1, BIRC5, APOC1, IFI27, JARID2, KRT17, HES5, LIN28B, MEIS2, MYC, NFIB, NFKB1,…	302	4070	48923	2.40165e-30	1.29425e-26	2.12172e-28
biological_process	GO:0006355	regulation of transcription, DNA-templated	100	ZNF256, LEFTY1, ZNF268, PPARGC1A, PIM2, WWP2, KLF12, KLF6, ZNF548, ZNF583, CTH, ZNF296, TSC22D3, E2F2, EGR1, ZNF778, MECOM, EYA3, JMJD1C, FGFR3, FHIT, ATF6, SCMH1, SPEN, FOXO3, DDN, SATB2, SIRT4, HEY1, FOSB, GABPA, ZNF473, ZBTB20, NUPR1, PTRF, ZNF326, COMMD9, SERTAD1, HAS3, SOX8, HOXD1, BIRC5, IFI27, JARID2, HES5, LIN28B, MEIS2, MYC, NFIB, NFKB1, NFKBIA, PBX1, PBX3, ASCC1, GAL, WBP5, PHF21A, RASD…	312	3415	49578	5.65376e-30	3.04681e-26	4.91421e-28
biological_process	GO:1903506	regulation of nucleic acid-templated transcription	100	ZNF256, LEFTY1, ZNF268, PPARGC1A, PIM2, WWP2, KLF12, KLF6, ZNF548, ZNF583, CTH, ZNF296, TSC22D3, E2F2, EGR1, ZNF778, MECOM, EYA3, JMJD1C, FGFR3, FHIT, ATF6, SCMH1, SPEN, FOXO3, DDN, SATB2, SIRT4, HEY1, FOSB, GABPA, ZNF473, ZBTB20, NUPR1, PTRF, ZNF326, COMMD9, SERTAD1, HAS3, SOX8, HOXD1, BIRC5, IFI27, JARID2, HES5, LIN28B, MEIS2, MYC, NFIB, NFKB1, NFKBIA, PBX1, PBX3, ASCC1, GAL, WBP5, PHF21A, RASD…	312	3434	49559	8.63764e-30	4.65483e-26	7.38861e-28
biological_process	GO:0019219	regulation of nucleobase-containing compound metabolic process	106	ZNF256, LEFTY1, ZNF268, PPARGC1A, PIM2, WWP2, KLF12, KLF6, ZNF548, ZNF583, CTH, ZNF296, APOBEC3H, TSC22D3, E2F2, EGR1, ZNF778, MECOM, EYA3, JMJD1C, FGFR3, FHIT, ATF6, SCMH1, SPEN, FOXO3, DDN, SATB2, SIRT4, HEY1, FOSB, GABPA, ZNF473, ZBTB20, NUPR1, CACYBP, RBM20, PTRF, ZNF326, COMMD9, SERTAD1, HAS3, SOX8, HOXD1, BIRC5, IFI27, JARID2, HES5, LIN28B, MBNL1, MEIS2, MYC, NFIB, NFKB1, NFKBIA, PBX1, PBX3…	306	3853	49140	9.47087e-30	5.10385e-26	7.97477e-28
biological_process	GO:2001141	regulation of RNA biosynthetic process	100	ZNF256, LEFTY1, ZNF268, PPARGC1A, PIM2, WWP2, KLF12, KLF6, ZNF548, ZNF583, CTH, ZNF296, TSC22D3, E2F2, EGR1, ZNF778, MECOM, EYA3, JMJD1C, FGFR3, FHIT, ATF6, SCMH1, SPEN, FOXO3, DDN, SATB2, SIRT4, HEY1, FOSB, GABPA, ZNF473, ZBTB20, NUPR1, PTRF, ZNF326, COMMD9, SERTAD1, HAS3, SOX8, HOXD1, BIRC5, IFI27, JARID2, HES5, LIN28B, MEIS2, MYC, NFIB, NFKB1, NFKBIA, PBX1, PBX3, ASCC1, GAL, WBP5, PHF21A, RASD…	312	3455	49538	1.37505e-29	7.41016e-26	1.14002e-27
cellular_component	GO:0044446	intracellular organelle part	153	ABCF2, UST, KIF20A, ZNF256, DDX39A, TUBB3, PLK2, PPARGC1A, KDELR3, FAF1, AHNAK2, VASN, COX20, PLK5, SGPP2, COX7B, ZNF548, ZNF583, CTH, SASS6, HBEGF, E2F2, EGR1, MECOM, EXT1, EYA3, ALDH3A1, FANCG, JMJD1C, ATF6, SCMH1, SPEN, FOXO3, DDN, SATB2, PSD3, SIRT4, HEY1, GABPA, ZNF473, ZBTB20, FBXO8, VCX, CACYBP, INVS, GPI, KANSL1, PTRF, ZNF326, NSMCE2, ANKRD11, NPC1L1, H1F0, HIST1H2BD, SOX8, HSPA2, HSPA6, …	259	7705	45288	7.74589e-29	4.17426e-25	6.32464e-27
cellular_component	GO:0044422	organelle part	155	ABCF2, UST, KIF20A, ZNF256, DDX39A, TUBB3, ATG7, PLK2, PPARGC1A, KDELR3, FAF1, AHNAK2, VASN, COX20, PLK5, SGPP2, COX7B, ZNF548, ZNF583, CTH, SASS6, HBEGF, E2F2, EGR1, MECOM, EXT1, EYA3, ALDH3A1, FANCG, JMJD1C, ATF6, SCMH1, SPEN, FOXO3, DDN, SATB2, PSD3, SIRT4, HEY1, GABPA, ZNF473, ZBTB20, FBXO8, VCX, CACYBP, INVS, GPI, KANSL1, PTRF, ZNF326, NSMCE2, ANKRD11, GSTM3, NPC1L1, H1F0, HIST1H2BD, SOX8, H…	257	7916	45077	7.93593e-29	4.27667e-25	6.3831e-27
biological_process	GO:0048518	positive regulation of biological process	121	ATG7, LEFTY1, PLK2, ZNF268, PPARGC1A, PIM2, WWP2, FAF1, KLF12, FAM129A, PLK5, TMEM198, KLF6, CTH, CX3CR1, DOCK3, HBEGF, EGR1, MECOM, EYA3, ALDH3A1, FGFR3, ATF6, SPEN, FOXO3, DDN, SATB2, PSD3, SIRT4, HEY1, FOSB, RASD2, GABPA, ZBTB20, FBXO8, NUPR1, NGFRAP1, CACYBP, RBM20, METRNL, NSMCE2, GRB10, GRIN2C, PHPT1, HILPDA, SERTAD1, HAS3, SOX8, HSPA2, BIRC5, ICAM3, APOC1, IFI27, ITGB2, JARID2, KRT17, HES5…	291	5287	47706	2.79342e-27	1.50537e-23	2.21379e-25
biological_process	GO:0009893	positive regulation of metabolic process	95	ATG7, LEFTY1, PLK2, ZNF268, PPARGC1A, PIM2, WWP2, KLF12, FAM129A, KLF6, CTH, DOCK3, HBEGF, EGR1, MECOM, EYA3, FGFR3, ATF6, SPEN, FOXO3, DDN, SATB2, PSD3, SIRT4, HEY1, FOSB, RASD2, GABPA, FBXO8, NUPR1, NGFRAP1, CACYBP, RBM20, NSMCE2, GRB10, GRIN2C, SERTAD1, HAS3, SOX8, HSPA2, APOC1, IFI27, JARID2, KRT17, HES5, MEIS2, MID1, MYC, GADD45B, NFIB, NFKB1, NFKBIA, SLC11A2, ASAP1, PBX1, PBX3, GAL, RAPGEF6…	317	3470	49523	2.87343e-26	1.54849e-22	2.24419e-24
cellular_component	GO:0044428	nuclear part	98	KIF20A, ZNF256, DDX39A, PPARGC1A, FAF1, PLK5, ZNF548, ZNF583, CTH, E2F2, EGR1, MECOM, EYA3, ALDH3A1, FANCG, JMJD1C, ATF6, SCMH1, SPEN, FOXO3, SATB2, HEY1, GABPA, ZNF473, ZBTB20, VCX, CACYBP, GPI, KANSL1, PTRF, ZNF326, NSMCE2, ANKRD11, H1F0, HIST1H2BD, SOX8, HSPA2, HSPA6, BIRC5, IFI27, ISG20, JARID2, HES5, LIN28B, MBNL1, VCX3B, MSH5, MYC, RPL10A, NFIB, NFKB1, PBX1, ASCC1, PHF21A, VCX3A, ARID4B, BC…	314	3765	49228	1.44604e-25	7.79273e-22	1.11325e-23
biological_process	GO:0031325	positive regulation of cellular metabolic process	84	ATG7, LEFTY1, PLK2, ZNF268, PPARGC1A, PIM2, WWP2, KLF12, FAM129A, KLF6, CTH, HBEGF, EGR1, MECOM, EYA3, FGFR3, ATF6, SPEN, FOXO3, DDN, SATB2, HEY1, FOSB, RASD2, GABPA, NUPR1, NGFRAP1, CACYBP, RBM20, NSMCE2, GRB10, GRIN2C, SERTAD1, HAS3, SOX8, HSPA2, APOC1, IFI27, JARID2, KRT17, HES5, MEIS2, MID1, MYC, GADD45B, NFIB, NFKB1, NFKBIA, SLC11A2, PBX1, PBX3, GAL, ARID4B, PKNOX1, BCL11A, BCAS3, FBXW7, MAP…	328	2830	50163	2.95399e-25	1.59191e-21	2.24212e-23
biological_process	GO:0051716	cellular response to stimulus	136	DDX39A, CDKN2D, TUBB3, ATG7, LEFTY1, PLK2, ZNF268, GPR83, PPARGC1A, KDELR3, PIM2, FAF1, PTH2, VASN, FAM129A, PLK5, TMEM198, KLF6, CTH, CX3CR1, REM2, DOCK3, DOK1, HBEGF, E2F2, EGR1, MECOM, EXT1, EYA3, FANCG, FGFR3, FHIT, ATF6, SPEN, FOXO3, ADGRL2, SATB2, PSD3, SIRT4, HEY1, FOSB, RASD2, FBXO8, NUPR1, NGFRAP1, CACYBP, INVS, GMDS, NSMCE2, GRB10, GRIN2C, PHPT1, GSTM3, NPC1L1, SOX8, HSPA6, BIRC5, ICAM3…	276	6825	46168	3.0966e-25	1.66876e-21	2.31772e-23
cellular_component	GO:0044444	cytoplasmic part	146	ABCF2, UST, KIF20A, SERF2, CDKN2D, ATG7, CEL, PLK2, PPARGC1A, KDELR3, FAF1, AHNAK2, VASN, COX20, SGPP2, TMEM198, COX7B, CTH, BNIPL, CX3CR1, SASS6, APOBEC3H, DOK1, TSC22D3, HBEGF, EIF5, MECOM, EXT1, ALDH3A1, FANCG, FGFR3, FHIT, ATF6, ALDOC, FOXO3, DDN, WDR7, PSD3, SIRT4, FBXO8, NGFRAP1, CACYBP, GPI, PTRF, GRB10, PHPT1, COMMD9, GSTM3, NPC1L1, HILPDA, H1F0, HBA2, HSPA2, HSPA6, BIRC5, APOC1, IFI27, K…	266	7766	45227	4.9108e-25	2.64643e-21	3.62524e-23
biological_process	GO:0048522	positive regulation of cellular process	107	ATG7, LEFTY1, PLK2, ZNF268, PPARGC1A, PIM2, WWP2, FAF1, KLF12, FAM129A, PLK5, TMEM198, KLF6, CTH, CX3CR1, HBEGF, EGR1, MECOM, EYA3, ALDH3A1, FGFR3, ATF6, SPEN, FOXO3, DDN, SATB2, HEY1, FOSB, RASD2, GABPA, NUPR1, NGFRAP1, CACYBP, RBM20, METRNL, NSMCE2, GRB10, GRIN2C, PHPT1, HILPDA, SERTAD1, HAS3, SOX8, HSPA2, BIRC5, APOC1, IFI27, JARID2, KRT17, HES5, LGALS1, LTA, MEIS2, MID1, ASNS, MYC, GADD45B, N…	305	4536	48457	8.57366e-25	4.62035e-21	6.24371e-23
biological_process	GO:0048519	negative regulation of biological process	104	ZNF256, CDKN2D, BTN2A2, ATG7, LEFTY1, PLK2, ZNF268, PPARGC1A, PIM2, WWP2, FAF1, KLF12, VASN, FAM129A, CTH, BNIPL, CX3CR1, APOBEC3H, TSC22D3, HBEGF, EGR1, MECOM, FGFR3, FHIT, SCMH1, SPEN, FOXO3, SATB2, SIRT4, HEY1, FOSB, RASD2, GABPA, ZBTB20, NUPR1, CACYBP, INVS, GPI, METRNL, GRB10, GRIN2C, PHPT1, SERTAD1, SOX8, HSPA2, BIRC5, APOC1, IFI27, ISG20, JARID2, HES5, LIN28B, LGALS1, LTA, MEIS2, MID1, ASN…	308	4352	48641	1.87493e-24	1.0104e-20	1.3472e-22
biological_process	GO:0044267	cellular protein metabolic process	109	UST, CDKN2D, TUBB3, ATG7, LEFTY1, PLK2, ZNF268, PPARGC1A, KDELR3, PIM2, WWP2, FAM129A, PLK5, CTH, HBEGF, EGR1, EIF5, MECOM, EXT1, EYA3, FGFR3, FHIT, ATF6, SCMH1, FOXO3, SIK3, SIRT4, RASD2, NUPR1, NGFRAP1, GPI, KANSL1, NSMCE2, GRIN2C, PHPT1, SERTAD1, HSPA2, HSPA6, BIRC5, IFI27, ITGB2, JARID2, KRT17, HES5, MARS, MID1, ASNS, MYC, GADD45B, RPL10A, NFKB1, NFKBIA, CNOT4, SLC11A2, ROR1, ARID4B, PLAT, BC…	303	4765	48228	2.89542e-24	1.56034e-20	2.05308e-22
biological_process	GO:0044767	single-organism developmental process	119	ZNF256, TUBB3, ATG7, LEFTY1, PLK2, ZNF268, PPARGC1A, VASN, PLK5, TMEM198, COX7B, CX3CR1, APOBEC3H, TSC22D3, HBEGF, EGR1, MECOM, EXT1, EYA3, ALDH3A1, FANCG, FGFR3, SCMH1, ALDOC, SPEN, FOXO3, SATB2, WDR7, PSD3, SIK3, HEY1, GABPA, NUPR1, NGFRAP1, CACYBP, INVS, GPI, RBM20, METRNL, NSMCE2, GRIN2C, ANKRD11, GSTM3, SOX8, HOXD1, HSPA2, ITGB2, JARID2, KCNJ8, KRT17, KRTDAP, HES5, LGALS1, TEX19, LTA, MBNL1,…	293	5573	47420	3.06643e-24	1.6525e-20	2.1461e-22
biological_process	GO:0032502	developmental process	119	ZNF256, TUBB3, ATG7, LEFTY1, PLK2, ZNF268, PPARGC1A, VASN, PLK5, TMEM198, COX7B, CX3CR1, APOBEC3H, TSC22D3, HBEGF, EGR1, MECOM, EXT1, EYA3, ALDH3A1, FANCG, FGFR3, SCMH1, ALDOC, SPEN, FOXO3, SATB2, WDR7, PSD3, SIK3, HEY1, GABPA, NUPR1, NGFRAP1, CACYBP, INVS, GPI, RBM20, METRNL, NSMCE2, GRIN2C, ANKRD11, GSTM3, SOX8, HOXD1, HSPA2, ITGB2, JARID2, KCNJ8, KRT17, KRTDAP, HES5, LGALS1, TEX19, LTA, MBNL1,…	293	5658	47335	1.07065e-23	5.76972e-20	7.39707e-22
biological_process	GO:0010604	positive regulation of macromolecule metabolic process	80	ATG7, LEFTY1, PLK2, ZNF268, PPARGC1A, PIM2, WWP2, KLF12, FAM129A, KLF6, CTH, HBEGF, EGR1, MECOM, EYA3, FGFR3, ATF6, SPEN, FOXO3, DDN, SATB2, HEY1, FOSB, RASD2, GABPA, NUPR1, NGFRAP1, CACYBP, RBM20, NSMCE2, GRIN2C, SERTAD1, HAS3, SOX8, HSPA2, IFI27, JARID2, KRT17, HES5, MEIS2, MID1, MYC, GADD45B, NFIB, NFKB1, NFKBIA, SLC11A2, PBX1, PBX3, GAL, ARID4B, PKNOX1, BCL11A, BCAS3, FBXW7, MAPK10, MAP2K5, P…	332	2770	50223	2.7944e-23	1.5059e-19	1.90621e-21
biological_process	GO:0006366	transcription from RNA polymerase II promoter	67	LEFTY1, ZNF268, PPARGC1A, WWP2, KLF12, KLF6, COX7B, TSC22D3, E2F2, EGR1, MECOM, FGFR3, ATF6, SPEN, FOXO3, DDN, SATB2, HEY1, FOSB, GABPA, ZNF473, ZBTB20, GPI, SERTAD1, SOX8, IFI27, JARID2, HES5, MEIS2, MYC, NFIB, NFKB1, NFKBIA, PBX1, PBX3, GAL, WBP5, PHF21A, ARID4B, PKNOX1, BCL11A, TAF7L, DDIT4, BCAS3, MAP2K5, TCEAL7, PSMD10, MKL1, RARB, ZNF350, BACH2, SLC9A1, TRAK2, SOD2, KLF9, TCF12, TLE4, ZSCAN…	345	1956	51037	3.73343e-23	2.01194e-19	2.51493e-21
cellular_component	GO:0031981	nuclear lumen	89	KIF20A, ZNF256, PPARGC1A, PLK5, ZNF548, ZNF583, CTH, E2F2, EGR1, MECOM, EYA3, ALDH3A1, FANCG, JMJD1C, ATF6, SCMH1, SPEN, FOXO3, SATB2, HEY1, GABPA, ZNF473, ZBTB20, VCX, CACYBP, GPI, KANSL1, PTRF, ZNF326, NSMCE2, ANKRD11, H1F0, HIST1H2BD, HSPA2, BIRC5, ISG20, JARID2, HES5, LIN28B, MBNL1, VCX3B, MSH5, MYC, RPL10A, NFIB, NFKB1, PBX1, ASCC1, PHF21A, VCX3A, ARID4B, BCL11A, TAF7L, FBXW7, WDR33, SYBU, M…	323	3412	49581	4.01833e-23	2.16548e-19	2.67343e-21
molecular_function	GO:0003677	DNA binding	74	ZNF256, PPARGC1A, KLF12, KLF6, ZNF548, ZNF583, ZNF296, E2F2, EGR1, ZNF778, MECOM, FANCG, ATF6, SCMH1, SPEN, FOXO3, DDN, SATB2, HEY1, FOSB, SSBP2, GABPA, ZNF473, ZBTB20, NUPR1, ZNF326, BAZ2B, H1F0, HIST1H2BD, SOX8, HOXD1, JARID2, HES5, LIN28B, MEIS2, MSH5, MYC, NFIB, NFKB1, PBX1, PBX3, PHF21A, ARID4B, PKNOX1, BCL11A, TAF7L, ZNF407, BBX, MKL1, RAD51D, RARB, ZNF350, BCL2, BACH2, RPL6, SOD2, KLF9, TC…	338	2408	50585	5.71641e-23	3.08057e-19	3.7568e-21
biological_process	GO:0048523	negative regulation of cellular process	96	ZNF256, CDKN2D, BTN2A2, ATG7, LEFTY1, PLK2, ZNF268, PPARGC1A, PIM2, WWP2, FAF1, KLF12, VASN, FAM129A, CTH, BNIPL, CX3CR1, APOBEC3H, TSC22D3, HBEGF, EGR1, MECOM, FGFR3, FHIT, SCMH1, SPEN, FOXO3, SATB2, SIRT4, HEY1, FOSB, RASD2, GABPA, ZBTB20, NUPR1, CACYBP, INVS, GPI, GRB10, PHPT1, SERTAD1, SOX8, HSPA2, BIRC5, APOC1, IFI27, ISG20, JARID2, HES5, LGALS1, LTA, MEIS2, MID1, ASNS, MYC, GADD45B, NFIB, N…	316	4013	48980	1.8661e-22	1.00564e-18	1.21162e-20
biological_process	GO:0019538	protein metabolic process	113	UST, CDKN2D, TUBB3, ATG7, LEFTY1, PLK2, ZNF268, PPARGC1A, KDELR3, PIM2, WWP2, FAF1, FAM129A, PLK5, CTH, HBEGF, EGR1, EIF5, MECOM, EXT1, EYA3, FGFR3, FHIT, ATF6, SCMH1, FOXO3, SIK3, SIRT4, RASD2, NUPR1, NGFRAP1, GPI, KANSL1, NSMCE2, GRIN2C, PHPT1, NPC1L1, SERTAD1, HSPA2, HSPA6, BIRC5, APOC1, IFI27, ITGB2, JARID2, KRT17, HES5, MARS, MID1, ASNS, MYC, GADD45B, RPL10A, NFKB1, NFKBIA, CNOT4, SLC11A2, R…	299	5374	47619	2.33782e-22	1.25985e-18	1.49982e-20
biological_process	GO:0016043	cellular component organization	118	KIF20A, CDKN2D, TUBB3, ATG7, PLK2, ZNF268, PPARGC1A, PIM2, FAF1, SLC7A9, AHNAK2, VASN, COX20, PLK5, CTH, SASS6, HBEGF, MECOM, EXT1, EYA3, FANCG, JMJD1C, FGFR3, SCMH1, SATB2, SIRT4, HEY1, GABPA, NUPR1, VCX, KANSL1, NSMCE2, GPX3, GRIN2C, PHPT1, SERTAD1, H1F0, HIST1H2BD, HAS3, HSPA2, BIRC5, ICAM3, APOC1, ITGB2, JARID2, KRT17, HES5, LGALS1, MBNL1, MID1, MSH5, MYC, RPL10A, NFIB, NPTX1, SLC11A2, ASAP1,…	294	5864	47129	6.34843e-22	3.42117e-18	4.02491e-20
biological_process	GO:0071840	cellular component organization or biogenesis	119	KIF20A, CDKN2D, TUBB3, ATG7, PLK2, ZNF268, PPARGC1A, PIM2, FAF1, SLC7A9, AHNAK2, VASN, COX20, PLK5, CTH, SASS6, HBEGF, MECOM, EXT1, EYA3, FANCG, JMJD1C, FGFR3, SCMH1, SATB2, SIRT4, HEY1, GABPA, NUPR1, VCX, KANSL1, NSMCE2, GPX3, GRIN2C, PHPT1, SERTAD1, H1F0, HIST1H2BD, HAS3, HSPA2, BIRC5, ICAM3, APOC1, ISG20, ITGB2, JARID2, KRT17, HES5, LGALS1, MBNL1, MID1, MSH5, MYC, RPL10A, NFIB, NPTX1, SLC11A2,…	293	5991	47002	1.28365e-21	6.91757e-18	8.04369e-20
biological_process	GO:0006915	apoptotic process	62	CDKN2D, ATG7, LEFTY1, PLK2, ZNF268, PPARGC1A, PIM2, FAF1, PLK5, CTH, BNIPL, CX3CR1, TSC22D3, E2F2, EGR1, MECOM, FGFR3, FHIT, FOXO3, SIRT4, NUPR1, NGFRAP1, GPI, H1F0, SOX8, BIRC5, IFI27, LGALS1, LTA, ASNS, MYC, GADD45B, NFKB1, NFKBIA, NPTX1, SLC11A2, GAL, DDIT4, FBXW7, MAP2K5, PSMD10, KIAA1324, MKL1, BARD1, BAX, RARB, BCL2, SGK1, SLC9A1, SOD2, TCP1, FAM188A, LHX3, INHBE, EVA1A, NCOA1, TNFRSF10D, C…	350	1791	51202	1.30074e-21	7.00968e-18	8.0571e-20
biological_process	GO:0012501	programmed cell death	62	CDKN2D, ATG7, LEFTY1, PLK2, ZNF268, PPARGC1A, PIM2, FAF1, PLK5, CTH, BNIPL, CX3CR1, TSC22D3, E2F2, EGR1, MECOM, FGFR3, FHIT, FOXO3, SIRT4, NUPR1, NGFRAP1, GPI, H1F0, SOX8, BIRC5, IFI27, LGALS1, LTA, ASNS, MYC, GADD45B, NFKB1, NFKBIA, NPTX1, SLC11A2, GAL, DDIT4, FBXW7, MAP2K5, PSMD10, KIAA1324, MKL1, BARD1, BAX, RARB, BCL2, SGK1, SLC9A1, SOD2, TCP1, FAM188A, LHX3, INHBE, EVA1A, NCOA1, TNFRSF10D, C…	350	1809	51184	2.1013e-21	1.13239e-17	1.28681e-19
biological_process	GO:0032501	multicellular organismal process	128	ZNF256, CDKN2D, TUBB3, BTN2A2, ATG7, CEL, LEFTY1, PLK2, PPARGC1A, SLC7A9, VASN, PLK5, TMEM198, COX7B, CX3CR1, ZNF296, APOBEC3H, TSC22D3, HBEGF, EGR1, MECOM, EXT1, EYA3, FANCG, JMJD1C, FGFR3, SCMH1, SPEN, FOXO3, SATB2, WDR7, PSD3, SIK3, HEY1, FOSB, GABPA, ZBTB20, NUPR1, VCX, NGFRAP1, CACYBP, INVS, GPI, RBM20, METRNL, GRIN2C, ANKRD11, GSTM3, NPC1L1, HILPDA, SOX8, HOXD1, HSPA2, APOC1, ITGB2, JARID2,…	284	6848	46145	2.91348e-21	1.57008e-17	1.76413e-19
cellular_component	GO:0070013	intracellular organelle lumen	94	KIF20A, ZNF256, PPARGC1A, PLK5, ZNF548, ZNF583, CTH, E2F2, EGR1, MECOM, EYA3, ALDH3A1, FANCG, JMJD1C, ATF6, SCMH1, SPEN, FOXO3, SATB2, SIRT4, HEY1, GABPA, ZNF473, ZBTB20, VCX, CACYBP, GPI, KANSL1, PTRF, ZNF326, NSMCE2, ANKRD11, H1F0, HIST1H2BD, HSPA2, BIRC5, ISG20, JARID2, HES5, LIN28B, MBNL1, VCX3B, MSH5, MYC, RPL10A, NFIB, NFKB1, GPX8, PBX1, ASCC1, PCK2, PHF21A, VCX3A, ARID4B, BCL11A, TAF7L, FB…	318	4040	48953	3.75154e-21	2.0217e-17	2.24634e-19
biological_process	GO:0006357	regulation of transcription from RNA polymerase II promoter	61	LEFTY1, ZNF268, PPARGC1A, WWP2, KLF12, KLF6, TSC22D3, EGR1, MECOM, FGFR3, ATF6, SPEN, FOXO3, DDN, SATB2, HEY1, FOSB, GABPA, ZBTB20, SERTAD1, SOX8, IFI27, JARID2, HES5, MEIS2, MYC, NFIB, NFKB1, NFKBIA, PBX1, PBX3, GAL, WBP5, PHF21A, ARID4B, PKNOX1, BCL11A, TAF7L, BCAS3, FBXW7, MAP2K5, TCEAL7, PSMD10, MKL1, RARB, ZNF350, BACH2, SLC9A1, TRAK2, SOD2, KLF9, TCF12, TLE4, ZSCAN5A, ZNF212, LHX3, MLLT10, …	351	1777	51216	4.36968e-21	2.35482e-17	2.58772e-19
biological_process	GO:0008219	cell death	63	CDKN2D, ATG7, LEFTY1, PLK2, ZNF268, PPARGC1A, PIM2, FAF1, PLK5, CTH, BNIPL, CX3CR1, TSC22D3, E2F2, EGR1, MECOM, FGFR3, FHIT, FOXO3, SIRT4, NUPR1, NGFRAP1, CACYBP, GPI, H1F0, SOX8, BIRC5, IFI27, LGALS1, LTA, ASNS, MYC, GADD45B, NFKB1, NFKBIA, NPTX1, SLC11A2, GAL, DDIT4, FBXW7, MAP2K5, PSMD10, KIAA1324, MKL1, BARD1, BAX, RARB, BCL2, SGK1, SLC9A1, SOD2, TCP1, FAM188A, LHX3, INHBE, EVA1A, NCOA1, TNFR…	349	1909	51084	5.85515e-21	3.15534e-17	3.39284e-19
biological_process	GO:0016265	death	63	CDKN2D, ATG7, LEFTY1, PLK2, ZNF268, PPARGC1A, PIM2, FAF1, PLK5, CTH, BNIPL, CX3CR1, TSC22D3, E2F2, EGR1, MECOM, FGFR3, FHIT, FOXO3, SIRT4, NUPR1, NGFRAP1, CACYBP, GPI, H1F0, SOX8, BIRC5, IFI27, LGALS1, LTA, ASNS, MYC, GADD45B, NFKB1, NFKBIA, NPTX1, SLC11A2, GAL, DDIT4, FBXW7, MAP2K5, PSMD10, KIAA1324, MKL1, BARD1, BAX, RARB, BCL2, SGK1, SLC9A1, SOD2, TCP1, FAM188A, LHX3, INHBE, EVA1A, NCOA1, TNFR…	349	1909	51084	5.85515e-21	3.15534e-17	3.39284e-19
cellular_component	GO:0043233	organelle lumen	94	KIF20A, ZNF256, PPARGC1A, PLK5, ZNF548, ZNF583, CTH, E2F2, EGR1, MECOM, EYA3, ALDH3A1, FANCG, JMJD1C, ATF6, SCMH1, SPEN, FOXO3, SATB2, SIRT4, HEY1, GABPA, ZNF473, ZBTB20, VCX, CACYBP, GPI, KANSL1, PTRF, ZNF326, NSMCE2, ANKRD11, H1F0, HIST1H2BD, HSPA2, BIRC5, ISG20, JARID2, HES5, LIN28B, MBNL1, VCX3B, MSH5, MYC, RPL10A, NFIB, NFKB1, GPX8, PBX1, ASCC1, PCK2, PHF21A, VCX3A, ARID4B, BCL11A, TAF7L, FB…	318	4097	48896	9.45804e-21	5.09694e-17	5.42228e-19
biological_process	GO:0009892	negative regulation of metabolic process	72	ZNF256, CDKN2D, BTN2A2, ATG7, LEFTY1, ZNF268, PPARGC1A, WWP2, KLF12, FAM129A, APOBEC3H, TSC22D3, HBEGF, EGR1, MECOM, FGFR3, FHIT, SCMH1, SPEN, FOXO3, SATB2, SIRT4, HEY1, FOSB, RASD2, GABPA, ZBTB20, GPI, GRB10, GRIN2C, PHPT1, SOX8, BIRC5, APOC1, IFI27, JARID2, HES5, LIN28B, MEIS2, MYC, GADD45B, NFIB, NFKB1, NFKBIA, PBX1, PHF21A, RASD1, ARID4B, PLAT, BCL11A, DDIT4, BCAS3, FBXW7, MAP2K5, TCEAL7, PSM…	340	2532	50461	1.64691e-20	8.87521e-17	9.34233e-19
cellular_component	GO:0032991	macromolecular complex	102	ABCF2, KIF20A, DDX39A, TUBB3, CEL, PLK2, PPARGC1A, WWP2, FAF1, COX7B, APOBEC3H, E2F2, MECOM, EYA3, FANCG, SPEN, SATB2, GABPA, CACYBP, INVS, KANSL1, PTRF, ZNF326, NSMCE2, GRIN2C, H1F0, HIST1H2BD, HBA2, SOX8, HSPA2, HSPA6, BIRC5, KRTAP19-1, APOC1, ITGB2, JARID2, KCNJ8, KRT17, MBNL1, MID1, MSH5, MYC, MYH3, NDUFA3, RPL10A, NFKB1, NFKBIA, CNOT4, SLC11A2, ROR1, PBX1, PBX3, ASCC1, PHF21A, PKNOX1, TAF7L,…	310	4779	48214	1.96604e-20	1.0595e-16	1.10364e-18
cellular_component	GO:0031974	membrane-enclosed lumen	94	KIF20A, ZNF256, PPARGC1A, PLK5, ZNF548, ZNF583, CTH, E2F2, EGR1, MECOM, EYA3, ALDH3A1, FANCG, JMJD1C, ATF6, SCMH1, SPEN, FOXO3, SATB2, SIRT4, HEY1, GABPA, ZNF473, ZBTB20, VCX, CACYBP, GPI, KANSL1, PTRF, ZNF326, NSMCE2, ANKRD11, H1F0, HIST1H2BD, HSPA2, BIRC5, ISG20, JARID2, HES5, LIN28B, MBNL1, VCX3B, MSH5, MYC, RPL10A, NFIB, NFKB1, GPX8, PBX1, ASCC1, PCK2, PHF21A, VCX3A, ARID4B, BCL11A, TAF7L, FB…	318	4149	48844	2.16446e-20	1.16643e-16	1.2025e-18
biological_process	GO:0010941	regulation of cell death	54	CDKN2D, ATG7, LEFTY1, PLK2, ZNF268, PPARGC1A, PIM2, FAF1, CTH, CX3CR1, TSC22D3, EGR1, MECOM, FGFR3, FOXO3, SIRT4, NUPR1, NGFRAP1, CACYBP, GPI, SOX8, BIRC5, IFI27, LGALS1, LTA, ASNS, MYC, GADD45B, NFKB1, NFKBIA, SLC11A2, GAL, DDIT4, FBXW7, MAP2K5, PSMD10, KIAA1324, MKL1, BARD1, BAX, RARB, BCL2, SGK1, SLC9A1, SOD2, TCP1, LHX3, INHBE, NCOA1, TNFRSF10D, CDK5R1, CD14, SLC9A3R1, GDF15	358	1488	51505	1.17386e-19	6.32595e-16	6.45505e-18
biological_process	GO:0044707	single-multicellular organism process	122	ZNF256, CDKN2D, TUBB3, BTN2A2, ATG7, CEL, LEFTY1, PLK2, PPARGC1A, SLC7A9, VASN, PLK5, TMEM198, COX7B, CX3CR1, APOBEC3H, TSC22D3, HBEGF, EGR1, MECOM, EXT1, EYA3, FANCG, JMJD1C, FGFR3, SCMH1, SPEN, FOXO3, SATB2, WDR7, PSD3, SIK3, HEY1, GABPA, ZBTB20, NUPR1, NGFRAP1, CACYBP, INVS, GPI, RBM20, METRNL, GRIN2C, ANKRD11, GSTM3, NPC1L1, HILPDA, SOX8, HOXD1, APOC1, ITGB2, JARID2, KCNJ8, KRT17, HES5, LGALS…	290	6624	46369	1.44254e-19	7.77387e-16	7.84409e-18
biological_process	GO:0007275	multicellular organismal development	100	ZNF256, TUBB3, ATG7, LEFTY1, PLK2, PPARGC1A, VASN, PLK5, TMEM198, COX7B, CX3CR1, APOBEC3H, TSC22D3, HBEGF, EGR1, MECOM, EXT1, EYA3, FANCG, FGFR3, SCMH1, SPEN, FOXO3, SATB2, WDR7, PSD3, SIK3, HEY1, GABPA, NUPR1, NGFRAP1, CACYBP, INVS, GPI, RBM20, GRIN2C, ANKRD11, GSTM3, SOX8, HOXD1, ITGB2, JARID2, KCNJ8, KRT17, HES5, LGALS1, LTA, MBNL1, MEIS2, MID1, MOBP, ASNS, MYC, GADD45B, MYH3, NFIB, NFKBIA, NP…	312	4755	48238	1.45557e-19	7.84409e-16	7.84409e-18
biological_process	GO:0030154	cell differentiation	86	TUBB3, ATG7, LEFTY1, PLK2, ZNF268, PPARGC1A, VASN, PLK5, CX3CR1, APOBEC3H, HBEGF, EGR1, MECOM, EXT1, FANCG, FGFR3, ALDOC, SPEN, FOXO3, SATB2, WDR7, PSD3, HEY1, GABPA, NUPR1, CACYBP, METRNL, GRIN2C, GSTM3, SOX8, HOXD1, HSPA2, ITGB2, JARID2, KRT17, KRTDAP, HES5, LGALS1, TEX19, LTA, MBNL1, MEIS2, MYC, GADD45B, NFIB, NFKB1, NFKBIA, NPTX1, SLC11A2, ASAP1, PBX1, PBX3, GAL, RAPGEF6, ARID4B, PGK1, PKNOX1…	326	3661	49332	1.68466e-19	9.07861e-16	8.98872e-18
biological_process	GO:0043067	regulation of programmed cell death	52	CDKN2D, ATG7, LEFTY1, PLK2, ZNF268, PPARGC1A, PIM2, FAF1, CTH, CX3CR1, TSC22D3, EGR1, MECOM, FGFR3, FOXO3, SIRT4, NUPR1, NGFRAP1, GPI, SOX8, BIRC5, IFI27, LGALS1, LTA, ASNS, MYC, GADD45B, NFKB1, NFKBIA, SLC11A2, GAL, FBXW7, MAP2K5, PSMD10, KIAA1324, MKL1, BARD1, BAX, RARB, BCL2, SGK1, SLC9A1, SOD2, TCP1, LHX3, INHBE, NCOA1, TNFRSF10D, CDK5R1, CD14, SLC9A3R1, GDF15	360	1403	51590	2.68029e-19	1.44441e-15	1.41609e-17
biological_process	GO:0031324	negative regulation of cellular metabolic process	66	ZNF256, CDKN2D, BTN2A2, ATG7, LEFTY1, ZNF268, PPARGC1A, WWP2, KLF12, FAM129A, APOBEC3H, TSC22D3, HBEGF, EGR1, MECOM, FGFR3, FHIT, SCMH1, SPEN, FOXO3, SATB2, SIRT4, HEY1, FOSB, RASD2, GABPA, ZBTB20, GPI, GRB10, SOX8, BIRC5, APOC1, IFI27, JARID2, HES5, MEIS2, MYC, GADD45B, NFIB, NFKB1, NFKBIA, PBX1, PHF21A, RASD1, PLAT, BCL11A, DDIT4, FBXW7, MAP2K5, TCEAL7, PSMD10, MKL1, BAX, RARB, ZNF350, BCL2, RG…	346	2266	50727	2.84743e-19	1.53448e-15	1.48979e-17
biological_process	GO:0010605	negative regulation of macromolecule metabolic process	65	ZNF256, CDKN2D, ATG7, LEFTY1, ZNF268, WWP2, KLF12, FAM129A, APOBEC3H, TSC22D3, HBEGF, EGR1, MECOM, FGFR3, FHIT, SCMH1, SPEN, FOXO3, SATB2, SIRT4, HEY1, FOSB, RASD2, GABPA, ZBTB20, GPI, GRB10, GRIN2C, SOX8, BIRC5, IFI27, JARID2, HES5, LIN28B, MEIS2, MYC, GADD45B, NFIB, NFKB1, NFKBIA, PBX1, PHF21A, RASD1, ARID4B, PLAT, BCL11A, DDIT4, FBXW7, MAP2K5, TCEAL7, PSMD10, MKL1, SFMBT2, BAX, RARB, ZNF350, R…	347	2259	50734	1.01297e-18	5.45892e-15	5.24896e-17
biological_process	GO:0042981	regulation of apoptotic process	51	CDKN2D, ATG7, LEFTY1, PLK2, ZNF268, PPARGC1A, PIM2, FAF1, CTH, CX3CR1, TSC22D3, EGR1, FGFR3, FOXO3, SIRT4, NUPR1, NGFRAP1, GPI, SOX8, BIRC5, IFI27, LGALS1, LTA, ASNS, MYC, GADD45B, NFKB1, NFKBIA, SLC11A2, GAL, FBXW7, MAP2K5, PSMD10, KIAA1324, MKL1, BARD1, BAX, RARB, BCL2, SGK1, SLC9A1, SOD2, TCP1, LHX3, INHBE, NCOA1, TNFRSF10D, CDK5R1, CD14, SLC9A3R1, GDF15	361	1393	51600	1.02441e-18	5.52057e-15	5.25769e-17
cellular_component	GO:0005654	nucleoplasm	73	KIF20A, ZNF256, PPARGC1A, ZNF548, ZNF583, CTH, E2F2, EGR1, MECOM, EYA3, ALDH3A1, FANCG, JMJD1C, ATF6, SCMH1, SPEN, FOXO3, SATB2, HEY1, GABPA, ZNF473, ZBTB20, CACYBP, GPI, KANSL1, PTRF, ZNF326, NSMCE2, ANKRD11, H1F0, HIST1H2BD, ISG20, JARID2, HES5, LIN28B, MBNL1, MYC, NFIB, NFKB1, PBX1, ASCC1, PHF21A, ARID4B, BCL11A, TAF7L, FBXW7, WDR33, SYBU, MAPK10, BBX, PSMD10, MKL1, SFMBT2, BARD1, TP53INP2, RA…	339	2818	50175	1.20678e-18	6.50335e-15	6.13523e-17
biological_process	GO:0048869	cellular developmental process	88	TUBB3, ATG7, LEFTY1, PLK2, ZNF268, PPARGC1A, VASN, PLK5, CX3CR1, APOBEC3H, HBEGF, EGR1, MECOM, EXT1, FANCG, FGFR3, ALDOC, SPEN, FOXO3, SATB2, WDR7, PSD3, HEY1, GABPA, NUPR1, CACYBP, METRNL, GRIN2C, GSTM3, SOX8, HOXD1, HSPA2, ITGB2, JARID2, KRT17, KRTDAP, HES5, LGALS1, TEX19, LTA, MBNL1, MEIS2, MYC, GADD45B, NFIB, NFKB1, NFKBIA, NPTX1, SLC11A2, ASAP1, PBX1, PBX3, GAL, RAPGEF6, ARID4B, PGK1, PKNOX1…	324	3944	49049	1.30722e-18	7.04463e-15	6.58376e-17
biological_process	GO:0007154	cell communication	115	CDKN2D, TUBB3, ATG7, LEFTY1, PLK2, ZNF268, GPR83, PPARGC1A, KDELR3, PIM2, FAF1, PTH2, VASN, TMEM198, CTH, CX3CR1, REM2, DOCK3, DOK1, HBEGF, E2F2, EGR1, MECOM, EXT1, FGFR3, FHIT, ATF6, SPEN, FOXO3, ADGRL2, PSD3, SIRT4, HEY1, RASD2, FBXO8, NUPR1, NGFRAP1, INVS, GMDS, GRB10, GRIN2C, PHPT1, NPC1L1, HILPDA, SOX8, BIRC5, ICAM3, IFI27, ISG20, ITGB2, KCNJ8, KRT17, HES5, LGALS1, LTA, MID1, ASNS, MYC, GADD…	297	6211	46782	2.24964e-18	1.21233e-14	1.12253e-16
cellular_component	GO:0005829	cytosol	77	SERF2, CDKN2D, ATG7, CEL, PPARGC1A, FAF1, CTH, BNIPL, TSC22D3, EIF5, MECOM, ALDH3A1, FHIT, ALDOC, FOXO3, NGFRAP1, GPI, PTRF, GRB10, PHPT1, GSTM3, HBA2, HSPA2, HSPA6, BIRC5, MARS, MID1, ASNS, MYC, MYH3, RPL10A, NFKB1, NFKBIA, NMB, CNOT4, ASAP1, RAPGEF6, PGK1, PKNOX1, DDIT4, MAPK10, MAP2K5, PSMD10, PTH1R, MKL1, ACTA1, BAX, TP53INP2, BCL2, RGS2, RPL6, RPL9, RPL21, RPL26, RPL29, RPL34, RPL36A, RPS15,…	335	3151	49842	2.63201e-18	1.41839e-14	1.30128e-16
biological_process	GO:0048856	anatomical structure development	101	TUBB3, ATG7, LEFTY1, PLK2, PPARGC1A, VASN, PLK5, COX7B, CX3CR1, APOBEC3H, TSC22D3, HBEGF, EGR1, MECOM, EXT1, EYA3, FANCG, FGFR3, SCMH1, ALDOC, SPEN, FOXO3, SATB2, WDR7, PSD3, SIK3, HEY1, GABPA, NUPR1, CACYBP, INVS, GPI, RBM20, GRIN2C, ANKRD11, GSTM3, SOX8, HOXD1, HSPA2, ITGB2, JARID2, KCNJ8, KRT17, HES5, LGALS1, LTA, MBNL1, MEIS2, MOBP, ASNS, MYC, MYH3, NFIB, NFKBIA, NPTX1, SLC11A2, ASAP1, PBX1, …	311	5020	47973	2.66848e-18	1.43804e-14	1.30731e-16
biological_process	GO:0043933	macromolecular complex subunit organization	66	TUBB3, ATG7, PLK2, PPARGC1A, FAF1, SLC7A9, COX20, CTH, MECOM, EYA3, JMJD1C, SCMH1, SATB2, NUPR1, VCX, KANSL1, GPX3, H1F0, HIST1H2BD, BIRC5, APOC1, JARID2, KRT17, HES5, MBNL1, MID1, MYC, RPL10A, PHF21A, ARID4B, BCL11A, TAF7L, DDIT4, PSMD10, ACTA1, BAX, RAD51D, BCL2, RGS2, RPL6, RPL9, RPL21, RPL26, RPL29, RPL34, RPL36A, RPS15, RPS17, RPS24, RPS28, SLC9A1, FSCN1, SOD2, TUBB2A, KDM6A, UVRAG, BAIAP2L2…	346	2404	50589	5.01894e-18	2.70471e-14	2.43667e-16
biological_process	GO:0048731	system development	90	TUBB3, ATG7, LEFTY1, PLK2, PPARGC1A, VASN, PLK5, COX7B, CX3CR1, APOBEC3H, TSC22D3, HBEGF, EGR1, MECOM, EXT1, FANCG, FGFR3, SPEN, FOXO3, SATB2, WDR7, PSD3, SIK3, HEY1, GABPA, NUPR1, CACYBP, INVS, GPI, RBM20, GRIN2C, ANKRD11, GSTM3, SOX8, HOXD1, JARID2, KCNJ8, KRT17, HES5, LGALS1, LTA, MBNL1, MEIS2, MOBP, ASNS, MYC, MYH3, NFIB, NFKBIA, NPTX1, SLC11A2, ASAP1, PBX1, PBX3, GAL, VCX3A, ARID4B, PKNOX1, …	322	4225	48768	8.04276e-18	4.33424e-14	3.86986e-16
biological_process	GO:0044700	single organism signaling	111	CDKN2D, TUBB3, LEFTY1, PLK2, ZNF268, GPR83, PPARGC1A, KDELR3, PIM2, FAF1, PTH2, VASN, TMEM198, CTH, CX3CR1, REM2, DOCK3, DOK1, HBEGF, E2F2, EGR1, MECOM, EXT1, FGFR3, FHIT, ATF6, SPEN, FOXO3, ADGRL2, PSD3, SIRT4, HEY1, RASD2, FBXO8, NUPR1, NGFRAP1, INVS, GMDS, GRB10, GRIN2C, PHPT1, NPC1L1, HILPDA, SOX8, BIRC5, ICAM3, IFI27, ISG20, ITGB2, KCNJ8, KRT17, HES5, LGALS1, LTA, MID1, ASNS, MYC, GADD45B, N…	301	5990	47003	1.20824e-17	6.5112e-14	5.76212e-16
biological_process	GO:0023052	signaling	111	CDKN2D, TUBB3, LEFTY1, PLK2, ZNF268, GPR83, PPARGC1A, KDELR3, PIM2, FAF1, PTH2, VASN, TMEM198, CTH, CX3CR1, REM2, DOCK3, DOK1, HBEGF, E2F2, EGR1, MECOM, EXT1, FGFR3, FHIT, ATF6, SPEN, FOXO3, ADGRL2, PSD3, SIRT4, HEY1, RASD2, FBXO8, NUPR1, NGFRAP1, INVS, GMDS, GRB10, GRIN2C, PHPT1, NPC1L1, HILPDA, SOX8, BIRC5, ICAM3, IFI27, ISG20, ITGB2, KCNJ8, KRT17, HES5, LGALS1, LTA, MID1, ASNS, MYC, GADD45B, N…	301	5995	46998	1.23281e-17	6.64363e-14	5.82774e-16
molecular_function	GO:0043167	ion binding	111	ABCF2, KIF20A, ZNF256, DDX39A, TUBB3, PLK2, ZNF268, PIM2, KLF12, PLK5, KLF6, ZNF548, ZNF583, CTH, REM2, ZNF296, APOBEC3H, DDX10, HBEGF, EGR1, ZNF778, EIF5, MECOM, EXT1, EYA3, JMJD1C, FGFR3, PSD3, SIK3, SIRT4, RASD2, ZNF473, ZBTB20, NGFRAP1, GMDS, RBM20, ZNF326, NSMCE2, GSTM3, BAZ2B, HBA2, HSPA2, HSPA6, BIRC5, APOC1, ISG20, ITGB2, KCNJ8, LIN28B, FAM90A15P, LPP, MARS, MBNL1, MID1, ASNS, MSH5, MT1A,…	301	6001	46992	1.26683e-17	6.82696e-14	5.93649e-16
biological_process	GO:0051173	positive regulation of nitrogen compound metabolic process	55	ZNF268, PPARGC1A, PIM2, WWP2, KLF12, FAM129A, KLF6, CTH, EGR1, MECOM, EYA3, ATF6, SPEN, FOXO3, DDN, SATB2, HEY1, FOSB, GABPA, CACYBP, RBM20, SERTAD1, HAS3, SOX8, KRT17, HES5, MEIS2, MYC, NFIB, NFKB1, NFKBIA, PBX1, PBX3, GAL, ARID4B, PKNOX1, BCL11A, BCAS3, FBXW7, MAP2K5, MKL1, BAX, TP53INP2, RARB, ZNF350, SLC9A1, SOD2, TCF12, LHX3, MLLT10, EOMES, ARID5B, NCOA1, BTRC, CREB5	357	1748	51245	2.05202e-17	1.10583e-13	9.53305e-16
biological_process	GO:2000113	negative regulation of cellular macromolecule biosynthetic process	47	ZNF256, LEFTY1, ZNF268, WWP2, KLF12, TSC22D3, HBEGF, EGR1, MECOM, FGFR3, SCMH1, SPEN, FOXO3, SATB2, SIRT4, HEY1, FOSB, GABPA, ZBTB20, GRB10, SOX8, BIRC5, IFI27, JARID2, HES5, MEIS2, MYC, NFIB, NFKB1, NFKBIA, PBX1, PHF21A, RASD1, BCL11A, FBXW7, MAP2K5, TCEAL7, PSMD10, RARB, ZNF350, BACH2, TLE4, EOMES, ARID5B, BHLHE40, CDK5R1, BTRC	365	1282	51711	2.80725e-17	1.51283e-13	1.29301e-15
biological_process	GO:0045934	negative regulation of nucleobase-containing compound metabolic process	48	ZNF256, LEFTY1, ZNF268, PPARGC1A, WWP2, KLF12, APOBEC3H, TSC22D3, EGR1, MECOM, FGFR3, SCMH1, SPEN, FOXO3, SATB2, SIRT4, HEY1, FOSB, GABPA, ZBTB20, SOX8, BIRC5, IFI27, JARID2, HES5, MEIS2, MYC, NFIB, NFKB1, NFKBIA, PBX1, PHF21A, RASD1, BCL11A, DDIT4, FBXW7, MAP2K5, TCEAL7, PSMD10, RARB, ZNF350, BACH2, TLE4, EOMES, ARID5B, BHLHE40, CDK5R1, BTRC	364	1351	51642	3.88294e-17	2.09252e-13	1.77332e-15
molecular_function	GO:0001071	nucleic acid binding transcription factor activity	44	ZNF256, ZNF268, KLF12, KLF6, ZNF548, ZNF583, TSC22D3, E2F2, EGR1, MECOM, ATF6, SCMH1, SPEN, FOXO3, DDN, HEY1, FOSB, GABPA, ZBTB20, SOX8, JARID2, HES5, MEIS2, MYC, NFIB, NFKB1, PBX1, PBX3, PKNOX1, BCL11A, FBXW7, MKL1, RARB, ZNF350, BACH2, KLF9, TCF12, TLE4, ZSCAN26, ZSCAN5A, EOMES, ARID5B, BHLHE40, CREB5	368	1136	51857	5.26526e-17	2.83745e-13	2.36454e-15
molecular_function	GO:0003700	transcription factor activity, sequence-specific DNA binding	44	ZNF256, ZNF268, KLF12, KLF6, ZNF548, ZNF583, TSC22D3, E2F2, EGR1, MECOM, ATF6, SCMH1, SPEN, FOXO3, DDN, HEY1, FOSB, GABPA, ZBTB20, SOX8, JARID2, HES5, MEIS2, MYC, NFIB, NFKB1, PBX1, PBX3, PKNOX1, BCL11A, FBXW7, MKL1, RARB, ZNF350, BACH2, KLF9, TCF12, TLE4, ZSCAN26, ZSCAN5A, EOMES, ARID5B, BHLHE40, CREB5	368	1136	51857	5.26526e-17	2.83745e-13	2.36454e-15
biological_process	GO:0010628	positive regulation of gene expression	53	ZNF268, PPARGC1A, PIM2, WWP2, KLF12, FAM129A, KLF6, CTH, EGR1, MECOM, ATF6, SPEN, FOXO3, DDN, SATB2, HEY1, FOSB, GABPA, RBM20, SERTAD1, HAS3, SOX8, KRT17, HES5, MEIS2, MYC, NFIB, NFKB1, NFKBIA, PBX1, PBX3, GAL, ARID4B, PKNOX1, BCL11A, BCAS3, FBXW7, MAP2K5, MKL1, ACTA1, TP53INP2, RARB, ZNF350, SLC9A1, TCF12, ADM2, LHX3, MLLT10, EOMES, ARID5B, NCOA1, BTRC, CREB5	359	1677	51316	7.35863e-17	3.96557e-13	3.27733e-15
biological_process	GO:0045892	negative regulation of transcription, DNA-templated	44	ZNF256, LEFTY1, ZNF268, WWP2, KLF12, TSC22D3, EGR1, MECOM, FGFR3, SCMH1, SPEN, FOXO3, SATB2, SIRT4, HEY1, FOSB, GABPA, ZBTB20, SOX8, BIRC5, IFI27, JARID2, HES5, MEIS2, MYC, NFIB, NFKB1, NFKBIA, PBX1, PHF21A, RASD1, BCL11A, MAP2K5, TCEAL7, PSMD10, RARB, ZNF350, BACH2, TLE4, EOMES, ARID5B, BHLHE40, CDK5R1, BTRC	368	1149	51844	7.7825e-17	4.19399e-13	3.4377e-15
biological_process	GO:0051172	negative regulation of nitrogen compound metabolic process	49	ZNF256, LEFTY1, ZNF268, PPARGC1A, WWP2, KLF12, APOBEC3H, TSC22D3, EGR1, MECOM, FGFR3, SCMH1, SPEN, FOXO3, SATB2, SIRT4, HEY1, FOSB, GABPA, ZBTB20, SOX8, BIRC5, APOC1, IFI27, JARID2, HES5, MEIS2, MYC, NFIB, NFKB1, NFKBIA, PBX1, PHF21A, RASD1, BCL11A, DDIT4, FBXW7, MAP2K5, TCEAL7, PSMD10, RARB, ZNF350, BACH2, TLE4, EOMES, ARID5B, BHLHE40, CDK5R1, BTRC	363	1445	51548	9.90225e-17	5.33632e-13	4.33847e-15
biological_process	GO:0009891	positive regulation of biosynthetic process	54	ZNF268, PPARGC1A, PIM2, WWP2, KLF12, FAM129A, KLF6, CTH, EGR1, MECOM, ATF6, SPEN, FOXO3, DDN, SATB2, SIRT4, HEY1, FOSB, GABPA, CACYBP, SERTAD1, HAS3, SOX8, KRT17, HES5, MEIS2, MYC, NFIB, NFKB1, NFKBIA, PBX1, PBX3, GAL, ARID4B, PKNOX1, BCL11A, BCAS3, FBXW7, MAP2K5, PTH1R, MKL1, TP53INP2, RARB, ZNF350, SLC9A1, SOD2, TCF12, LHX3, MLLT10, EOMES, ARID5B, NCOA1, BTRC, CREB5	358	1763	51230	1.25798e-16	6.77925e-13	5.46714e-15
cellular_component	GO:0043228	non-membrane-bounded organelle	80	KIF20A, TUBB3, PLK2, ZNF268, AHNAK2, PLK5, SASS6, APOBEC3H, EYA3, FANCG, SCMH1, ALDOC, GABPA, ERC2, VCX, INVS, KANSL1, NSMCE2, HILPDA, H1F0, HIST1H2BD, HSPA2, HSPA6, BIRC5, KRTAP19-1, ISG20, KCNJ8, KRT17, LIN28B, MBNL1, VCX3B, MID1, MSH5, MYC, MYH3, RPL10A, NFIB, VCX3A, BCAS3, FBXW7, WDR33, SYBU, MAP2K5, PRPH, PSMD10, ACTA1, BARD1, RAD51D, RGS2, RPL6, RPL9, RPL21, RPL26, RPL29, RPL34, RPL36A, RPS…	332	3645	49348	1.84999e-16	9.96958e-13	7.85501e-15
cellular_component	GO:0043232	intracellular non-membrane-bounded organelle	80	KIF20A, TUBB3, PLK2, ZNF268, AHNAK2, PLK5, SASS6, APOBEC3H, EYA3, FANCG, SCMH1, ALDOC, GABPA, ERC2, VCX, INVS, KANSL1, NSMCE2, HILPDA, H1F0, HIST1H2BD, HSPA2, HSPA6, BIRC5, KRTAP19-1, ISG20, KCNJ8, KRT17, LIN28B, MBNL1, VCX3B, MID1, MSH5, MYC, MYH3, RPL10A, NFIB, VCX3A, BCAS3, FBXW7, WDR33, SYBU, MAP2K5, PRPH, PSMD10, ACTA1, BARD1, RAD51D, RGS2, RPL6, RPL9, RPL21, RPL26, RPL29, RPL34, RPL36A, RPS…	332	3645	49348	1.84999e-16	9.96958e-13	7.85501e-15
biological_process	GO:0051253	negative regulation of RNA metabolic process	45	ZNF256, LEFTY1, ZNF268, WWP2, KLF12, APOBEC3H, TSC22D3, EGR1, MECOM, FGFR3, SCMH1, SPEN, FOXO3, SATB2, SIRT4, HEY1, FOSB, GABPA, ZBTB20, SOX8, BIRC5, IFI27, JARID2, HES5, MEIS2, MYC, NFIB, NFKB1, NFKBIA, PBX1, PHF21A, RASD1, BCL11A, MAP2K5, TCEAL7, PSMD10, RARB, ZNF350, BACH2, TLE4, EOMES, ARID5B, BHLHE40, CDK5R1, BTRC	367	1235	51758	1.85115e-16	9.97586e-13	7.85501e-15
biological_process	GO:0045893	positive regulation of transcription, DNA-templated	48	ZNF268, PPARGC1A, PIM2, WWP2, KLF12, KLF6, CTH, EGR1, MECOM, ATF6, SPEN, FOXO3, DDN, SATB2, HEY1, FOSB, GABPA, SERTAD1, HAS3, SOX8, HES5, MEIS2, MYC, NFIB, NFKB1, NFKBIA, PBX1, PBX3, GAL, ARID4B, PKNOX1, BCL11A, BCAS3, FBXW7, MAP2K5, MKL1, TP53INP2, RARB, ZNF350, SLC9A1, TCF12, LHX3, MLLT10, EOMES, ARID5B, NCOA1, BTRC, CREB5	364	1412	51581	1.96804e-16	1.06058e-12	8.22154e-15
biological_process	GO:1903508	positive regulation of nucleic acid-templated transcription	48	ZNF268, PPARGC1A, PIM2, WWP2, KLF12, KLF6, CTH, EGR1, MECOM, ATF6, SPEN, FOXO3, DDN, SATB2, HEY1, FOSB, GABPA, SERTAD1, HAS3, SOX8, HES5, MEIS2, MYC, NFIB, NFKB1, NFKBIA, PBX1, PBX3, GAL, ARID4B, PKNOX1, BCL11A, BCAS3, FBXW7, MAP2K5, MKL1, TP53INP2, RARB, ZNF350, SLC9A1, TCF12, LHX3, MLLT10, EOMES, ARID5B, NCOA1, BTRC, CREB5	364	1412	51581	1.96804e-16	1.06058e-12	8.22154e-15
biological_process	GO:1903507	negative regulation of nucleic acid-templated transcription	44	ZNF256, LEFTY1, ZNF268, WWP2, KLF12, TSC22D3, EGR1, MECOM, FGFR3, SCMH1, SPEN, FOXO3, SATB2, SIRT4, HEY1, FOSB, GABPA, ZBTB20, SOX8, BIRC5, IFI27, JARID2, HES5, MEIS2, MYC, NFIB, NFKB1, NFKBIA, PBX1, PHF21A, RASD1, BCL11A, MAP2K5, TCEAL7, PSMD10, RARB, ZNF350, BACH2, TLE4, EOMES, ARID5B, BHLHE40, CDK5R1, BTRC	368	1181	51812	1.99116e-16	1.07304e-12	8.25413e-15
biological_process	GO:0051254	positive regulation of RNA metabolic process	49	ZNF268, PPARGC1A, PIM2, WWP2, KLF12, KLF6, CTH, EGR1, MECOM, ATF6, SPEN, FOXO3, DDN, SATB2, HEY1, FOSB, GABPA, RBM20, SERTAD1, HAS3, SOX8, HES5, MEIS2, MYC, NFIB, NFKB1, NFKBIA, PBX1, PBX3, GAL, ARID4B, PKNOX1, BCL11A, BCAS3, FBXW7, MAP2K5, MKL1, TP53INP2, RARB, ZNF350, SLC9A1, TCF12, LHX3, MLLT10, EOMES, ARID5B, NCOA1, BTRC, CREB5	363	1476	51517	2.18242e-16	1.17611e-12	8.95717e-15
biological_process	GO:0010558	negative regulation of macromolecule biosynthetic process	47	ZNF256, LEFTY1, ZNF268, WWP2, KLF12, TSC22D3, HBEGF, EGR1, MECOM, FGFR3, SCMH1, SPEN, FOXO3, SATB2, SIRT4, HEY1, FOSB, GABPA, ZBTB20, GRB10, SOX8, BIRC5, IFI27, JARID2, HES5, MEIS2, MYC, NFIB, NFKB1, NFKBIA, PBX1, PHF21A, RASD1, BCL11A, FBXW7, MAP2K5, TCEAL7, PSMD10, RARB, ZNF350, BACH2, TLE4, EOMES, ARID5B, BHLHE40, CDK5R1, BTRC	365	1357	51636	2.194e-16	1.18235e-12	8.95717e-15
biological_process	GO:0031327	negative regulation of cellular biosynthetic process	48	ZNF256, LEFTY1, ZNF268, WWP2, KLF12, TSC22D3, HBEGF, EGR1, MECOM, FGFR3, SCMH1, SPEN, FOXO3, SATB2, SIRT4, HEY1, FOSB, GABPA, ZBTB20, GRB10, SOX8, BIRC5, APOC1, IFI27, JARID2, HES5, MEIS2, MYC, NFIB, NFKB1, NFKBIA, PBX1, PHF21A, RASD1, BCL11A, FBXW7, MAP2K5, TCEAL7, PSMD10, RARB, ZNF350, BACH2, TLE4, EOMES, ARID5B, BHLHE40, CDK5R1, BTRC	364	1417	51576	2.23938e-16	1.2068e-12	9.07368e-15
biological_process	GO:0031328	positive regulation of cellular biosynthetic process	53	ZNF268, PPARGC1A, PIM2, WWP2, KLF12, FAM129A, KLF6, CTH, EGR1, MECOM, ATF6, SPEN, FOXO3, DDN, SATB2, HEY1, FOSB, GABPA, CACYBP, SERTAD1, HAS3, SOX8, KRT17, HES5, MEIS2, MYC, NFIB, NFKB1, NFKBIA, PBX1, PBX3, GAL, ARID4B, PKNOX1, BCL11A, BCAS3, FBXW7, MAP2K5, PTH1R, MKL1, TP53INP2, RARB, ZNF350, SLC9A1, SOD2, TCF12, LHX3, MLLT10, EOMES, ARID5B, NCOA1, BTRC, CREB5	359	1731	51262	2.58287e-16	1.39191e-12	1.03874e-14
biological_process	GO:0010557	positive regulation of macromolecule biosynthetic process	51	ZNF268, PPARGC1A, PIM2, WWP2, KLF12, FAM129A, KLF6, CTH, EGR1, MECOM, ATF6, SPEN, FOXO3, DDN, SATB2, HEY1, FOSB, GABPA, CACYBP, SERTAD1, HAS3, SOX8, KRT17, HES5, MEIS2, MYC, NFIB, NFKB1, NFKBIA, PBX1, PBX3, GAL, ARID4B, PKNOX1, BCL11A, BCAS3, FBXW7, MAP2K5, MKL1, TP53INP2, RARB, ZNF350, SLC9A1, TCF12, LHX3, MLLT10, EOMES, ARID5B, NCOA1, BTRC, CREB5	361	1608	51385	2.74996e-16	1.48195e-12	1.09774e-14
biological_process	GO:0045935	positive regulation of nucleobase-containing compound metabolic process	52	ZNF268, PPARGC1A, PIM2, WWP2, KLF12, KLF6, CTH, EGR1, MECOM, EYA3, ATF6, SPEN, FOXO3, DDN, SATB2, HEY1, FOSB, GABPA, CACYBP, RBM20, SERTAD1, HAS3, SOX8, HES5, MEIS2, MYC, NFIB, NFKB1, NFKBIA, PBX1, PBX3, GAL, ARID4B, PKNOX1, BCL11A, BCAS3, FBXW7, MAP2K5, MKL1, BAX, TP53INP2, RARB, ZNF350, SLC9A1, TCF12, LHX3, MLLT10, EOMES, ARID5B, NCOA1, BTRC, CREB5	360	1671	51322	2.78128e-16	1.49883e-12	1.10208e-14
biological_process	GO:1902679	negative regulation of RNA biosynthetic process	44	ZNF256, LEFTY1, ZNF268, WWP2, KLF12, TSC22D3, EGR1, MECOM, FGFR3, SCMH1, SPEN, FOXO3, SATB2, SIRT4, HEY1, FOSB, GABPA, ZBTB20, SOX8, BIRC5, IFI27, JARID2, HES5, MEIS2, MYC, NFIB, NFKB1, NFKBIA, PBX1, PHF21A, RASD1, BCL11A, MAP2K5, TCEAL7, PSMD10, RARB, ZNF350, BACH2, TLE4, EOMES, ARID5B, BHLHE40, CDK5R1, BTRC	368	1196	51797	3.06015e-16	1.64911e-12	1.20373e-14
biological_process	GO:0007165	signal transduction	102	CDKN2D, TUBB3, LEFTY1, PLK2, ZNF268, GPR83, PPARGC1A, KDELR3, PIM2, FAF1, PTH2, VASN, TMEM198, CTH, CX3CR1, REM2, DOCK3, DOK1, HBEGF, E2F2, EGR1, MECOM, EXT1, FGFR3, FHIT, ATF6, SPEN, FOXO3, ADGRL2, PSD3, HEY1, RASD2, FBXO8, NUPR1, NGFRAP1, INVS, GMDS, GRB10, GRIN2C, PHPT1, NPC1L1, SOX8, BIRC5, ICAM3, IFI27, ISG20, ITGB2, KRT17, HES5, LGALS1, LTA, MID1, ASNS, MYC, GADD45B, NFKB1, NFKBIA, NMB, ROR…	310	5519	47474	3.33628e-16	1.79792e-12	1.30284e-14
biological_process	GO:0009890	negative regulation of biosynthetic process	48	ZNF256, LEFTY1, ZNF268, WWP2, KLF12, TSC22D3, HBEGF, EGR1, MECOM, FGFR3, SCMH1, SPEN, FOXO3, SATB2, SIRT4, HEY1, FOSB, GABPA, ZBTB20, GRB10, SOX8, BIRC5, APOC1, IFI27, JARID2, HES5, MEIS2, MYC, NFIB, NFKB1, NFKBIA, PBX1, PHF21A, RASD1, BCL11A, FBXW7, MAP2K5, TCEAL7, PSMD10, RARB, ZNF350, BACH2, TLE4, EOMES, ARID5B, BHLHE40, CDK5R1, BTRC	364	1435	51558	3.54835e-16	1.91221e-12	1.37569e-14
biological_process	GO:1902680	positive regulation of RNA biosynthetic process	48	ZNF268, PPARGC1A, PIM2, WWP2, KLF12, KLF6, CTH, EGR1, MECOM, ATF6, SPEN, FOXO3, DDN, SATB2, HEY1, FOSB, GABPA, SERTAD1, HAS3, SOX8, HES5, MEIS2, MYC, NFIB, NFKB1, NFKBIA, PBX1, PBX3, GAL, ARID4B, PKNOX1, BCL11A, BCAS3, FBXW7, MAP2K5, MKL1, TP53INP2, RARB, ZNF350, SLC9A1, TCF12, LHX3, MLLT10, EOMES, ARID5B, NCOA1, BTRC, CREB5	364	1439	51554	3.92665e-16	2.11607e-12	1.51148e-14
biological_process	GO:0045944	positive regulation of transcription from RNA polymerase II promoter	40	ZNF268, PPARGC1A, WWP2, KLF12, KLF6, EGR1, MECOM, ATF6, FOXO3, DDN, SATB2, HEY1, FOSB, GABPA, SERTAD1, SOX8, HES5, MEIS2, MYC, NFIB, NFKB1, NFKBIA, PBX1, PBX3, GAL, ARID4B, PKNOX1, BCL11A, BCAS3, FBXW7, MAP2K5, MKL1, RARB, ZNF350, SLC9A1, TCF12, LHX3, MLLT10, EOMES, NCOA1	372	1017	51976	1.08069e-15	5.82385e-12	4.13039e-14
biological_process	GO:0010629	negative regulation of gene expression	47	ZNF256, LEFTY1, ZNF268, WWP2, KLF12, TSC22D3, EGR1, MECOM, FGFR3, SCMH1, SPEN, FOXO3, SATB2, SIRT4, HEY1, FOSB, GABPA, ZBTB20, SOX8, BIRC5, IFI27, JARID2, HES5, LIN28B, MEIS2, MYC, NFIB, NFKB1, NFKBIA, PBX1, PHF21A, RASD1, ARID4B, BCL11A, MAP2K5, TCEAL7, PSMD10, SFMBT2, RARB, ZNF350, BACH2, TLE4, EOMES, ARID5B, BHLHE40, CDK5R1, BTRC	365	1447	51546	2.16295e-15	1.16562e-11	8.20857e-14
molecular_function	GO:0008134	transcription factor binding	29	ATG7, PPARGC1A, WWP2, FAF1, TSC22D3, E2F2, EGR1, JMJD1C, SPEN, FOXO3, FOSB, GPX3, SOX8, IFI27, MEIS2, MYC, NFKB1, NFKBIA, PBX1, TAF7L, BCAS3, PSMD10, RARB, BCL2, TCF12, TLE4, EOMES, BHLHE40, NCOA1	383	503	52490	2.46387e-15	1.32778e-11	9.28518e-14
biological_process	GO:0010033	response to organic substance	67	CDKN2D, LEFTY1, ZNF268, GPR83, PPARGC1A, KDELR3, VASN, PLK5, KLF6, CTH, CX3CR1, HBEGF, EGR1, MECOM, ALDH3A1, FGFR3, ATF6, FOXO3, SATB2, HEY1, FOSB, NGFRAP1, CACYBP, GPX3, GRB10, GRIN2C, PHPT1, GSTM3, HSPA2, HSPA6, BIRC5, IFI27, ISG20, KCNJ8, HES5, LIN28B, LGALS1, LTA, MEIS2, MID1, ASNS, MYC, NFKB1, NFKBIA, NPTX1, SLC11A2, GAL, DDIT4, BCAS3, SYBU, MAP2K5, PSMD10, ACTA1, BAX, RARB, BCL2, SLC2A5, SL…	345	2837	50156	3.42002e-15	1.84305e-11	1.27989e-13
biological_process	GO:0048513	organ development	69	ATG7, LEFTY1, PPARGC1A, VASN, CX3CR1, APOBEC3H, TSC22D3, HBEGF, EGR1, MECOM, EXT1, FANCG, FGFR3, FOXO3, SATB2, WDR7, SIK3, HEY1, GABPA, NUPR1, CACYBP, INVS, RBM20, ANKRD11, SOX8, JARID2, KCNJ8, KRT17, HES5, LGALS1, LTA, MBNL1, MEIS2, ASNS, MYC, MYH3, NFIB, NFKBIA, SLC11A2, PBX1, PBX3, GAL, VCX3A, ARID4B, PKNOX1, BCL11A, DDIT4, FBXW7, TENM3, MAP2K5, BBX, PTH1R, ACTA1, BAX, RARB, BCL2, WNK4, SLC9A1…	343	3000	49993	4.17842e-15	2.25175e-11	1.55293e-13
biological_process	GO:0006950	response to stress	80	DDX39A, CDKN2D, ATG7, PPARGC1A, KDELR3, SLC7A9, AHNAK2, VASN, FAM129A, PLK5, KLF6, CTH, CX3CR1, APOBEC3H, TSC22D3, HBEGF, EGR1, MECOM, EYA3, ALDH3A1, FANCG, JMJD1C, FGFR3, ATF6, FOXO3, SIRT4, NUPR1, METRNL, NSMCE2, GPX3, GRIN2C, GSTM3, HILPDA, HSPA2, HSPA6, ICAM3, IFI27, ISG20, ITGB2, KCNJ8, LGALS1, LTA, MID1, ASNS, MSH5, MYC, GADD45B, NFKB1, NFKBIA, SLC11A2, GPX8, ASCC1, GAL, PHF21A, PLAT, DDIT4…	332	3879	49114	5.12553e-15	2.76215e-11	1.89188e-13
molecular_function	GO:0043565	sequence-specific DNA binding	38	ZNF256, PPARGC1A, KLF12, ZNF548, ZNF583, EGR1, ATF6, FOXO3, DDN, SATB2, HEY1, FOSB, GABPA, SOX8, HOXD1, JARID2, MEIS2, MYC, NFIB, NFKB1, PBX1, PBX3, PHF21A, PKNOX1, BCL11A, MKL1, RARB, ZNF350, BCL2, BACH2, TCF12, KDM6A, ZSCAN26, LHX3, EOMES, ARID5B, LONP1, CREB5	374	1029	51964	4.03056e-14	2.17207e-10	1.47357e-12
cellular_component	GO:0043234	protein complex	81	ABCF2, KIF20A, TUBB3, CEL, PPARGC1A, WWP2, FAF1, COX7B, E2F2, MECOM, EYA3, FANCG, SPEN, SATB2, CACYBP, INVS, KANSL1, PTRF, ZNF326, NSMCE2, GRIN2C, H1F0, HIST1H2BD, HBA2, SOX8, HSPA2, HSPA6, BIRC5, KRTAP19-1, ITGB2, JARID2, KCNJ8, KRT17, MID1, MSH5, MYC, MYH3, NDUFA3, NFKB1, NFKBIA, CNOT4, SLC11A2, ROR1, PBX1, PBX3, ASCC1, PHF21A, PKNOX1, TAF7L, BCAS3, FBXW7, WDR33, SYBU, KLHL9, PRPH, PSMD10, PTH1…	331	4115	48878	4.04691e-14	2.18088e-10	1.47357e-12
molecular_function	GO:0044212	transcription regulatory region DNA binding	34	ZNF256, KLF12, ZNF548, ZNF583, E2F2, EGR1, ATF6, FOXO3, DDN, FOSB, GABPA, SOX8, JARID2, MEIS2, MYC, NFIB, NFKB1, PBX1, PBX3, PHF21A, ARID4B, BCL11A, TAF7L, MKL1, RARB, ZNF350, BACH2, TCF12, KDM6A, EOMES, ARID5B, BHLHE40, NCOA1, LONP1	378	818	52175	4.91898e-14	2.65084e-10	1.77909e-12
molecular_function	GO:0000975	regulatory region DNA binding	34	ZNF256, KLF12, ZNF548, ZNF583, E2F2, EGR1, ATF6, FOXO3, DDN, FOSB, GABPA, SOX8, JARID2, MEIS2, MYC, NFIB, NFKB1, PBX1, PBX3, PHF21A, ARID4B, BCL11A, TAF7L, MKL1, RARB, ZNF350, BACH2, TCF12, KDM6A, EOMES, ARID5B, BHLHE40, NCOA1, LONP1	378	822	52171	5.60123e-14	3.0185e-10	1.99901e-12
molecular_function	GO:0001067	regulatory region nucleic acid binding	34	ZNF256, KLF12, ZNF548, ZNF583, E2F2, EGR1, ATF6, FOXO3, DDN, FOSB, GABPA, SOX8, JARID2, MEIS2, MYC, NFIB, NFKB1, PBX1, PBX3, PHF21A, ARID4B, BCL11A, TAF7L, MKL1, RARB, ZNF350, BACH2, TCF12, KDM6A, EOMES, ARID5B, BHLHE40, NCOA1, LONP1	378	822	52171	5.60123e-14	3.0185e-10	1.99901e-12
biological_process	GO:0070887	cellular response to chemical stimulus	62	ATG7, LEFTY1, ZNF268, PPARGC1A, KDELR3, VASN, PLK5, KLF6, CTH, CX3CR1, HBEGF, EGR1, MECOM, FGFR3, ATF6, FOXO3, SATB2, SIRT4, HEY1, FOSB, NGFRAP1, CACYBP, GRB10, GRIN2C, PHPT1, GSTM3, BIRC5, IFI27, ISG20, ITGB2, HES5, LIN28B, LGALS1, LTA, MID1, ASNS, MT1A, MYC, NFKB1, NFKBIA, NPTX1, SLC11A2, DDIT4, BCAS3, FBXW7, SYBU, MAP2K5, PSMD10, BAX, RARB, BCL2, SLC2A5, SLC9A1, SOD2, KLF9, THBS4, BAIAP2L2, NC…	350	2666	50327	8.95206e-14	4.82427e-10	3.17386e-12
biological_process	GO:0000122	negative regulation of transcription from RNA polymerase II promoter	32	LEFTY1, ZNF268, WWP2, KLF12, TSC22D3, EGR1, FGFR3, SPEN, FOXO3, SATB2, HEY1, FOSB, GABPA, ZBTB20, IFI27, JARID2, HES5, MEIS2, MYC, NFIB, NFKB1, PHF21A, BCL11A, MAP2K5, PSMD10, RARB, ZNF350, BACH2, TLE4, EOMES, ARID5B, BHLHE40	380	739	52254	1.10789e-13	5.97044e-10	3.90225e-12
biological_process	GO:0042221	response to chemical	81	CDKN2D, TUBB3, ATG7, LEFTY1, ZNF268, GPR83, PPARGC1A, KDELR3, CMTM1, VASN, PLK5, KLF6, CTH, CX3CR1, HBEGF, EGR1, MECOM, EXT1, ALDH3A1, FGFR3, ATF6, FOXO3, SATB2, SIRT4, HEY1, FOSB, NUPR1, NGFRAP1, CACYBP, GPX3, GRB10, GRIN2C, PHPT1, GSTM3, NPC1L1, HSPA2, HSPA6, BIRC5, IFI27, ISG20, ITGB2, KCNJ8, HES5, LIN28B, LGALS1, LTA, MEIS2, MID1, ASNS, MT1A, MYC, NFIB, NFKB1, NFKBIA, NPTX1, SLC11A2, GPX8, GA…	331	4176	48817	1.3028e-13	7.02077e-10	4.55894e-12
biological_process	GO:0065008	regulation of biological quality	70	ATG7, CEL, PLK2, ZNF268, PPARGC1A, KDELR3, PIM2, WWP2, FAF1, SLC7A9, CX3CR1, TSC22D3, EGR1, MECOM, JMJD1C, FOXO3, SIRT4, GPI, METRNL, NSMCE2, GRIN2C, PHPT1, ANKRD11, NPC1L1, HILPDA, SOX8, BIRC5, ITGB2, KCNJ8, LGALS1, MYC, NFKB1, NFKBIA, NMB, NPTX1, SLC11A2, GAL, PHF21A, PKNOX1, PLAT, BCL11A, FBXW7, SYBU, PSMD10, PTH1R, BARD1, BAX, RAD51D, BCL2, RGS2, RPS17, RPS24, SGK1, WNK4, SLC9A1, SOD2, UVRAG,…	342	3373	49620	3.08107e-13	1.66039e-09	1.07122e-11
biological_process	GO:0043412	macromolecule modification	75	UST, CDKN2D, ATG7, LEFTY1, PLK2, ZNF268, PPARGC1A, PIM2, WWP2, FAM129A, PLK5, CTH, APOBEC3H, HBEGF, EGR1, MECOM, EXT1, EYA3, FGFR3, SCMH1, SIK3, SIRT4, RASD2, NUPR1, KANSL1, NSMCE2, GRIN2C, PHPT1, SERTAD1, HSPA2, BIRC5, ITGB2, JARID2, HES5, MID1, MYC, GADD45B, CNOT4, ROR1, ASCC1, ARID4B, PLAT, BCL11A, DDIT4, CDKAL1, FBXW7, KLHL9, MAPK10, MAP2K5, TULP4, PSMD10, RIMKLB, BARD1, BAX, BCL2, RGS2, SGK1…	337	3792	49201	3.88195e-13	2.09199e-09	1.34102e-11
biological_process	GO:0051704	multi-organism process	55	ATG7, PIM2, WWP2, CX3CR1, ZNF296, APOBEC3H, MECOM, FANCG, SCMH1, SPEN, FOXO3, FOSB, VCX, HILPDA, SOX8, HSPA2, ISG20, KCNJ8, LGALS1, TEX19, LTA, RPL10A, NFKB1, NFKBIA, PHF21A, ARID4B, TAF7L, DDIT4, FBXW7, PSMD10, BAX, BCL2, RGS2, RPL6, RPL9, RPL21, RPL26, RPL29, RPL34, RPL36A, RPS15, RPS17, RPS24, RPS28, SOD2, TCP1, DIAPH3, NCOA1, BTRC, RPL14, CD247, RBM18, CD14, RPL23, RAB9A	357	2298	50695	1.03701e-12	5.58844e-09	3.55952e-11
biological_process	GO:0071822	protein complex subunit organization	46	TUBB3, PLK2, PPARGC1A, FAF1, SLC7A9, COX20, CTH, NUPR1, GPX3, H1F0, HIST1H2BD, BIRC5, KRT17, HES5, MID1, RPL10A, BCL11A, DDIT4, PSMD10, ACTA1, BAX, BCL2, RGS2, RPL6, RPL9, RPL21, RPL26, RPL29, RPL34, RPL36A, RPS15, RPS17, RPS24, RPS28, SLC9A1, FSCN1, SOD2, TUBB2A, UVRAG, BAIAP2L2, SSH2, RPL14, RPL23, LONP1, SLC9A3R1, SCO2	366	1667	51326	1.11296e-12	5.99775e-09	3.79604e-11
biological_process	GO:0006464	cellular protein modification process	72	UST, CDKN2D, ATG7, LEFTY1, PLK2, ZNF268, PPARGC1A, PIM2, WWP2, FAM129A, PLK5, CTH, HBEGF, EGR1, MECOM, EXT1, EYA3, FGFR3, SCMH1, SIK3, SIRT4, RASD2, NUPR1, KANSL1, NSMCE2, GRIN2C, PHPT1, SERTAD1, HSPA2, BIRC5, ITGB2, JARID2, HES5, MID1, MYC, GADD45B, CNOT4, ROR1, ARID4B, PLAT, BCL11A, DDIT4, FBXW7, KLHL9, MAPK10, MAP2K5, TULP4, PSMD10, RIMKLB, BARD1, BAX, BCL2, RGS2, SGK1, WNK4, TRAK2, THBS4, UBE…	340	3642	49351	1.34783e-12	7.26347e-09	4.53967e-11
biological_process	GO:0036211	protein modification process	72	UST, CDKN2D, ATG7, LEFTY1, PLK2, ZNF268, PPARGC1A, PIM2, WWP2, FAM129A, PLK5, CTH, HBEGF, EGR1, MECOM, EXT1, EYA3, FGFR3, SCMH1, SIK3, SIRT4, RASD2, NUPR1, KANSL1, NSMCE2, GRIN2C, PHPT1, SERTAD1, HSPA2, BIRC5, ITGB2, JARID2, HES5, MID1, MYC, GADD45B, CNOT4, ROR1, ARID4B, PLAT, BCL11A, DDIT4, FBXW7, KLHL9, MAPK10, MAP2K5, TULP4, PSMD10, RIMKLB, BARD1, BAX, BCL2, RGS2, SGK1, WNK4, TRAK2, THBS4, UBE…	340	3642	49351	1.34783e-12	7.26347e-09	4.53967e-11
biological_process	GO:0051239	regulation of multicellular organismal process	56	BTN2A2, ATG7, PLK2, PPARGC1A, VASN, PLK5, CX3CR1, TSC22D3, HBEGF, EGR1, FGFR3, SPEN, FOXO3, HEY1, GABPA, ZBTB20, NUPR1, METRNL, HILPDA, SOX8, APOC1, KRT17, HES5, LGALS1, LTA, MEIS2, MYC, NFIB, NFKB1, NFKBIA, ASAP1, PBX1, PBX3, GAL, PLAT, BCL11A, BCAS3, FBXW7, TENM3, MAP2K5, BAX, RARB, BCL2, RGS2, SGK1, WNK4, SLC9A1, TCF12, THBS4, ADM2, EOMES, SSH2, NCOA1, CDK5R1, CD14, SLC9A3R1	356	2392	50601	1.43194e-12	7.71673e-09	4.793e-11
biological_process	GO:0006996	organelle organization	70	KIF20A, TUBB3, ATG7, PLK2, ZNF268, PPARGC1A, PIM2, COX20, PLK5, SASS6, MECOM, EYA3, FANCG, JMJD1C, FGFR3, SCMH1, SATB2, SIRT4, GABPA, VCX, KANSL1, NSMCE2, PHPT1, H1F0, HIST1H2BD, HSPA2, BIRC5, JARID2, KRT17, MID1, MSH5, MYC, NPTX1, ASAP1, PHF21A, ARID4B, BCAS3, FBXW7, KLHL9, PRPH, PSMD10, KIAA1324, ACTA1, BAX, TP53INP2, RAD51D, BCL2, RGS2, RPL6, RPS15, RPS17, SLC9A1, FSCN1, SOD2, TBC1D3, KDM6A, U…	342	3467	49526	1.59948e-12	8.61961e-09	5.31916e-11
cellular_component	GO:0031982	vesicle	71	TUBB3, BTN2A2, CEL, WWP2, AHNAK2, VASN, FAM129A, TMEM198, CTH, HBEGF, FGFR3, FHIT, ALDOC, SPEN, WDR7, CACYBP, GMDS, GPI, METRNL, GPX3, PHPT1, COMMD9, GSTM3, NPC1L1, HILPDA, HIST1H2BD, HSPA2, HSPA6, ICAM3, APOC1, ITGB2, SBSN, KRT17, LGALS1, MARS, MYH3, RPL10A, NPTX1, SLC11A2, PCK2, GAL, RAPGEF6, PGK1, PLAT, SYBU, PRPH, PTH1R, KIAA1324, ACTA1, BAX, TP53INP2, RPL26, RPL34, RPS17, RPS28, SLC2A5, SLC9…	341	3569	49424	1.60887e-12	8.67023e-09	5.31916e-11
biological_process	GO:0071310	cellular response to organic substance	53	LEFTY1, ZNF268, PPARGC1A, KDELR3, VASN, PLK5, KLF6, CTH, CX3CR1, HBEGF, EGR1, MECOM, FGFR3, ATF6, FOXO3, SATB2, HEY1, FOSB, NGFRAP1, GRB10, GRIN2C, PHPT1, BIRC5, IFI27, ISG20, HES5, LIN28B, LGALS1, LTA, MID1, ASNS, MYC, NFKB1, NFKBIA, NPTX1, SLC11A2, DDIT4, BCAS3, SYBU, MAP2K5, PSMD10, BAX, RARB, BCL2, SLC2A5, SLC9A1, SOD2, KLF9, BAIAP2L2, NCOA1, BTRC, CD14, GDF15	359	2206	50787	2.54948e-12	1.37392e-08	8.37754e-11
cellular_component	GO:0031988	membrane-bounded vesicle	69	TUBB3, BTN2A2, CEL, WWP2, AHNAK2, VASN, FAM129A, TMEM198, CTH, HBEGF, FGFR3, FHIT, ALDOC, SPEN, WDR7, CACYBP, GMDS, GPI, METRNL, GPX3, PHPT1, COMMD9, GSTM3, NPC1L1, HILPDA, HIST1H2BD, HSPA2, HSPA6, ICAM3, APOC1, ITGB2, SBSN, KRT17, LGALS1, MARS, MYH3, RPL10A, NPTX1, PCK2, GAL, RAPGEF6, PGK1, PLAT, SYBU, PRPH, PTH1R, KIAA1324, ACTA1, BAX, RPL26, RPL34, RPS17, RPS28, SLC2A5, SLC9A1, FSCN1, SOD2, TC…	343	3448	49545	3.03016e-12	1.63295e-08	9.89667e-11
biological_process	GO:0044085	cellular component biogenesis	56	TUBB3, ATG7, PLK2, PPARGC1A, FAF1, SLC7A9, COX20, CTH, SASS6, NUPR1, GPX3, H1F0, HIST1H2BD, HAS3, HSPA2, BIRC5, APOC1, ISG20, HES5, MBNL1, MSH5, RAPGEF6, BCL11A, TAF7L, BCAS3, PSMD10, KIAA1324, ACTA1, BAX, TP53INP2, RAD51D, BCL2, RGS2, RPL6, RPL26, RPL34, RPS15, RPS17, RPS24, RPS28, SLC9A1, FSCN1, SOD2, TUBB2A, TBC1D3, UVRAG, BAIAP2L2, TMEM107, SSH2, MTMR3, BSN, RPL14, LONP1, RAB9A, SLC9A3R1, SCO2	356	2441	50552	3.0862e-12	1.66315e-08	1.0019e-10
biological_process	GO:0033554	cellular response to stress	48	DDX39A, CDKN2D, ATG7, PPARGC1A, KDELR3, VASN, FAM129A, PLK5, KLF6, CTH, EGR1, MECOM, EYA3, FANCG, ATF6, FOXO3, SIRT4, NUPR1, NSMCE2, GSTM3, HSPA6, MID1, ASNS, MSH5, MYC, GADD45B, SLC11A2, ASCC1, DDIT4, FBXW7, MAPK10, MAP2K5, PSMD10, KIAA1324, BARD1, BAX, TP53INP2, RAD51D, BCL2, SGK1, SLC9A1, SOD2, THBS4, UBE2E2, UVRAG, CALCB, MTMR3, LONP1	364	1869	51124	3.72884e-12	2.00947e-08	1.20328e-10
biological_process	GO:0048468	cell development	51	TUBB3, ATG7, LEFTY1, PLK2, VASN, PLK5, CX3CR1, HBEGF, EXT1, FANCG, FGFR3, SPEN, FOXO3, SATB2, HEY1, GRIN2C, GSTM3, SOX8, HSPA2, HES5, LGALS1, LTA, NFIB, NPTX1, SLC11A2, ASAP1, PBX1, PBX3, GAL, RAPGEF6, ARID4B, BCL11A, TENM3, PSMD10, PTH1R, ACTA1, BAX, RARB, BCL2, SGK1, SOD2, TCF12, LHX3, EOMES, INHBE, ARID5B, SSH2, NCOA1, CDK5R1, SLC9A3R1, GDF15	361	2098	50895	4.78286e-12	2.57748e-08	1.53422e-10
molecular_function	GO:0001012	RNA polymerase II regulatory region DNA binding	27	ZNF256, KLF12, ZNF548, ZNF583, EGR1, ATF6, DDN, FOSB, GABPA, SOX8, JARID2, MEIS2, MYC, NFIB, NFKB1, PBX1, PBX3, PHF21A, BCL11A, RARB, ZNF350, BACH2, TCF12, KDM6A, EOMES, ARID5B, NCOA1	385	604	52389	6.49566e-12	3.50051e-08	2.07131e-10
biological_process	GO:0009628	response to abiotic stimulus	36	CDKN2D, ATG7, PPARGC1A, VASN, TSC22D3, EGR1, EYA3, ALDH3A1, FANCG, SIRT4, FOSB, METRNL, HSPA2, HSPA6, KCNJ8, LTA, MEIS2, ASNS, MYC, NFKB1, NFKBIA, SLC11A2, PLAT, DDIT4, FBXW7, MAPK10, ACTA1, BAX, RAD51D, BCL2, SLC9A1, SOD2, BEST1, BHLHE40, CD14, LONP1	376	1110	51883	7.20304e-12	3.88172e-08	2.28336e-10
cellular_component	GO:0022626	cytosolic ribosome	14	RPL10A, RPL6, RPL9, RPL21, RPL26, RPL29, RPL34, RPL36A, RPS15, RPS17, RPS24, RPS28, RPL14, RPL23	398	106	52887	1.02815e-11	5.54068e-08	3.20905e-10
biological_process	GO:0044403	symbiosis, encompassing mutualism through parasitism	31	ATG7, WWP2, CX3CR1, APOBEC3H, SPEN, ISG20, LGALS1, LTA, RPL10A, NFKBIA, FBXW7, PSMD10, BAX, BCL2, RPL6, RPL9, RPL21, RPL26, RPL29, RPL34, RPL36A, RPS15, RPS17, RPS24, RPS28, TCP1, BTRC, RPL14, CD247, RPL23, RAB9A	381	831	52162	1.03018e-11	5.55165e-08	3.20905e-10
biological_process	GO:0044419	interspecies interaction between organisms	31	ATG7, WWP2, CX3CR1, APOBEC3H, SPEN, ISG20, LGALS1, LTA, RPL10A, NFKBIA, FBXW7, PSMD10, BAX, BCL2, RPL6, RPL9, RPL21, RPL26, RPL29, RPL34, RPL36A, RPS15, RPS17, RPS24, RPS28, TCP1, BTRC, RPL14, CD247, RPL23, RAB9A	381	831	52162	1.03018e-11	5.55165e-08	3.20905e-10
biological_process	GO:0043069	negative regulation of programmed cell death	31	CDKN2D, ATG7, PLK2, ZNF268, PPARGC1A, PIM2, CTH, CX3CR1, TSC22D3, EGR1, MECOM, SIRT4, GPI, SOX8, BIRC5, ASNS, MYC, NFKB1, NFKBIA, MAP2K5, PSMD10, KIAA1324, MKL1, BARD1, BAX, RARB, BCL2, SLC9A1, SOD2, LHX3, TNFRSF10D	381	834	52159	1.12179e-11	6.0453e-08	3.47431e-10
biological_process	GO:0006614	SRP-dependent cotranslational protein targeting to membrane	14	RPL10A, RPL6, RPL9, RPL21, RPL26, RPL29, RPL34, RPL36A, RPS15, RPS17, RPS24, RPS28, RPL14, RPL23	398	108	52885	1.27407e-11	6.86597e-08	3.92341e-10
biological_process	GO:0060548	negative regulation of cell death	32	CDKN2D, ATG7, PLK2, ZNF268, PPARGC1A, PIM2, CTH, CX3CR1, TSC22D3, EGR1, MECOM, SIRT4, CACYBP, GPI, SOX8, BIRC5, ASNS, MYC, NFKB1, NFKBIA, MAP2K5, PSMD10, KIAA1324, MKL1, BARD1, BAX, RARB, BCL2, SLC9A1, SOD2, LHX3, TNFRSF10D	380	896	52097	1.29572e-11	6.98262e-08	3.9674e-10
biological_process	GO:0070972	protein localization to endoplasmic reticulum	15	KDELR3, RPL10A, RPL6, RPL9, RPL21, RPL26, RPL29, RPL34, RPL36A, RPS15, RPS17, RPS24, RPS28, RPL14, RPL23	397	136	52857	1.42382e-11	7.67297e-08	4.33501e-10
molecular_function	GO:0000981	RNA polymerase II transcription factor activity, sequence-specific DNA binding	27	KLF12, EGR1, FOXO3, DDN, HEY1, FOSB, GABPA, ZBTB20, SOX8, JARID2, HES5, MEIS2, MYC, NFIB, NFKB1, PBX1, PBX3, PKNOX1, BCL11A, RARB, ZNF350, BACH2, TCF12, TLE4, ZSCAN5A, ARID5B, BHLHE40	385	629	52364	1.53052e-11	8.24799e-08	4.6337e-10
biological_process	GO:1901564	organonitrogen compound metabolic process	50	UST, ATG7, CEL, PPARGC1A, FAM129A, SGPP2, CTH, APOBEC3H, EIF5, EXT1, FHIT, ALDOC, FOXO3, SIRT4, GPI, GSTM3, HAS3, APOC1, KRT17, MARS, ASNS, MYH3, RPL10A, NFKB1, SLC11A2, PGK1, DDIT4, CDKAL1, PSMD10, BAX, RGS2, RPL6, RPL9, RPL21, RPL26, RPL29, RPL34, RPL36A, RPS15, RPS17, RPS24, RPS28, NME1-NME2, SLC9A1, SOD2, UQCRB, CARS, RPL14, RPL23, GFPT2	362	2096	50897	1.54015e-11	8.29985e-08	4.63679e-10
biological_process	GO:0006613	cotranslational protein targeting to membrane	14	RPL10A, RPL6, RPL9, RPL21, RPL26, RPL29, RPL34, RPL36A, RPS15, RPS17, RPS24, RPS28, RPL14, RPL23	398	110	52883	1.5726e-11	8.47476e-08	4.7082e-10
biological_process	GO:0034655	nucleobase-containing compound catabolic process	22	PPARGC1A, APOBEC3H, H1F0, ISG20, LIN28B, RPL10A, CNOT4, DDIT4, BAX, RPL6, RPL9, RPL21, RPL26, RPL29, RPL34, RPL36A, RPS15, RPS17, RPS24, RPS28, RPL14, RPL23	390	396	52597	1.88692e-11	1.01686e-07	5.61801e-10
biological_process	GO:0009653	anatomical structure morphogenesis	58	TUBB3, ATG7, LEFTY1, VASN, CX3CR1, HBEGF, MECOM, EXT1, EYA3, FGFR3, SCMH1, FOXO3, SATB2, SIK3, HEY1, GPI, GRIN2C, ANKRD11, SOX8, ITGB2, KRT17, HES5, MBNL1, MYC, MYH3, NFIB, NPTX1, SLC11A2, ASAP1, PBX1, GAL, PKNOX1, BCL11A, BCAS3, FBXW7, TENM3, MAP2K5, PSMD10, ACTA1, BAX, RARB, BCL2, SGK1, WNK4, THBS4, TBC1D3, KDM6A, ADM2, LHX3, EOMES, ARID5B, TMEM107, SSH2, NCOA1, CDK5R1, BTRC, SLC9A3R1, GDF15	354	2722	50271	1.97932e-11	1.06666e-07	5.86076e-10
biological_process	GO:0035556	intracellular signal transduction	56	CDKN2D, LEFTY1, PLK2, ZNF268, PIM2, FAF1, CTH, REM2, DOCK3, DOK1, HBEGF, E2F2, MECOM, FGFR3, FHIT, FOXO3, PSD3, RASD2, FBXO8, NUPR1, GRIN2C, BIRC5, HES5, LGALS1, MID1, MYC, GADD45B, NFKB1, NFKBIA, GAL, RASD1, RAPGEF6, DDIT4, FBXW7, MAPK10, MAP2K5, TULP4, PSMD10, MKL1, BAX, BCL2, RGS2, SGK1, WNK4, SLC9A1, RASL11B, SOD2, DIAPH3, INHBE, BTRC, CD14, RAB9A, SLC9A3R1, GDF15, ARHGAP32, TELO2	356	2570	50423	2.10307e-11	1.13334e-07	6.19313e-10
biological_process	GO:0045047	protein targeting to ER	14	RPL10A, RPL6, RPL9, RPL21, RPL26, RPL29, RPL34, RPL36A, RPS15, RPS17, RPS24, RPS28, RPL14, RPL23	398	114	52879	2.36898e-11	1.27664e-07	6.93828e-10
cellular_component	GO:0016020	membrane	124	ABCF2, UST, DDX39A, TUBB3, BTN2A2, CEL, GPR83, KDELR3, WWP2, FAF1, SLC7A9, AHNAK2, CMTM1, VASN, COX20, FAM129A, C1orf162, SGPP2, TMEM198, COX7B, CX3CR1, REM2, HBEGF, EIF5, TMEM31, EXT1, ALDH3A1, FANCG, FGFR3, ATF6, PCNX, FOXO3, DDN, ADGRL2, PSD3, SIRT4, RASD2, ERC2, INVS, GPI, PTRF, GRB10, GRIN2C, ANKRD11, NPC1L1, HILPDA, HAS3, HSPA2, ICAM3, IFI27, ITGB2, KCNJ8, LPP, LTA, MARS, NDUFA3, RPL10A, NF…	288	8785	44208	2.52148e-11	1.35883e-07	7.34501e-10
biological_process	GO:0009056	catabolic process	51	ATG7, CEL, PLK2, ZNF268, PPARGC1A, PIM2, WWP2, FAF1, CTH, APOBEC3H, FHIT, ALDOC, GPI, NSMCE2, GPX3, GRIN2C, GSTM3, H1F0, APOC1, ISG20, LIN28B, RPL10A, CNOT4, PGK1, DDIT4, FBXW7, PSMD10, KIAA1324, BAX, TP53INP2, BCL2, RPL6, RPL9, RPL21, RPL26, RPL29, RPL34, RPL36A, RPS15, RPS17, RPS24, RPS28, SLC9A1, UVRAG, CALCB, EVA1A, MTMR3, BTRC, RPL14, RPL23, LONP1	361	2202	50791	2.55601e-11	1.37743e-07	7.40556e-10
biological_process	GO:0010646	regulation of cell communication	60	CDKN2D, ATG7, LEFTY1, PLK2, ZNF268, PPARGC1A, PIM2, FAF1, VASN, TMEM198, CTH, CX3CR1, HBEGF, EGR1, MECOM, FGFR3, FOXO3, PSD3, SIRT4, HEY1, RASD2, FBXO8, INVS, GRB10, GRIN2C, PHPT1, BIRC5, HES5, LGALS1, MID1, MYC, GADD45B, NFKB1, NFKBIA, NMB, GAL, DDIT4, FBXW7, SYBU, MAPK10, MAP2K5, PSMD10, KIAA1324, MKL1, BAX, BCL2, RGS2, SLC6A9, SLC9A1, SOD2, INHBE, CDK5R1, MTMR3, BTRC, MIDN, CD14, SLC9A3R1, GDF…	352	2902	50091	2.64002e-11	1.42271e-07	7.60806e-10
molecular_function	GO:0000977	RNA polymerase II regulatory region sequence-specific DNA binding	26	ZNF256, KLF12, ZNF548, ZNF583, EGR1, ATF6, DDN, FOSB, GABPA, SOX8, JARID2, MEIS2, MYC, NFIB, NFKB1, PBX1, PBX3, PHF21A, BCL11A, RARB, ZNF350, BACH2, TCF12, KDM6A, EOMES, ARID5B	386	600	52393	3.22906e-11	1.74014e-07	9.25607e-10
biological_process	GO:0051179	localization	90	ABCF2, KIF20A, DDX39A, BTN2A2, ATG7, CEL, ZNF268, PPARGC1A, KDELR3, WWP2, FAF1, SLC7A9, COX7B, CX3CR1, TSC22D3, HBEGF, SATB2, PSD3, SIK3, SIRT4, FBXO8, GRB10, GRIN2C, PHPT1, COMMD9, NPC1L1, HILPDA, HBA2, SOX8, HSPA2, BIRC5, APOC1, IFI27, ITGB2, KCNJ8, MID1, RPL10A, NFKB1, NFKBIA, NMB, NPTX1, SLC11A2, GAL, RAPGEF6, PLAT, DDIT4, BCAS3, FBXW7, SYBU, MAP2K5, TULP4, PSMD10, BARD1, BAX, BCL2, RPL6, RPL…	322	5484	47509	3.51546e-11	1.89448e-07	9.97857e-10
biological_process	GO:0072599	establishment of protein localization to endoplasmic reticulum	14	RPL10A, RPL6, RPL9, RPL21, RPL26, RPL29, RPL34, RPL36A, RPS15, RPS17, RPS24, RPS28, RPL14, RPL23	398	118	52875	3.51815e-11	1.89593e-07	9.97857e-10
biological_process	GO:0032268	regulation of cellular protein metabolic process	53	CDKN2D, ATG7, LEFTY1, PLK2, ZNF268, PPARGC1A, FAM129A, HBEGF, EGR1, EIF5, MECOM, FGFR3, FHIT, FOXO3, SIRT4, RASD2, NUPR1, NGFRAP1, GPI, NSMCE2, GRIN2C, SERTAD1, HSPA2, BIRC5, IFI27, ITGB2, JARID2, KRT17, HES5, MID1, MYC, GADD45B, NFKB1, NFKBIA, SLC11A2, PLAT, DDIT4, FBXW7, MAPK10, MAP2K5, PSMD10, MKL1, BAX, BCL2, RGS2, THBS4, UVRAG, INHBE, CDK5R1, BTRC, CD14, SLC9A3R1, GDF15	359	2377	50616	3.66304e-11	1.97401e-07	1.03351e-09
biological_process	GO:0043066	negative regulation of apoptotic process	30	CDKN2D, ATG7, PLK2, ZNF268, PPARGC1A, PIM2, CTH, CX3CR1, TSC22D3, EGR1, SIRT4, GPI, SOX8, BIRC5, ASNS, MYC, NFKB1, NFKBIA, MAP2K5, PSMD10, KIAA1324, MKL1, BARD1, BAX, RARB, BCL2, SLC9A1, SOD2, LHX3, TNFRSF10D	382	824	52169	4.10977e-11	2.21475e-07	1.15352e-09
biological_process	GO:0000184	nuclear-transcribed mRNA catabolic process, nonsense-mediated decay	14	RPL10A, RPL6, RPL9, RPL21, RPL26, RPL29, RPL34, RPL36A, RPS15, RPS17, RPS24, RPS28, RPL14, RPL23	398	120	52873	4.26572e-11	2.2988e-07	1.19109e-09
biological_process	GO:0006796	phosphate-containing compound metabolic process	60	CDKN2D, LEFTY1, PLK2, ZNF268, PPARGC1A, PIM2, FAM129A, PLK5, SGPP2, HBEGF, MECOM, EYA3, FGFR3, FHIT, ALDOC, SIK3, GMDS, GPI, GRB10, GRIN2C, PHPT1, SERTAD1, HSPA2, BIRC5, APOC1, ITGB2, HES5, MID1, MYC, GADD45B, MYH3, ROR1, PCK2, PGK1, DDIT4, FBXW7, MAPK10, MAP2K5, PSMD10, PTH1R, BARD1, BAX, BCL2, RGS2, SGK1, WNK4, NME1-NME2, THBS4, UQCRB, UVRAG, ADM2, INHBE, SSH2, CDK5R1, MTMR3, BTRC, MIDN, SLC9A3…	352	2941	50052	4.41216e-11	2.37771e-07	1.22563e-09
molecular_function	GO:0000976	transcription regulatory region sequence-specific DNA binding	27	ZNF256, KLF12, ZNF548, ZNF583, EGR1, ATF6, DDN, FOSB, GABPA, SOX8, JARID2, MEIS2, MYC, NFIB, NFKB1, PBX1, PBX3, PHF21A, BCL11A, MKL1, RARB, ZNF350, BACH2, TCF12, KDM6A, EOMES, ARID5B	385	669	52324	5.56287e-11	2.99783e-07	1.53735e-09
biological_process	GO:0033036	macromolecule localization	56	KIF20A, DDX39A, BTN2A2, ATG7, ZNF268, KDELR3, WWP2, FAF1, SIK3, SIRT4, GRIN2C, PHPT1, NPC1L1, HILPDA, BIRC5, APOC1, IFI27, ITGB2, MID1, RPL10A, NFKB1, NFKBIA, NMB, GAL, RAPGEF6, BCAS3, FBXW7, SYBU, TULP4, PSMD10, BARD1, BAX, BCL2, RPL6, RPL9, RPL21, RPL26, RPL29, RPL34, RPL36A, RPS15, RPS17, RPS24, RPS28, WNK4, SLC9A1, TRAK2, TCP1, NCOA1, CDK5R1, MIDN, RPL14, CD14, RPL23, RAB9A, SLC9A3R1	356	2652	50341	6.62588e-11	3.57068e-07	1.82178e-09
biological_process	GO:1901361	organic cyclic compound catabolic process	23	CEL, PPARGC1A, APOBEC3H, H1F0, ISG20, LIN28B, RPL10A, CNOT4, DDIT4, BAX, RPL6, RPL9, RPL21, RPL26, RPL29, RPL34, RPL36A, RPS15, RPS17, RPS24, RPS28, RPL14, RPL23	389	476	52517	7.72825e-11	4.16475e-07	2.11409e-09
biological_process	GO:0007399	nervous system development	51	TUBB3, ATG7, PLK2, PLK5, COX7B, CX3CR1, HBEGF, EGR1, MECOM, EXT1, FGFR3, SPEN, SATB2, PSD3, GRIN2C, GSTM3, SOX8, HOXD1, JARID2, HES5, LGALS1, LTA, MBNL1, MOBP, NFIB, NPTX1, SLC11A2, ASAP1, PBX1, PBX3, GAL, VCX3A, BCL11A, DDIT4, TENM3, PSMD10, BAX, RARB, BCL2, SGK1, SOD2, TCF12, KDM6A, LHX3, EOMES, TMEM107, SSH2, NCOA1, CDK5R1, BSN, SLC9A3R1	361	2283	50710	8.73198e-11	4.70567e-07	2.3766e-09
biological_process	GO:0016310	phosphorylation	48	CDKN2D, LEFTY1, PLK2, ZNF268, PPARGC1A, PIM2, FAM129A, PLK5, HBEGF, MECOM, FGFR3, ALDOC, SIK3, GPI, GRB10, GRIN2C, SERTAD1, HSPA2, BIRC5, ITGB2, HES5, MID1, MYC, GADD45B, ROR1, PCK2, PGK1, DDIT4, FBXW7, MAPK10, MAP2K5, PSMD10, BARD1, BAX, BCL2, RGS2, SGK1, WNK4, NME1-NME2, THBS4, UQCRB, UVRAG, ADM2, INHBE, CDK5R1, MIDN, SLC9A3R1, GDF15	364	2060	50933	9.15797e-11	4.93523e-07	2.48002e-09
biological_process	GO:0044270	cellular nitrogen compound catabolic process	22	PPARGC1A, APOBEC3H, H1F0, ISG20, LIN28B, RPL10A, CNOT4, DDIT4, BAX, RPL6, RPL9, RPL21, RPL26, RPL29, RPL34, RPL36A, RPS15, RPS17, RPS24, RPS28, RPL14, RPL23	390	437	52556	1.06319e-10	5.72954e-07	2.85052e-09
biological_process	GO:0046700	heterocycle catabolic process	22	PPARGC1A, APOBEC3H, H1F0, ISG20, LIN28B, RPL10A, CNOT4, DDIT4, BAX, RPL6, RPL9, RPL21, RPL26, RPL29, RPL34, RPL36A, RPS15, RPS17, RPS24, RPS28, RPL14, RPL23	390	437	52556	1.06319e-10	5.72954e-07	2.85052e-09
biological_process	GO:0006793	phosphorus metabolic process	60	CDKN2D, LEFTY1, PLK2, ZNF268, PPARGC1A, PIM2, FAM129A, PLK5, SGPP2, HBEGF, MECOM, EYA3, FGFR3, FHIT, ALDOC, SIK3, GMDS, GPI, GRB10, GRIN2C, PHPT1, SERTAD1, HSPA2, BIRC5, APOC1, ITGB2, HES5, MID1, MYC, GADD45B, MYH3, ROR1, PCK2, PGK1, DDIT4, FBXW7, MAPK10, MAP2K5, PSMD10, PTH1R, BARD1, BAX, BCL2, RGS2, SGK1, WNK4, NME1-NME2, THBS4, UQCRB, UVRAG, ADM2, INHBE, SSH2, CDK5R1, MTMR3, BTRC, MIDN, SLC9A3…	352	2987	50006	1.09694e-10	5.91139e-07	2.92643e-09
biological_process	GO:0048583	regulation of response to stimulus	66	CDKN2D, ATG7, LEFTY1, PLK2, ZNF268, PPARGC1A, PIM2, FAF1, VASN, TMEM198, CTH, CX3CR1, HBEGF, EGR1, MECOM, EYA3, FGFR3, FOXO3, PSD3, HEY1, RASD2, FBXO8, INVS, METRNL, GRB10, GRIN2C, PHPT1, HILPDA, BIRC5, ICAM3, ITGB2, HES5, LGALS1, LTA, MID1, MYC, GADD45B, NFKB1, NFKBIA, PLAT, DDIT4, FBXW7, SYBU, MAPK10, MAP2K5, PSMD10, KIAA1324, MKL1, BAX, BCL2, RGS2, SLC9A1, SOD2, THBS4, INHBE, NCOA1, CDK5R1, MT…	346	3502	49491	1.1025e-10	5.94136e-07	2.92678e-09
biological_process	GO:0023051	regulation of signaling	58	CDKN2D, LEFTY1, PLK2, ZNF268, PPARGC1A, PIM2, FAF1, VASN, TMEM198, CTH, CX3CR1, HBEGF, EGR1, MECOM, FGFR3, FOXO3, PSD3, SIRT4, HEY1, RASD2, FBXO8, INVS, GRB10, GRIN2C, PHPT1, BIRC5, HES5, LGALS1, MID1, MYC, GADD45B, NFKB1, NFKBIA, NMB, GAL, DDIT4, FBXW7, SYBU, MAPK10, MAP2K5, PSMD10, KIAA1324, MKL1, BAX, BCL2, RGS2, SLC6A9, SLC9A1, SOD2, INHBE, CDK5R1, BTRC, MIDN, CD14, SLC9A3R1, GDF15, ARHGAP32,…	354	2855	50138	1.17588e-10	6.33683e-07	3.10629e-09
biological_process	GO:0044248	cellular catabolic process	45	ATG7, CEL, PLK2, PPARGC1A, PIM2, WWP2, CTH, APOBEC3H, FHIT, GPI, NSMCE2, GPX3, GSTM3, H1F0, APOC1, ISG20, LIN28B, RPL10A, CNOT4, DDIT4, FBXW7, PSMD10, KIAA1324, BAX, TP53INP2, BCL2, RPL6, RPL9, RPL21, RPL26, RPL29, RPL34, RPL36A, RPS15, RPS17, RPS24, RPS28, UVRAG, CALCB, EVA1A, MTMR3, BTRC, RPL14, RPL23, LONP1	367	1858	51135	1.23545e-10	6.65781e-07	3.24771e-09
biological_process	GO:0051246	regulation of protein metabolic process	54	CDKN2D, ATG7, LEFTY1, PLK2, ZNF268, PPARGC1A, FAF1, FAM129A, HBEGF, EGR1, EIF5, MECOM, FGFR3, FHIT, FOXO3, SIRT4, RASD2, NUPR1, NGFRAP1, GPI, NSMCE2, GRIN2C, SERTAD1, HSPA2, BIRC5, IFI27, ITGB2, JARID2, KRT17, HES5, MID1, MYC, GADD45B, NFKB1, NFKBIA, SLC11A2, PLAT, DDIT4, FBXW7, MAPK10, MAP2K5, PSMD10, MKL1, BAX, BCL2, RGS2, THBS4, UVRAG, INHBE, CDK5R1, BTRC, CD14, SLC9A3R1, GDF15	358	2543	50450	1.29139e-10	6.95933e-07	3.37831e-09
molecular_function	GO:0043168	anion binding	55	ABCF2, KIF20A, DDX39A, TUBB3, PLK2, PIM2, PLK5, CTH, REM2, DDX10, HBEGF, EIF5, FGFR3, PSD3, SIK3, SIRT4, RASD2, GMDS, GSTM3, HSPA2, HSPA6, APOC1, KCNJ8, MARS, ASNS, MSH5, MYH3, ROR1, ASAP1, PCK2, RASD1, RAPGEF6, PGK1, MAPK10, MAP2K5, TULP4, RIMKLB, ACTA1, RAD51D, RPL29, SGK1, WNK4, NME1-NME2, SLC9A1, RASL11B, TCP1, THBS4, TUBB2A, UBE2E2, BAIAP2L2, CHD9, CARS, LONP1, RAB9A, ARHGAP32	357	2629	50364	1.42002e-10	7.65249e-07	3.69686e-09
cellular_component	GO:0065010	extracellular membrane-bounded organelle	56	TUBB3, BTN2A2, CEL, WWP2, VASN, FAM129A, CTH, FHIT, ALDOC, SPEN, CACYBP, GMDS, GPI, METRNL, GPX3, PHPT1, GSTM3, HIST1H2BD, HSPA2, HSPA6, ICAM3, APOC1, ITGB2, SBSN, KRT17, LGALS1, MARS, MYH3, RPL10A, PCK2, PGK1, PLAT, PRPH, PTH1R, KIAA1324, ACTA1, BAX, RPL26, RPL34, RPS17, RPS28, SLC2A5, SLC9A1, FSCN1, SOD2, TCP1, THBS4, TUBB2A, SLC38A1, RPL14, CD14, RPL23, RAB9A, SLC9A3R1, GDF15, CREB5	356	2712	50281	1.48418e-10	7.99826e-07	3.82692e-09
cellular_component	GO:0070062	extracellular exosome	56	TUBB3, BTN2A2, CEL, WWP2, VASN, FAM129A, CTH, FHIT, ALDOC, SPEN, CACYBP, GMDS, GPI, METRNL, GPX3, PHPT1, GSTM3, HIST1H2BD, HSPA2, HSPA6, ICAM3, APOC1, ITGB2, SBSN, KRT17, LGALS1, MARS, MYH3, RPL10A, PCK2, PGK1, PLAT, PRPH, PTH1R, KIAA1324, ACTA1, BAX, RPL26, RPL34, RPS17, RPS28, SLC2A5, SLC9A1, FSCN1, SOD2, TCP1, THBS4, TUBB2A, SLC38A1, RPL14, CD14, RPL23, RAB9A, SLC9A3R1, GDF15, CREB5	356	2712	50281	1.48418e-10	7.99826e-07	3.82692e-09
biological_process	GO:0006401	RNA catabolic process	17	ISG20, LIN28B, RPL10A, CNOT4, RPL6, RPL9, RPL21, RPL26, RPL29, RPL34, RPL36A, RPS15, RPS17, RPS24, RPS28, RPL14, RPL23	395	234	52759	1.50278e-10	8.09849e-07	3.85643e-09
biological_process	GO:0010942	positive regulation of cell death	25	ATG7, ZNF268, FAF1, EGR1, FGFR3, FOXO3, NUPR1, NGFRAP1, IFI27, LTA, MYC, GADD45B, SLC11A2, GAL, DDIT4, FBXW7, BARD1, BAX, RARB, BCL2, SLC9A1, NCOA1, CDK5R1, CD14, SLC9A3R1	387	596	52397	1.56125e-10	8.41358e-07	3.98748e-09
biological_process	GO:0019439	aromatic compound catabolic process	22	PPARGC1A, APOBEC3H, H1F0, ISG20, LIN28B, RPL10A, CNOT4, DDIT4, BAX, RPL6, RPL9, RPL21, RPL26, RPL29, RPL34, RPL36A, RPS15, RPS17, RPS24, RPS28, RPL14, RPL23	390	447	52546	1.57608e-10	8.49348e-07	4.00636e-09
biological_process	GO:0044710	single-organism metabolic process	86	UST, CDKN2D, ATG7, CEL, LEFTY1, PPARGC1A, COX20, SGPP2, COX7B, CTH, APOBEC3H, HBEGF, MECOM, EXT1, EYA3, ALDH3A1, FANCG, JMJD1C, FGFR3, FHIT, ALDOC, SIRT4, GMDS, GPI, KANSL1, NSMCE2, GPX3, GRB10, GRIN2C, GSTM3, NPC1L1, HAS3, APOC1, JARID2, LIN28B, MARS, MID1, ASNS, MSH5, MYC, GADD45B, MYH3, NDUFA3, NFKB1, SLC11A2, GPX8, PBX1, ASCC1, PCK2, GAL, ARID4B, PGK1, DDIT4, FBXW7, MAPK10, MAP2K5, PSMD10, PT…	326	5281	47712	1.61559e-10	8.70639e-07	4.08751e-09
biological_process	GO:0022607	cellular component assembly	50	TUBB3, ATG7, PLK2, PPARGC1A, FAF1, SLC7A9, COX20, CTH, SASS6, NUPR1, GPX3, H1F0, HIST1H2BD, HAS3, HSPA2, BIRC5, APOC1, HES5, MBNL1, MSH5, RAPGEF6, BCL11A, TAF7L, BCAS3, PSMD10, KIAA1324, ACTA1, BAX, TP53INP2, RAD51D, BCL2, RGS2, RPL6, RPS15, RPS17, SLC9A1, FSCN1, SOD2, TUBB2A, TBC1D3, UVRAG, BAIAP2L2, TMEM107, SSH2, MTMR3, BSN, LONP1, RAB9A, SLC9A3R1, SCO2	362	2253	50740	1.72808e-10	9.31262e-07	4.35169e-09
biological_process	GO:0016032	viral process	28	ATG7, WWP2, CX3CR1, APOBEC3H, SPEN, ISG20, LGALS1, RPL10A, NFKBIA, FBXW7, PSMD10, BAX, BCL2, RPL6, RPL9, RPL21, RPL26, RPL29, RPL34, RPL36A, RPS15, RPS17, RPS24, RPS28, BTRC, RPL14, CD247, RPL23	384	763	52230	1.75e-10	9.43073e-07	4.37396e-09
cellular_component	GO:0043230	extracellular organelle	56	TUBB3, BTN2A2, CEL, WWP2, VASN, FAM129A, CTH, FHIT, ALDOC, SPEN, CACYBP, GMDS, GPI, METRNL, GPX3, PHPT1, GSTM3, HIST1H2BD, HSPA2, HSPA6, ICAM3, APOC1, ITGB2, SBSN, KRT17, LGALS1, MARS, MYH3, RPL10A, PCK2, PGK1, PLAT, PRPH, PTH1R, KIAA1324, ACTA1, BAX, RPL26, RPL34, RPS17, RPS28, SLC2A5, SLC9A1, FSCN1, SOD2, TCP1, THBS4, TUBB2A, SLC38A1, RPL14, CD14, RPL23, RAB9A, SLC9A3R1, GDF15, CREB5	356	2725	50268	1.76127e-10	9.49148e-07	4.37396e-09
cellular_component	GO:1903561	extracellular vesicle	56	TUBB3, BTN2A2, CEL, WWP2, VASN, FAM129A, CTH, FHIT, ALDOC, SPEN, CACYBP, GMDS, GPI, METRNL, GPX3, PHPT1, GSTM3, HIST1H2BD, HSPA2, HSPA6, ICAM3, APOC1, ITGB2, SBSN, KRT17, LGALS1, MARS, MYH3, RPL10A, PCK2, PGK1, PLAT, PRPH, PTH1R, KIAA1324, ACTA1, BAX, RPL26, RPL34, RPS17, RPS28, SLC2A5, SLC9A1, FSCN1, SOD2, TCP1, THBS4, TUBB2A, SLC38A1, RPL14, CD14, RPL23, RAB9A, SLC9A3R1, GDF15, CREB5	356	2725	50268	1.76127e-10	9.49148e-07	4.37396e-09
biological_process	GO:0065009	regulation of molecular function	56	CDKN2D, PLK2, ZNF268, PPARGC1A, WWP2, CTH, DOCK3, HBEGF, FGFR3, PSD3, SIRT4, HEY1, FBXO8, NGFRAP1, GPI, GRIN2C, PHPT1, SERTAD1, HSPA2, BIRC5, APOC1, IFI27, MYC, GADD45B, NFIB, NFKB1, NFKBIA, SLC11A2, ASAP1, PBX1, GAL, RAPGEF6, BCAS3, FBXW7, MAPK10, MAP2K5, TCEAL7, PSMD10, MKL1, BAX, BCL2, RGS2, SGK1, SLC9A1, SOD2, TBC1D3, UVRAG, ARID5B, BHLHE40, CDK5R1, BTRC, MIDN, CD14, RAB9A, SLC9A3R1, ARHGAP32	356	2745	50248	2.28634e-10	1.23211e-06	5.65188e-09
biological_process	GO:0044764	multi-organism cellular process	28	ATG7, WWP2, CX3CR1, APOBEC3H, SPEN, ISG20, LGALS1, RPL10A, NFKBIA, FBXW7, PSMD10, BAX, BCL2, RPL6, RPL9, RPL21, RPL26, RPL29, RPL34, RPL36A, RPS15, RPS17, RPS24, RPS28, BTRC, RPL14, CD247, RPL23	384	776	52217	2.50093e-10	1.34775e-06	6.15412e-09
biological_process	GO:0043065	positive regulation of apoptotic process	24	ATG7, ZNF268, FAF1, EGR1, FGFR3, FOXO3, NUPR1, NGFRAP1, IFI27, LTA, MYC, GADD45B, SLC11A2, GAL, FBXW7, BARD1, BAX, RARB, BCL2, SLC9A1, NCOA1, CDK5R1, CD14, SLC9A3R1	388	562	52431	2.80237e-10	1.5102e-06	6.86453e-09
biological_process	GO:0044033	multi-organism metabolic process	16	ATG7, APOBEC3H, RPL10A, RPL6, RPL9, RPL21, RPL26, RPL29, RPL34, RPL36A, RPS15, RPS17, RPS24, RPS28, RPL14, RPL23	396	208	52785	2.83142e-10	1.52585e-06	6.90431e-09
biological_process	GO:0050793	regulation of developmental process	47	PLK2, ZNF268, PPARGC1A, VASN, PLK5, CX3CR1, TSC22D3, EGR1, MECOM, FGFR3, SPEN, FOXO3, HEY1, GABPA, NUPR1, METRNL, SOX8, KRT17, HES5, LGALS1, LTA, MEIS2, MYC, NFIB, NFKB1, NFKBIA, ASAP1, PBX1, GAL, BCL11A, FBXW7, TENM3, MAP2K5, BAX, RARB, BCL2, SOD2, TCF12, THBS4, TBC1D3, ADM2, EOMES, SSH2, NCOA1, CDK5R1, SLC9A3R1, GDF15	365	2064	50929	3.08197e-10	1.66087e-06	7.48141e-09
biological_process	GO:0043068	positive regulation of programmed cell death	24	ATG7, ZNF268, FAF1, EGR1, FGFR3, FOXO3, NUPR1, NGFRAP1, IFI27, LTA, MYC, GADD45B, SLC11A2, GAL, FBXW7, BARD1, BAX, RARB, BCL2, SLC9A1, NCOA1, CDK5R1, CD14, SLC9A3R1	388	566	52427	3.19694e-10	1.72283e-06	7.7257e-09
molecular_function	GO:0003723	RNA binding	40	DDX39A, PPARGC1A, PABPC4L, DDX10, EIF5, SPEN, RBM20, PTRF, ZNF326, H1F0, ISG20, LIN28B, LGALS1, MARS, MBNL1, RPL10A, CNOT4, ASCC1, WDR33, KIAA1324, BARD1, RPL6, RPL9, RPL21, RPL26, RPL29, RPL34, RPL36A, RPS15, RPS17, RPS24, RPS28, FNDC3B, FSCN1, TCP1, CARS, RPL14, RBM18, RPL23, LONP1	372	1559	51434	3.33986e-10	1.79985e-06	8.03505e-09
cellular_component	GO:0044421	extracellular region part	67	TUBB3, BTN2A2, CEL, LEFTY1, WWP2, CMTM1, VASN, FAM129A, CTH, HBEGF, ALDH3A1, FHIT, ALDOC, SPEN, CACYBP, GMDS, GPI, METRNL, GPX3, PHPT1, GSTM3, VPREB3, HILPDA, HIST1H2BD, HAS3, HSPA2, HSPA6, ICAM3, APOC1, ITGB2, SBSN, KRT17, LGALS1, LTA, MARS, MYH3, RPL10A, PCK2, GAL, PGK1, PLAT, PRPH, PTH1R, KIAA1324, ACTA1, BAX, RPL26, RPL34, RPS17, RPS28, SLC2A5, SLC9A1, FSCN1, SOD2, TCP1, THBS4, TUBB2A, SLC38A…	345	3688	49305	3.48245e-10	1.87669e-06	8.34086e-09
cellular_component	GO:0044445	cytosolic part	16	HBA2, RPL10A, RPL6, RPL9, RPL21, RPL26, RPL29, RPL34, RPL36A, RPS15, RPS17, RPS24, RPS28, TCP1, RPL14, RPL23	396	213	52780	3.85503e-10	2.07747e-06	9.19236e-09
molecular_function	GO:0000166	nucleotide binding	50	ABCF2, KIF20A, DDX39A, TUBB3, PLK2, PPARGC1A, PIM2, PLK5, PABPC4L, REM2, DDX10, EIF5, FGFR3, FHIT, SPEN, SIK3, SIRT4, RASD2, GMDS, RBM20, HSPA2, HSPA6, KCNJ8, MARS, ASNS, MSH5, MYH3, CNOT4, ROR1, PCK2, RASD1, PGK1, MAPK10, MAP2K5, RIMKLB, ACTA1, RAD51D, RPS24, SGK1, WNK4, NME1-NME2, RASL11B, TCP1, TUBB2A, UBE2E2, CHD9, CARS, RBM18, LONP1, RAB9A	362	2311	50682	3.9706e-10	2.13976e-06	9.38489e-09
molecular_function	GO:1901265	nucleoside phosphate binding	50	ABCF2, KIF20A, DDX39A, TUBB3, PLK2, PPARGC1A, PIM2, PLK5, PABPC4L, REM2, DDX10, EIF5, FGFR3, FHIT, SPEN, SIK3, SIRT4, RASD2, GMDS, RBM20, HSPA2, HSPA6, KCNJ8, MARS, ASNS, MSH5, MYH3, CNOT4, ROR1, PCK2, RASD1, PGK1, MAPK10, MAP2K5, RIMKLB, ACTA1, RAD51D, RPS24, SGK1, WNK4, NME1-NME2, RASL11B, TCP1, TUBB2A, UBE2E2, CHD9, CARS, RBM18, LONP1, RAB9A	362	2311	50682	3.9706e-10	2.13976e-06	9.38489e-09
cellular_component	GO:0005576	extracellular region	75	TUBB3, BTN2A2, CEL, LEFTY1, WWP2, PTH2, CMTM1, VASN, FAM129A, CTH, HBEGF, ALDH3A1, FGFR3, FHIT, ALDOC, SPEN, CACYBP, GMDS, GPI, METRNL, GPX3, PHPT1, GSTM3, VPREB3, HILPDA, HIST1H2BD, HAS3, HSPA2, HSPA6, ICAM3, APOC1, ITGB2, SBSN, KRT17, KRTDAP, LGALS1, LTA, MARS, MYH3, RPL10A, NMB, NPTX2, PCK2, GAL, PGK1, PLAT, C19orf24, PRPH, PTH1R, KIAA1324, ACTA1, BAX, RPL26, RPL34, RPS17, RPS28, SLC2A5, SLC9A…	337	4395	48598	4.67228e-10	2.51789e-06	1.09952e-08
biological_process	GO:0008283	cell proliferation	44	CDKN2D, BTN2A2, ZNF268, PPARGC1A, PIM2, BNIPL, CX3CR1, HBEGF, EGR1, MECOM, ALDH3A1, FGFR3, FOXO3, NUPR1, HILPDA, SERTAD1, SOX8, BIRC5, ISG20, ITGB2, JARID2, HES5, LTA, MYC, NFIB, NFKBIA, NMB, PBX1, GAL, DDIT4, FBXW7, MAP2K5, PTH1R, BAX, RARB, BCL2, SGK1, FSCN1, SOD2, KLF9, THBS4, CDK5R1, BTRC, SLC9A3R1	368	1878	51115	5.54575e-10	2.98861e-06	1.29939e-08
biological_process	GO:0007166	cell surface receptor signaling pathway	54	LEFTY1, GPR83, PPARGC1A, FAF1, VASN, TMEM198, CX3CR1, DOK1, HBEGF, EGR1, MECOM, FGFR3, SPEN, FOXO3, ADGRL2, HEY1, NGFRAP1, INVS, GMDS, GRB10, GRIN2C, PHPT1, ICAM3, IFI27, ISG20, ITGB2, HES5, LTA, MID1, MYC, NFKB1, NFKBIA, ROR1, PLAT, DDIT4, FBXW7, MAPK10, MAP2K5, PSMD10, PTH1R, KIAA1324, BAX, BCL2, TLE4, KDM6A, BAIAP2L2, INHBE, ARID5B, CDK5R1, BTRC, CD247, CD14, SLC9A3R1, GDF15	358	2659	50334	6.03798e-10	3.25387e-06	1.4086e-08
biological_process	GO:0009057	macromolecule catabolic process	33	ATG7, PLK2, ZNF268, WWP2, FAF1, FHIT, NSMCE2, GRIN2C, H1F0, ISG20, LIN28B, RPL10A, CNOT4, FBXW7, PSMD10, BAX, RPL6, RPL9, RPL21, RPL26, RPL29, RPL34, RPL36A, RPS15, RPS17, RPS24, RPS28, SLC9A1, UVRAG, BTRC, RPL14, RPL23, LONP1	379	1121	51872	6.49051e-10	3.49774e-06	1.50764e-08
molecular_function	GO:0097367	carbohydrate derivative binding	48	ABCF2, KIF20A, DDX39A, TUBB3, CEL, PLK2, PIM2, PLK5, REM2, DDX10, HBEGF, EIF5, FGFR3, SIK3, RASD2, HSPA2, HSPA6, ITGB2, KCNJ8, LGALS1, MARS, ASNS, MSH5, MYH3, ROR1, PCK2, RASD1, PGK1, PLAT, MAPK10, MAP2K5, RIMKLB, ACTA1, RAD51D, RPL29, SGK1, WNK4, NME1-NME2, RASL11B, TCP1, THBS4, TUBB2A, UBE2E2, CHD9, CARS, CD14, LONP1, RAB9A	364	2200	50793	7.39362e-10	3.98442e-06	1.71005e-08
biological_process	GO:0042127	regulation of cell proliferation	38	CDKN2D, BTN2A2, ZNF268, PPARGC1A, PIM2, BNIPL, CX3CR1, HBEGF, EGR1, MECOM, ALDH3A1, FGFR3, FOXO3, NUPR1, HILPDA, SERTAD1, SOX8, BIRC5, JARID2, HES5, LTA, MYC, NFIB, NFKBIA, NMB, PBX1, GAL, FBXW7, MAP2K5, PTH1R, BAX, RARB, BCL2, SGK1, SOD2, KLF9, THBS4, SLC9A3R1	374	1464	51529	7.43623e-10	4.00739e-06	1.71256e-08
biological_process	GO:0009966	regulation of signal transduction	52	CDKN2D, LEFTY1, PLK2, ZNF268, PPARGC1A, PIM2, FAF1, VASN, TMEM198, CTH, CX3CR1, HBEGF, EGR1, MECOM, FGFR3, FOXO3, PSD3, HEY1, RASD2, FBXO8, INVS, GRB10, GRIN2C, PHPT1, BIRC5, HES5, LGALS1, MID1, MYC, GADD45B, NFKB1, NFKBIA, DDIT4, FBXW7, MAPK10, MAP2K5, PSMD10, KIAA1324, MKL1, BAX, BCL2, RGS2, SLC9A1, SOD2, INHBE, CDK5R1, BTRC, CD14, SLC9A3R1, GDF15, ARHGAP32, TELO2	360	2519	50474	7.88385e-10	4.24861e-06	1.80792e-08
biological_process	GO:0002376	immune system process	52	BTN2A2, ATG7, SLC7A9, CX3CR1, APOBEC3H, TSC22D3, HBEGF, EGR1, MECOM, FGFR3, FOXO3, WDR7, GABPA, GPI, GRIN2C, PHPT1, VPREB3, HILPDA, ICAM3, IFI27, ISG20, ITGB2, JARID2, KCNJ8, HES5, LGALS1, LTA, MEIS2, MID1, MYC, NFKB1, NFKBIA, SLC11A2, PBX1, GAL, PKNOX1, BCL11A, DDIT4, MAPK10, PSMD10, BAX, BCL2, RPS17, RPS24, SOD2, TCF12, THBS4, EOMES, BTRC, CD247, RBM18, CD14	360	2520	50473	7.98815e-10	4.30481e-06	1.82407e-08
biological_process	GO:1901575	organic substance catabolic process	42	ATG7, CEL, PLK2, ZNF268, PPARGC1A, WWP2, FAF1, CTH, APOBEC3H, FHIT, ALDOC, GPI, NSMCE2, GRIN2C, H1F0, APOC1, ISG20, LIN28B, RPL10A, CNOT4, PGK1, DDIT4, FBXW7, PSMD10, BAX, RPL6, RPL9, RPL21, RPL26, RPL29, RPL34, RPL36A, RPS15, RPS17, RPS24, RPS28, SLC9A1, UVRAG, BTRC, RPL14, RPL23, LONP1	370	1759	51234	8.68823e-10	4.68209e-06	1.97556e-08
biological_process	GO:0019058	viral life cycle	20	ATG7, WWP2, APOBEC3H, ISG20, LGALS1, RPL10A, BCL2, RPL6, RPL9, RPL21, RPL26, RPL29, RPL34, RPL36A, RPS15, RPS17, RPS24, RPS28, RPL14, RPL23	392	397	52596	8.84888e-10	4.76866e-06	2.00364e-08
biological_process	GO:1902578	single-organism localization	70	DDX39A, BTN2A2, ATG7, CEL, ZNF268, PPARGC1A, KDELR3, WWP2, FAF1, SLC7A9, COX7B, TSC22D3, SIRT4, GRB10, GRIN2C, PHPT1, COMMD9, NPC1L1, HBA2, HSPA2, BIRC5, APOC1, IFI27, ITGB2, KCNJ8, RPL10A, NFKB1, NFKBIA, NMB, NPTX1, SLC11A2, GAL, RAPGEF6, FBXW7, SYBU, PSMD10, BARD1, BAX, BCL2, RPL6, RPL9, RPL21, RPL26, RPL29, RPL34, RPL36A, RPS15, RPS17, RPS24, RPS28, SGK1, SLC2A5, WNK4, SLC6A9, SLC9A1, TRAK2, U…	342	4014	48979	9.52108e-10	5.13091e-06	2.14683e-08
biological_process	GO:0048699	generation of neurons	39	TUBB3, ATG7, PLK2, PLK5, CX3CR1, HBEGF, EXT1, FGFR3, SPEN, SATB2, PSD3, GRIN2C, SOX8, HOXD1, HES5, LGALS1, LTA, NFIB, NPTX1, SLC11A2, ASAP1, PBX1, PBX3, BCL11A, DDIT4, TENM3, PSMD10, BAX, RARB, BCL2, SGK1, SOD2, TCF12, LHX3, EOMES, SSH2, NCOA1, CDK5R1, SLC9A3R1	373	1550	51443	9.80472e-10	5.28376e-06	2.20157e-08
cellular_component	GO:0044391	ribosomal subunit	14	RPL10A, RPL6, RPL9, RPL21, RPL26, RPL29, RPL34, RPL36A, RPS15, RPS17, RPS24, RPS28, RPL14, RPL23	398	158	52835	9.87486e-10	5.32156e-06	2.20812e-08
biological_process	GO:0000956	nuclear-transcribed mRNA catabolic process	15	RPL10A, CNOT4, RPL6, RPL9, RPL21, RPL26, RPL29, RPL34, RPL36A, RPS15, RPS17, RPS24, RPS28, RPL14, RPL23	397	194	52799	1.10561e-09	5.95811e-06	2.46203e-08
biological_process	GO:0022008	neurogenesis	40	TUBB3, ATG7, PLK2, PLK5, CX3CR1, HBEGF, EGR1, EXT1, FGFR3, SPEN, SATB2, PSD3, GRIN2C, SOX8, HOXD1, HES5, LGALS1, LTA, NFIB, NPTX1, SLC11A2, ASAP1, PBX1, PBX3, BCL11A, DDIT4, TENM3, PSMD10, BAX, RARB, BCL2, SGK1, SOD2, TCF12, LHX3, EOMES, SSH2, NCOA1, CDK5R1, SLC9A3R1	372	1630	51363	1.13298e-09	6.10564e-06	2.51261e-08
biological_process	GO:0006810	transport	74	ABCF2, KIF20A, DDX39A, BTN2A2, ATG7, CEL, ZNF268, PPARGC1A, KDELR3, WWP2, FAF1, SLC7A9, COX7B, TSC22D3, PSD3, SIRT4, FBXO8, GRB10, GRIN2C, PHPT1, COMMD9, NPC1L1, HBA2, HSPA2, BIRC5, APOC1, IFI27, KCNJ8, RPL10A, NFKB1, NFKBIA, NMB, NPTX1, SLC11A2, GAL, BCAS3, FBXW7, SYBU, PSMD10, BARD1, BAX, BCL2, RPL6, RPL9, RPL21, RPL26, RPL29, RPL34, RPL36A, RPS15, RPS17, RPS24, RPS28, SGK1, SLC2A5, WNK4, SLC6A…	338	4432	48561	1.19313e-09	6.42975e-06	2.63514e-08
biological_process	GO:0009888	tissue development	42	ATG7, PPARGC1A, VASN, TSC22D3, HBEGF, EGR1, MECOM, EXT1, FGFR3, ALDOC, SATB2, SIK3, HEY1, NUPR1, CACYBP, INVS, GSTM3, SOX8, ITGB2, KRT17, HES5, MBNL1, MYC, NFIB, PBX1, GAL, RAPGEF6, ARID4B, PGK1, PTH1R, ACTA1, BAX, RARB, BCL2, WNK4, SLC9A1, KDM6A, EOMES, ARID5B, TMEM107, BTRC, SLC9A3R1	370	1782	51211	1.25352e-09	6.75521e-06	2.75723e-08
biological_process	GO:0072594	establishment of protein localization to organelle	24	ZNF268, FAF1, SIRT4, RPL10A, NFKBIA, FBXW7, PSMD10, BAX, BCL2, RPL6, RPL9, RPL21, RPL26, RPL29, RPL34, RPL36A, RPS15, RPS17, RPS24, RPS28, SLC9A1, RPL14, RPL23, SLC9A3R1	388	617	52376	1.56434e-09	8.43024e-06	3.42693e-08
biological_process	GO:0044765	single-organism transport	67	DDX39A, BTN2A2, ATG7, CEL, ZNF268, PPARGC1A, WWP2, FAF1, SLC7A9, COX7B, TSC22D3, SIRT4, GRB10, GRIN2C, PHPT1, COMMD9, NPC1L1, HBA2, HSPA2, BIRC5, APOC1, IFI27, KCNJ8, RPL10A, NFKB1, NFKBIA, NMB, NPTX1, SLC11A2, GAL, FBXW7, SYBU, PSMD10, BARD1, BAX, BCL2, RPL6, RPL9, RPL21, RPL26, RPL29, RPL34, RPL36A, RPS15, RPS17, RPS24, RPS28, SGK1, SLC2A5, WNK4, SLC6A9, SLC9A1, TRAK2, UVRAG, BEST1, SLC38A1, MA…	345	3846	49147	1.75672e-09	9.46695e-06	3.83277e-08
biological_process	GO:2000026	regulation of multicellular organismal development	38	PLK2, VASN, PLK5, CX3CR1, TSC22D3, EGR1, FGFR3, SPEN, FOXO3, HEY1, GABPA, NUPR1, SOX8, KRT17, HES5, LGALS1, LTA, MEIS2, MYC, NFIB, NFKBIA, ASAP1, PBX1, GAL, BCL11A, FBXW7, TENM3, MAP2K5, BAX, RARB, BCL2, TCF12, THBS4, ADM2, EOMES, SSH2, NCOA1, CDK5R1	374	1514	51479	1.79018e-09	9.64728e-06	3.89003e-08
biological_process	GO:0051128	regulation of cellular component organization	45	CDKN2D, ATG7, PLK2, PPARGC1A, FAF1, VASN, PLK5, HBEGF, FGFR3, SIRT4, NSMCE2, PHPT1, SERTAD1, HAS3, HSPA2, BIRC5, APOC1, JARID2, KRT17, LGALS1, MID1, MYC, ASAP1, GAL, BCL11A, BCAS3, FBXW7, TENM3, MAP2K5, PSMD10, KIAA1324, BAX, BCL2, RGS2, SGK1, SLC9A1, FSCN1, TBC1D3, BAIAP2L2, SSH2, CDK5R1, MTMR3, CD14, SLC9A3R1, GDF15	367	2037	50956	1.95271e-09	1.05231e-05	4.22616e-08
molecular_function	GO:0044877	macromolecular complex binding	36	KIF20A, CEL, PLK2, PPARGC1A, DOK1, EYA3, FOXO3, SATB2, GABPA, NUPR1, VCX, ZNF326, GRB10, H1F0, BIRC5, ICAM3, JARID2, HES5, MID1, MYC, MYH3, NFKB1, NFKBIA, PHF21A, BCAS3, SYBU, BAX, RARB, FSCN1, THBS4, TLE4, ADM2, EOMES, NCOA1, SLC9A3R1, TELO2	376	1385	51608	2.19495e-09	1.18286e-05	4.73143e-08
biological_process	GO:0006402	mRNA catabolic process	15	RPL10A, CNOT4, RPL6, RPL9, RPL21, RPL26, RPL29, RPL34, RPL36A, RPS15, RPS17, RPS24, RPS28, RPL14, RPL23	397	206	52787	2.28706e-09	1.2325e-05	4.91034e-08
biological_process	GO:0033365	protein localization to organelle	27	ZNF268, KDELR3, FAF1, SIRT4, MID1, RPL10A, NFKBIA, FBXW7, TULP4, PSMD10, BAX, BCL2, RPL6, RPL9, RPL21, RPL26, RPL29, RPL34, RPL36A, RPS15, RPS17, RPS24, RPS28, SLC9A1, RPL14, RPL23, SLC9A3R1	385	813	52180	2.94616e-09	1.58769e-05	6.30034e-08
biological_process	GO:0023057	negative regulation of signaling	32	CDKN2D, PLK2, ZNF268, FAF1, VASN, CTH, CX3CR1, EGR1, MECOM, FGFR3, FOXO3, SIRT4, HEY1, INVS, GRB10, PHPT1, MYC, NFKBIA, NMB, DDIT4, FBXW7, MAP2K5, PSMD10, KIAA1324, MKL1, BAX, BCL2, RGS2, SOD2, BTRC, MIDN, SLC9A3R1	380	1131	51862	3.06314e-09	1.65072e-05	6.5246e-08
biological_process	GO:0006612	protein targeting to membrane	15	RPL10A, RPL6, RPL9, RPL21, RPL26, RPL29, RPL34, RPL36A, RPS15, RPS17, RPS24, RPS28, CDK5R1, RPL14, RPL23	397	212	52781	3.23418e-09	1.7429e-05	6.86182e-08
cellular_component	GO:0022625	cytosolic large ribosomal subunit	10	RPL10A, RPL6, RPL9, RPL21, RPL26, RPL29, RPL34, RPL36A, RPL14, RPL23	402	60	52933	3.27253e-09	1.76357e-05	6.91594e-08
molecular_function	GO:0036094	small molecule binding	52	ABCF2, KIF20A, DDX39A, TUBB3, PLK2, PPARGC1A, PIM2, PLK5, PABPC4L, REM2, DDX10, EIF5, FGFR3, FHIT, SPEN, SIK3, SIRT4, RASD2, GMDS, GPI, RBM20, HSPA2, HSPA6, APOC1, KCNJ8, MARS, ASNS, MSH5, MYH3, CNOT4, ROR1, PCK2, RASD1, PGK1, MAPK10, MAP2K5, RIMKLB, ACTA1, RAD51D, RPS24, SGK1, WNK4, NME1-NME2, RASL11B, TCP1, TUBB2A, UBE2E2, CHD9, CARS, RBM18, LONP1, RAB9A	360	2615	50378	3.35223e-09	1.80652e-05	7.05671e-08
biological_process	GO:0051241	negative regulation of multicellular organismal process	29	BTN2A2, PLK2, VASN, CX3CR1, TSC22D3, FGFR3, GABPA, SOX8, APOC1, HES5, LGALS1, MEIS2, MYC, NFIB, NFKB1, NFKBIA, ASAP1, PBX1, GAL, PLAT, BCL11A, FBXW7, MAP2K5, RARB, BCL2, RGS2, WNK4, THBS4, CDK5R1	383	943	52050	3.458e-09	1.86352e-05	7.25105e-08
biological_process	GO:0008104	protein localization	48	KIF20A, BTN2A2, ATG7, ZNF268, KDELR3, WWP2, FAF1, SIK3, SIRT4, GRIN2C, PHPT1, BIRC5, IFI27, ITGB2, MID1, RPL10A, NFKBIA, RAPGEF6, BCAS3, FBXW7, SYBU, TULP4, PSMD10, BARD1, BAX, BCL2, RPL6, RPL9, RPL21, RPL26, RPL29, RPL34, RPL36A, RPS15, RPS17, RPS24, RPS28, WNK4, SLC9A1, TRAK2, TCP1, CDK5R1, MIDN, RPL14, CD14, RPL23, RAB9A, SLC9A3R1	364	2313	50680	3.47437e-09	1.87234e-05	7.25712e-08
biological_process	GO:0006415	translational termination	14	RPL10A, RPL6, RPL9, RPL21, RPL26, RPL29, RPL34, RPL36A, RPS15, RPS17, RPS24, RPS28, RPL14, RPL23	398	177	52816	3.57308e-09	1.92553e-05	7.43449e-08
biological_process	GO:0071702	organic substance transport	51	KIF20A, DDX39A, BTN2A2, ATG7, ZNF268, KDELR3, WWP2, FAF1, SLC7A9, SIRT4, GRB10, PHPT1, NPC1L1, BIRC5, APOC1, IFI27, RPL10A, NFKB1, NFKBIA, NMB, GAL, BCAS3, FBXW7, SYBU, PSMD10, BARD1, RPL6, RPL9, RPL21, RPL26, RPL29, RPL34, RPL36A, RPS15, RPS17, RPS24, RPS28, SLC2A5, SLC6A9, SLC9A1, TRAK2, TCP1, SLC38A1, NCOA1, CDK5R1, MIDN, RPL14, CD14, RPL23, RAB9A, SLC9A3R1	361	2523	50470	3.76119e-09	2.0269e-05	7.79579e-08
biological_process	GO:0010648	negative regulation of cell communication	32	CDKN2D, PLK2, ZNF268, FAF1, VASN, CTH, CX3CR1, EGR1, MECOM, FGFR3, FOXO3, SIRT4, HEY1, INVS, GRB10, PHPT1, MYC, NFKBIA, NMB, DDIT4, FBXW7, MAP2K5, PSMD10, KIAA1324, MKL1, BAX, BCL2, RGS2, SOD2, BTRC, MIDN, SLC9A3R1	380	1142	51851	3.81295e-09	2.0548e-05	7.87279e-08
biological_process	GO:0051234	establishment of localization	74	ABCF2, KIF20A, DDX39A, BTN2A2, ATG7, CEL, ZNF268, PPARGC1A, KDELR3, WWP2, FAF1, SLC7A9, COX7B, TSC22D3, PSD3, SIRT4, FBXO8, GRB10, GRIN2C, PHPT1, COMMD9, NPC1L1, HBA2, HSPA2, BIRC5, APOC1, IFI27, KCNJ8, RPL10A, NFKB1, NFKBIA, NMB, NPTX1, SLC11A2, GAL, BCAS3, FBXW7, SYBU, PSMD10, BARD1, BAX, BCL2, RPL6, RPL9, RPL21, RPL26, RPL29, RPL34, RPL36A, RPS15, RPS17, RPS24, RPS28, SGK1, SLC2A5, WNK4, SLC6A…	338	4550	48443	5.17648e-09	2.78961e-05	1.06474e-07
biological_process	GO:0016071	mRNA metabolic process	23	DDX39A, PPARGC1A, SPEN, ZNF473, RBM20, ZNF326, MBNL1, RPL10A, CNOT4, WDR33, RPL6, RPL9, RPL21, RPL26, RPL29, RPL34, RPL36A, RPS15, RPS17, RPS24, RPS28, RPL14, RPL23	389	610	52383	6.32594e-09	3.40905e-05	1.29622e-07
biological_process	GO:0009605	response to external stimulus	50	CDKN2D, TUBB3, ATG7, PPARGC1A, PIM2, CMTM1, CX3CR1, APOBEC3H, HBEGF, EGR1, MECOM, EXT1, ALDH3A1, FGFR3, FOSB, METRNL, GRIN2C, HILPDA, ISG20, ITGB2, KCNJ8, LTA, MEIS2, ASNS, MYC, NFIB, NFKB1, NFKBIA, PLAT, DDIT4, BCAS3, FBXW7, PSMD10, KIAA1324, ACTA1, TP53INP2, BCL2, SLC9A1, SOD2, THBS4, BEST1, CALCB, LHX3, BHLHE40, NCOA1, CDK5R1, MTMR3, CD247, RBM18, CD14	362	2498	50495	6.49782e-09	3.50167e-05	1.32639e-07
biological_process	GO:0019083	viral transcription	14	RPL10A, RPL6, RPL9, RPL21, RPL26, RPL29, RPL34, RPL36A, RPS15, RPS17, RPS24, RPS28, RPL14, RPL23	398	188	52805	7.04588e-09	3.79702e-05	1.43284e-07
biological_process	GO:0097190	apoptotic signaling pathway	23	CDKN2D, FAF1, CTH, CX3CR1, E2F2, FGFR3, FHIT, FOXO3, NUPR1, NGFRAP1, IFI27, MYC, DDIT4, FBXW7, MAP2K5, PSMD10, KIAA1324, MKL1, BAX, BCL2, SOD2, CD14, SLC9A3R1	389	614	52379	7.08376e-09	3.81744e-05	1.43513e-07
biological_process	GO:0006605	protein targeting	24	ZNF268, FAF1, SIRT4, RPL10A, NFKBIA, FBXW7, PSMD10, RPL6, RPL9, RPL21, RPL26, RPL29, RPL34, RPL36A, RPS15, RPS17, RPS24, RPS28, SLC9A1, TRAK2, CDK5R1, RPL14, RPL23, SLC9A3R1	388	685	52308	1.03035e-08	5.55254e-05	2.0796e-07
biological_process	GO:0006412	translation	22	FAM129A, EIF5, FOXO3, KRT17, MARS, RPL10A, CDKAL1, RGS2, RPL6, RPL9, RPL21, RPL26, RPL29, RPL34, RPL36A, RPS15, RPS17, RPS24, RPS28, CARS, RPL14, RPL23	390	574	52419	1.10629e-08	5.96179e-05	2.22455e-07
biological_process	GO:0045595	regulation of cell differentiation	35	PLK2, ZNF268, VASN, PLK5, CX3CR1, MECOM, FGFR3, SPEN, FOXO3, HEY1, GABPA, METRNL, SOX8, HES5, LGALS1, LTA, MEIS2, MYC, NFKB1, NFKBIA, ASAP1, PBX1, GAL, BCL11A, TENM3, BAX, RARB, BCL2, SOD2, TCF12, EOMES, SSH2, NCOA1, CDK5R1, GDF15	377	1408	51585	1.11753e-08	6.02237e-05	2.2388e-07
molecular_function	GO:0003735	structural constituent of ribosome	13	RPL6, RPL9, RPL21, RPL26, RPL29, RPL34, RPL36A, RPS15, RPS17, RPS24, RPS28, RPL14, RPL23	399	160	52833	1.15046e-08	6.19983e-05	2.29623e-07
biological_process	GO:0032270	positive regulation of cellular protein metabolic process	35	ATG7, LEFTY1, PLK2, ZNF268, PPARGC1A, FAM129A, HBEGF, FGFR3, RASD2, NUPR1, NGFRAP1, NSMCE2, GRIN2C, HSPA2, IFI27, JARID2, KRT17, HES5, MID1, MYC, GADD45B, NFKBIA, SLC11A2, FBXW7, MAPK10, MAP2K5, PSMD10, BAX, BCL2, THBS4, INHBE, CDK5R1, BTRC, CD14, GDF15	377	1411	51582	1.17544e-08	6.33443e-05	2.33743e-07
biological_process	GO:0019080	viral gene expression	14	RPL10A, RPL6, RPL9, RPL21, RPL26, RPL29, RPL34, RPL36A, RPS15, RPS17, RPS24, RPS28, RPL14, RPL23	398	198	52795	1.25992e-08	6.78972e-05	2.49622e-07
biological_process	GO:0090150	establishment of protein localization to membrane	18	RPL10A, BAX, BCL2, RPL6, RPL9, RPL21, RPL26, RPL29, RPL34, RPL36A, RPS15, RPS17, RPS24, RPS28, CDK5R1, RPL14, RPL23, SLC9A3R1	394	375	52618	1.46605e-08	7.90054e-05	2.89397e-07
biological_process	GO:1902531	regulation of intracellular signal transduction	37	CDKN2D, LEFTY1, PLK2, ZNF268, PIM2, FAF1, CTH, HBEGF, MECOM, FGFR3, PSD3, RASD2, FBXO8, GRIN2C, HES5, LGALS1, MID1, MYC, GADD45B, NFKBIA, DDIT4, FBXW7, MAPK10, MAP2K5, PSMD10, BAX, BCL2, RGS2, SLC9A1, SOD2, INHBE, CDK5R1, BTRC, SLC9A3R1, GDF15, ARHGAP32, TELO2	375	1571	51422	1.49456e-08	8.05418e-05	2.93948e-07
molecular_function	GO:0035639	purine ribonucleoside triphosphate binding	40	ABCF2, KIF20A, DDX39A, TUBB3, PLK2, PIM2, PLK5, REM2, DDX10, EIF5, FGFR3, SIK3, RASD2, HSPA2, HSPA6, KCNJ8, MARS, ASNS, MSH5, MYH3, ROR1, PCK2, RASD1, PGK1, MAPK10, MAP2K5, RIMKLB, ACTA1, RAD51D, SGK1, WNK4, NME1-NME2, RASL11B, TCP1, TUBB2A, UBE2E2, CHD9, CARS, LONP1, RAB9A	372	1804	51189	1.68283e-08	9.06875e-05	3.29773e-07
biological_process	GO:0030182	neuron differentiation	35	TUBB3, ATG7, PLK2, PLK5, HBEGF, EXT1, FGFR3, SATB2, PSD3, GRIN2C, SOX8, HOXD1, HES5, LGALS1, NFIB, NPTX1, SLC11A2, ASAP1, PBX1, PBX3, BCL11A, DDIT4, TENM3, PSMD10, RARB, BCL2, SGK1, SOD2, TCF12, LHX3, EOMES, SSH2, NCOA1, CDK5R1, SLC9A3R1	377	1436	51557	1.78039e-08	9.5945e-05	3.47627e-07
molecular_function	GO:0032550	purine ribonucleoside binding	40	ABCF2, KIF20A, DDX39A, TUBB3, PLK2, PIM2, PLK5, REM2, DDX10, EIF5, FGFR3, SIK3, RASD2, HSPA2, HSPA6, KCNJ8, MARS, ASNS, MSH5, MYH3, ROR1, PCK2, RASD1, PGK1, MAPK10, MAP2K5, RIMKLB, ACTA1, RAD51D, SGK1, WNK4, NME1-NME2, RASL11B, TCP1, TUBB2A, UBE2E2, CHD9, CARS, LONP1, RAB9A	372	1811	51182	1.86091e-08	0.000100284	3.62037e-07
biological_process	GO:0006518	peptide metabolic process	24	FAM129A, EIF5, FOXO3, GSTM3, KRT17, MARS, RPL10A, CDKAL1, RGS2, RPL6, RPL9, RPL21, RPL26, RPL29, RPL34, RPL36A, RPS15, RPS17, RPS24, RPS28, SOD2, CARS, RPL14, RPL23	388	709	52284	1.89745e-08	0.000102253	3.67818e-07
molecular_function	GO:0001883	purine nucleoside binding	40	ABCF2, KIF20A, DDX39A, TUBB3, PLK2, PIM2, PLK5, REM2, DDX10, EIF5, FGFR3, SIK3, RASD2, HSPA2, HSPA6, KCNJ8, MARS, ASNS, MSH5, MYH3, ROR1, PCK2, RASD1, PGK1, MAPK10, MAP2K5, RIMKLB, ACTA1, RAD51D, SGK1, WNK4, NME1-NME2, RASL11B, TCP1, TUBB2A, UBE2E2, CHD9, CARS, LONP1, RAB9A	372	1814	51179	1.94255e-08	0.000104684	3.73871e-07
molecular_function	GO:0032549	ribonucleoside binding	40	ABCF2, KIF20A, DDX39A, TUBB3, PLK2, PIM2, PLK5, REM2, DDX10, EIF5, FGFR3, SIK3, RASD2, HSPA2, HSPA6, KCNJ8, MARS, ASNS, MSH5, MYH3, ROR1, PCK2, RASD1, PGK1, MAPK10, MAP2K5, RIMKLB, ACTA1, RAD51D, SGK1, WNK4, NME1-NME2, RASL11B, TCP1, TUBB2A, UBE2E2, CHD9, CARS, LONP1, RAB9A	372	1814	51179	1.94255e-08	0.000104684	3.73871e-07
molecular_function	GO:0005198	structural molecule activity	22	TUBB3, KRT17, MOBP, PRPH, ACTA1, RPL6, RPL9, RPL21, RPL26, RPL29, RPL34, RPL36A, RPS15, RPS17, RPS24, RPS28, SLC9A1, TUBB2A, RPL14, RPL23, SLC9A3R1, TELO2	390	595	52398	2.00318e-08	0.000107952	3.84169e-07
biological_process	GO:0044265	cellular macromolecule catabolic process	27	PLK2, WWP2, FHIT, NSMCE2, H1F0, ISG20, LIN28B, RPL10A, CNOT4, FBXW7, PSMD10, BAX, RPL6, RPL9, RPL21, RPL26, RPL29, RPL34, RPL36A, RPS15, RPS17, RPS24, RPS28, BTRC, RPL14, RPL23, LONP1	385	897	52096	2.0266e-08	0.000109214	3.87282e-07
molecular_function	GO:0001882	nucleoside binding	40	ABCF2, KIF20A, DDX39A, TUBB3, PLK2, PIM2, PLK5, REM2, DDX10, EIF5, FGFR3, SIK3, RASD2, HSPA2, HSPA6, KCNJ8, MARS, ASNS, MSH5, MYH3, ROR1, PCK2, RASD1, PGK1, MAPK10, MAP2K5, RIMKLB, ACTA1, RAD51D, SGK1, WNK4, NME1-NME2, RASL11B, TCP1, TUBB2A, UBE2E2, CHD9, CARS, LONP1, RAB9A	372	1821	51172	2.14636e-08	0.000115667	4.08718e-07
biological_process	GO:0043043	peptide biosynthetic process	22	FAM129A, EIF5, FOXO3, KRT17, MARS, RPL10A, CDKAL1, RGS2, RPL6, RPL9, RPL21, RPL26, RPL29, RPL34, RPL36A, RPS15, RPS17, RPS24, RPS28, CARS, RPL14, RPL23	390	598	52395	2.17593e-08	0.000117261	4.1289e-07
biological_process	GO:0045184	establishment of protein localization	41	KIF20A, BTN2A2, ATG7, ZNF268, KDELR3, WWP2, FAF1, SIRT4, PHPT1, BIRC5, IFI27, RPL10A, NFKBIA, BCAS3, FBXW7, SYBU, PSMD10, BARD1, BAX, BCL2, RPL6, RPL9, RPL21, RPL26, RPL29, RPL34, RPL36A, RPS15, RPS17, RPS24, RPS28, SLC9A1, TRAK2, TCP1, CDK5R1, MIDN, RPL14, CD14, RPL23, RAB9A, SLC9A3R1	371	1906	51087	2.39343e-08	0.000128982	4.52568e-07
biological_process	GO:1901566	organonitrogen compound biosynthetic process	33	UST, PPARGC1A, FAM129A, SGPP2, CTH, EIF5, EXT1, FOXO3, GSTM3, HAS3, KRT17, MARS, ASNS, RPL10A, NFKB1, SLC11A2, CDKAL1, RGS2, RPL6, RPL9, RPL21, RPL26, RPL29, RPL34, RPL36A, RPS15, RPS17, RPS24, RPS28, NME1-NME2, CARS, RPL14, RPL23	379	1315	51678	2.58109e-08	0.000139095	4.86345e-07
molecular_function	GO:0046983	protein dimerization activity	30	ATG7, MECOM, EXT1, ATF6, HEY1, GABPA, CACYBP, GSTM3, HIST1H2BD, SOX8, BIRC5, HES5, LGALS1, MID1, ASNS, MYC, NFKB1, PBX1, PKNOX1, BCL11A, TENM3, PRPH, BARD1, BAX, BCL2, TCF12, CARS, BHLHE40, NCOA1, BTRC	382	1111	51882	2.80166e-08	0.000150982	5.26068e-07
biological_process	GO:0043241	protein complex disassembly	16	MID1, RPL10A, DDIT4, RPL6, RPL9, RPL21, RPL26, RPL29, RPL34, RPL36A, RPS15, RPS17, RPS24, RPS28, RPL14, RPL23	396	298	52695	2.81722e-08	0.00015182	5.27154e-07
molecular_function	GO:0032555	purine ribonucleotide binding	40	ABCF2, KIF20A, DDX39A, TUBB3, PLK2, PIM2, PLK5, REM2, DDX10, EIF5, FGFR3, SIK3, RASD2, HSPA2, HSPA6, KCNJ8, MARS, ASNS, MSH5, MYH3, ROR1, PCK2, RASD1, PGK1, MAPK10, MAP2K5, RIMKLB, ACTA1, RAD51D, SGK1, WNK4, NME1-NME2, RASL11B, TCP1, TUBB2A, UBE2E2, CHD9, CARS, LONP1, RAB9A	372	1843	51150	2.9261e-08	0.000157688	5.45633e-07
biological_process	GO:0006414	translational elongation	14	RPL10A, RPL6, RPL9, RPL21, RPL26, RPL29, RPL34, RPL36A, RPS15, RPS17, RPS24, RPS28, RPL14, RPL23	398	214	52779	2.99726e-08	0.000161523	5.56974e-07
biological_process	GO:0044802	single-organism membrane organization	26	ATG7, AHNAK2, ITGB2, RPL10A, RAPGEF6, BAX, BCL2, RPL6, RPL9, RPL21, RPL26, RPL29, RPL34, RPL36A, RPS15, RPS17, RPS24, RPS28, SLC9A1, UVRAG, BAIAP2L2, CDK5R1, RPL14, RPL23, RAB9A, SLC9A3R1	386	852	52141	3.03261e-08	0.000163427	5.61605e-07
biological_process	GO:0072657	protein localization to membrane	20	ITGB2, RPL10A, RAPGEF6, BAX, BCL2, RPL6, RPL9, RPL21, RPL26, RPL29, RPL34, RPL36A, RPS15, RPS17, RPS24, RPS28, CDK5R1, RPL14, RPL23, SLC9A3R1	392	500	52493	3.13303e-08	0.000168839	5.78216e-07
biological_process	GO:0010647	positive regulation of cell communication	36	ATG7, LEFTY1, PLK2, ZNF268, PIM2, FAF1, TMEM198, CTH, CX3CR1, HBEGF, EGR1, FGFR3, RASD2, GRB10, GRIN2C, PHPT1, HES5, LGALS1, MID1, MYC, GADD45B, NFKB1, NMB, GAL, FBXW7, MAPK10, MAP2K5, PSMD10, KIAA1324, BAX, BCL2, SLC9A1, INHBE, CD14, SLC9A3R1, GDF15	376	1548	51445	3.29468e-08	0.00017755	6.05973e-07
molecular_function	GO:0017076	purine nucleotide binding	40	ABCF2, KIF20A, DDX39A, TUBB3, PLK2, PIM2, PLK5, REM2, DDX10, EIF5, FGFR3, SIK3, RASD2, HSPA2, HSPA6, KCNJ8, MARS, ASNS, MSH5, MYH3, ROR1, PCK2, RASD1, PGK1, MAPK10, MAP2K5, RIMKLB, ACTA1, RAD51D, SGK1, WNK4, NME1-NME2, RASL11B, TCP1, TUBB2A, UBE2E2, CHD9, CARS, LONP1, RAB9A	372	1852	51141	3.31635e-08	0.000178718	6.06606e-07
biological_process	GO:0043604	amide biosynthetic process	23	FAM129A, EIF5, FOXO3, KRT17, MARS, ASNS, RPL10A, CDKAL1, RGS2, RPL6, RPL9, RPL21, RPL26, RPL29, RPL34, RPL36A, RPS15, RPS17, RPS24, RPS28, CARS, RPL14, RPL23	389	672	52321	3.32063e-08	0.000178949	6.06606e-07
molecular_function	GO:0032553	ribonucleotide binding	40	ABCF2, KIF20A, DDX39A, TUBB3, PLK2, PIM2, PLK5, REM2, DDX10, EIF5, FGFR3, SIK3, RASD2, HSPA2, HSPA6, KCNJ8, MARS, ASNS, MSH5, MYH3, ROR1, PCK2, RASD1, PGK1, MAPK10, MAP2K5, RIMKLB, ACTA1, RAD51D, SGK1, WNK4, NME1-NME2, RASL11B, TCP1, TUBB2A, UBE2E2, CHD9, CARS, LONP1, RAB9A	372	1859	51134	3.65323e-08	0.000196872	6.65109e-07
biological_process	GO:0015031	protein transport	39	KIF20A, BTN2A2, ATG7, ZNF268, KDELR3, WWP2, FAF1, SIRT4, PHPT1, BIRC5, IFI27, RPL10A, NFKBIA, BCAS3, FBXW7, SYBU, PSMD10, BARD1, RPL6, RPL9, RPL21, RPL26, RPL29, RPL34, RPL36A, RPS15, RPS17, RPS24, RPS28, SLC9A1, TRAK2, TCP1, CDK5R1, MIDN, RPL14, CD14, RPL23, RAB9A, SLC9A3R1	373	1782	51211	3.66713e-08	0.000197622	6.65393e-07
biological_process	GO:0006413	translational initiation	15	EIF5, RPL10A, RPL6, RPL9, RPL21, RPL26, RPL29, RPL34, RPL36A, RPS15, RPS17, RPS24, RPS28, RPL14, RPL23	397	260	52733	3.69789e-08	0.000199279	6.68723e-07
biological_process	GO:0034613	cellular protein localization	35	ZNF268, KDELR3, FAF1, SIRT4, IFI27, ITGB2, MID1, RPL10A, NFKBIA, RAPGEF6, BCAS3, FBXW7, TULP4, PSMD10, BARD1, BAX, BCL2, RPL6, RPL9, RPL21, RPL26, RPL29, RPL34, RPL36A, RPS15, RPS17, RPS24, RPS28, SLC9A1, TRAK2, CDK5R1, RPL14, RPL23, RAB9A, SLC9A3R1	377	1491	51502	4.28533e-08	0.000230937	7.72363e-07
biological_process	GO:0032984	macromolecular complex disassembly	16	MID1, RPL10A, DDIT4, RPL6, RPL9, RPL21, RPL26, RPL29, RPL34, RPL36A, RPS15, RPS17, RPS24, RPS28, RPL14, RPL23	396	309	52684	4.43338e-08	0.000238915	7.96383e-07
biological_process	GO:0051726	regulation of cell cycle	27	CDKN2D, PLK2, ZNF268, PIM2, PLK5, E2F2, MECOM, FGFR3, NUPR1, NSMCE2, SERTAD1, HSPA2, BIRC5, ASNS, MYC, GADD45B, PBX1, FBXW7, PSMD10, BAX, RAD51D, BCL2, UBE2E2, UVRAG, CDK5R1, BTRC, SLC9A3R1	385	937	52056	4.68357e-08	0.000252397	8.38529e-07
cellular_component	GO:0005840	ribosome	14	RPL10A, RPL6, RPL9, RPL21, RPL26, RPL29, RPL34, RPL36A, RPS15, RPS17, RPS24, RPS28, RPL14, RPL23	398	223	52770	4.73293e-08	0.000255058	8.44562e-07
biological_process	GO:0070727	cellular macromolecule localization	35	ZNF268, KDELR3, FAF1, SIRT4, IFI27, ITGB2, MID1, RPL10A, NFKBIA, RAPGEF6, BCAS3, FBXW7, TULP4, PSMD10, BARD1, BAX, BCL2, RPL6, RPL9, RPL21, RPL26, RPL29, RPL34, RPL36A, RPS15, RPS17, RPS24, RPS28, SLC9A1, TRAK2, CDK5R1, RPL14, RPL23, RAB9A, SLC9A3R1	377	1498	51495	4.7763e-08	0.000257395	8.49488e-07
biological_process	GO:0014070	response to organic cyclic compound	25	CDKN2D, GPR83, PPARGC1A, KLF6, EGR1, ALDH3A1, HEY1, FOSB, GSTM3, KCNJ8, LIN28B, LGALS1, ASNS, NFKB1, NFKBIA, GAL, BCAS3, ACTA1, BAX, RARB, BCL2, SLC9A1, KLF9, NCOA1, BTRC	387	814	52179	5.27469e-08	0.000284253	9.35043e-07
biological_process	GO:0043603	cellular amide metabolic process	26	CEL, FAM129A, EIF5, FOXO3, GSTM3, KRT17, MARS, ASNS, RPL10A, CDKAL1, RGS2, RPL6, RPL9, RPL21, RPL26, RPL29, RPL34, RPL36A, RPS15, RPS17, RPS24, RPS28, SOD2, CARS, RPL14, RPL23	386	878	52115	5.29996e-08	0.000285615	9.36442e-07
biological_process	GO:0051247	positive regulation of protein metabolic process	35	ATG7, LEFTY1, PLK2, ZNF268, PPARGC1A, FAM129A, HBEGF, FGFR3, RASD2, NUPR1, NGFRAP1, NSMCE2, GRIN2C, HSPA2, IFI27, JARID2, KRT17, HES5, MID1, MYC, GADD45B, NFKBIA, SLC11A2, FBXW7, MAPK10, MAP2K5, PSMD10, BAX, BCL2, THBS4, INHBE, CDK5R1, BTRC, CD14, GDF15	377	1505	51488	5.31964e-08	0.000286676	9.36849e-07
biological_process	GO:0051093	negative regulation of developmental process	24	PLK2, VASN, CX3CR1, TSC22D3, FGFR3, GABPA, SOX8, HES5, LGALS1, MEIS2, MYC, NFIB, NFKBIA, ASAP1, PBX1, GAL, BCL11A, FBXW7, MAP2K5, RARB, BCL2, SOD2, THBS4, CDK5R1	388	753	52240	5.44614e-08	0.000293492	9.56001e-07
biological_process	GO:0061061	muscle structure development	21	ATG7, TSC22D3, HBEGF, EGR1, HEY1, NUPR1, CACYBP, SOX8, LGALS1, MBNL1, MYC, MYH3, MKL1, ACTA1, RARB, BCL2, SLC9A1, TCF12, EOMES, ARID5B, GDF15	391	579	52414	6.10964e-08	0.000329249	1.06899e-06
biological_process	GO:0043624	cellular protein complex disassembly	15	MID1, RPL10A, RPL6, RPL9, RPL21, RPL26, RPL29, RPL34, RPL36A, RPS15, RPS17, RPS24, RPS28, RPL14, RPL23	397	274	52719	6.85551e-08	0.000369444	1.19495e-06
biological_process	GO:0009968	negative regulation of signal transduction	28	CDKN2D, ZNF268, FAF1, VASN, CTH, CX3CR1, EGR1, MECOM, FGFR3, FOXO3, HEY1, INVS, GRB10, PHPT1, MYC, NFKBIA, DDIT4, FBXW7, MAP2K5, PSMD10, KIAA1324, MKL1, BAX, BCL2, RGS2, SOD2, BTRC, SLC9A3R1	384	1023	51970	6.87389e-08	0.000370434	1.19495e-06
biological_process	GO:0006468	protein phosphorylation	38	CDKN2D, LEFTY1, PLK2, ZNF268, PIM2, FAM129A, PLK5, HBEGF, MECOM, FGFR3, SIK3, GRIN2C, SERTAD1, HSPA2, BIRC5, ITGB2, HES5, MID1, MYC, GADD45B, ROR1, DDIT4, FBXW7, MAPK10, MAP2K5, PSMD10, BAX, BCL2, RGS2, SGK1, WNK4, THBS4, UVRAG, ADM2, INHBE, CDK5R1, SLC9A3R1, GDF15	374	1753	51240	7.19185e-08	0.000387569	1.24511e-06
biological_process	GO:1901700	response to oxygen-containing compound	35	CDKN2D, PPARGC1A, KLF6, CX3CR1, HBEGF, EGR1, ALDH3A1, FGFR3, FOSB, CACYBP, GPX3, GRB10, GRIN2C, PHPT1, BIRC5, KCNJ8, LGALS1, LTA, ASNS, NFKB1, NFKBIA, NPTX1, GPX8, GAL, SYBU, PSMD10, BAX, BCL2, SLC2A5, SLC9A1, SOD2, KLF9, BAIAP2L2, NCOA1, CD14	377	1525	51468	7.20867e-08	0.000388475	1.24511e-06
biological_process	GO:0006886	intracellular protein transport	28	ZNF268, FAF1, SIRT4, IFI27, RPL10A, NFKBIA, BCAS3, FBXW7, PSMD10, BARD1, RPL6, RPL9, RPL21, RPL26, RPL29, RPL34, RPL36A, RPS15, RPS17, RPS24, RPS28, SLC9A1, TRAK2, CDK5R1, RPL14, RPL23, RAB9A, SLC9A3R1	384	1027	51966	7.41613e-08	0.000399655	1.27685e-06
biological_process	GO:0044093	positive regulation of molecular function	38	PLK2, ZNF268, PPARGC1A, CTH, DOCK3, HBEGF, FGFR3, PSD3, FBXO8, NGFRAP1, GRIN2C, HSPA2, APOC1, IFI27, MYC, GADD45B, NFKB1, NFKBIA, SLC11A2, ASAP1, GAL, RAPGEF6, BCAS3, FBXW7, MAPK10, MAP2K5, PSMD10, BAX, BCL2, RGS2, SGK1, SLC9A1, TBC1D3, ARID5B, CDK5R1, BTRC, CD14, ARHGAP32	374	1773	51220	9.47376e-08	0.000510541	1.62593e-06
cellular_component	GO:0015934	large ribosomal subunit	10	RPL10A, RPL6, RPL9, RPL21, RPL26, RPL29, RPL34, RPL36A, RPL14, RPL23	402	93	52900	1.05778e-07	0.000570037	1.80964e-06
molecular_function	GO:0046982	protein heterodimerization activity	18	EXT1, ATF6, GABPA, HIST1H2BD, SOX8, BIRC5, MID1, NFKB1, PBX1, PKNOX1, BCL11A, TENM3, PRPH, BARD1, BAX, BCL2, TCF12, BHLHE40	394	433	52560	1.06956e-07	0.000576388	1.82401e-06
molecular_function	GO:0046872	metal ion binding	64	ZNF256, ZNF268, KLF12, KLF6, ZNF548, ZNF583, ZNF296, APOBEC3H, EGR1, ZNF778, MECOM, EXT1, EYA3, JMJD1C, SIK3, SIRT4, ZNF473, ZBTB20, NGFRAP1, RBM20, ZNF326, NSMCE2, BAZ2B, HBA2, BIRC5, ISG20, ITGB2, LIN28B, FAM90A15P, LPP, MBNL1, MID1, MT1A, CNOT4, NPTX1, NPTX2, SLC11A2, ASAP1, PCK2, PHF21A, BCL11A, CDKAL1, ZNF407, MAP2K5, RIMKLB, BARD1, RARB, ZNF350, FAM90A22P, SOD2, KLF9, THBS4, KDM6A, ZSCAN26,…	348	4004	48989	1.09296e-07	0.000588999	1.85804e-06
cellular_component	GO:0005739	mitochondrion	36	ABCF2, VASN, COX20, COX7B, FANCG, FHIT, ALDOC, SIRT4, PTRF, HSPA2, IFI27, KCNJ8, LIN28B, MARS, MOBP, NDUFA3, RPL10A, NFKB1, NPTX1, SLC11A2, PCK2, DDIT4, SYBU, MAPK10, BAX, BCL2, RGS2, SGK1, SLC9A1, TRAK2, SOD2, UQCRB, KIAA1683, DCAF5, LONP1, SCO2	376	1636	51357	1.20702e-07	0.000650461	2.04547e-06
molecular_function	GO:0000988	transcription factor activity, protein binding	20	PPARGC1A, WWP2, KLF12, ATF6, SPEN, HEY1, GABPA, MEIS2, NFIB, PHF21A, BCL11A, TAF7L, MKL1, TLE4, ZNF212, LHX3, EOMES, ARID5B, BHLHE40, NCOA1	392	548	52445	1.23764e-07	0.000666966	2.0908e-06
biological_process	GO:0042325	regulation of phosphorylation	33	CDKN2D, LEFTY1, ZNF268, PPARGC1A, FAM129A, HBEGF, MECOM, FGFR3, GRB10, GRIN2C, SERTAD1, HSPA2, ITGB2, HES5, MID1, MYC, GADD45B, DDIT4, FBXW7, MAPK10, MAP2K5, PSMD10, BARD1, BAX, BCL2, RGS2, THBS4, UVRAG, INHBE, CDK5R1, MIDN, SLC9A3R1, GDF15	379	1412	51581	1.24247e-07	0.000669569	2.0924e-06
biological_process	GO:0048584	positive regulation of response to stimulus	40	ATG7, LEFTY1, PLK2, ZNF268, PIM2, FAF1, TMEM198, CTH, HBEGF, EYA3, FGFR3, RASD2, GRB10, GRIN2C, PHPT1, ICAM3, ITGB2, HES5, LGALS1, LTA, MID1, MYC, GADD45B, NFKB1, NFKBIA, FBXW7, MAPK10, MAP2K5, PSMD10, KIAA1324, BAX, BCL2, SLC9A1, THBS4, INHBE, BTRC, CD247, CD14, SLC9A3R1, GDF15	372	1953	51040	1.27252e-07	0.000685759	2.13632e-06
molecular_function	GO:0043169	cation binding	65	ZNF256, ZNF268, KLF12, KLF6, ZNF548, ZNF583, ZNF296, APOBEC3H, EGR1, ZNF778, MECOM, EXT1, EYA3, JMJD1C, SIK3, SIRT4, ZNF473, ZBTB20, NGFRAP1, RBM20, ZNF326, NSMCE2, BAZ2B, HBA2, BIRC5, APOC1, ISG20, ITGB2, LIN28B, FAM90A15P, LPP, MBNL1, MID1, MT1A, CNOT4, NPTX1, NPTX2, SLC11A2, ASAP1, PCK2, PHF21A, BCL11A, CDKAL1, ZNF407, MAP2K5, RIMKLB, BARD1, RARB, ZNF350, FAM90A22P, SOD2, KLF9, THBS4, KDM6A, Z…	347	4099	48894	1.38081e-07	0.000744117	2.31092e-06
biological_process	GO:0006974	cellular response to DNA damage stimulus	23	DDX39A, CDKN2D, PLK5, EYA3, FANCG, FOXO3, SIRT4, NUPR1, NSMCE2, MSH5, MYC, ASCC1, DDIT4, FBXW7, PSMD10, BARD1, BAX, RAD51D, BCL2, SGK1, SOD2, UBE2E2, UVRAG	389	732	52261	1.38929e-07	0.000748691	2.31793e-06
biological_process	GO:0009719	response to endogenous stimulus	36	LEFTY1, GPR83, PPARGC1A, VASN, KLF6, CX3CR1, HBEGF, EGR1, MECOM, ALDH3A1, FGFR3, FOXO3, HEY1, FOSB, CACYBP, GRB10, GRIN2C, GSTM3, HES5, ASNS, MYC, NFKB1, NFKBIA, GAL, BCAS3, PSMD10, ACTA1, BAX, RARB, BCL2, SLC9A1, KLF9, BAIAP2L2, NCOA1, LONP1, GDF15	376	1655	51338	1.57627e-07	0.000849449	2.62176e-06
biological_process	GO:0022411	cellular component disassembly	23	ATG7, H1F0, HSPA2, MID1, RPL10A, DDIT4, FBXW7, BAX, RPL6, RPL9, RPL21, RPL26, RPL29, RPL34, RPL36A, RPS15, RPS17, RPS24, RPS28, FSCN1, CALCB, RPL14, RPL23	389	739	52254	1.62575e-07	0.000876118	2.69575e-06
biological_process	GO:0048585	negative regulation of response to stimulus	31	CDKN2D, ZNF268, FAF1, VASN, CTH, CX3CR1, EGR1, MECOM, FGFR3, FOXO3, HEY1, INVS, METRNL, GRB10, PHPT1, MYC, NFKB1, NFKBIA, PLAT, DDIT4, FBXW7, MAP2K5, PSMD10, KIAA1324, MKL1, BAX, BCL2, RGS2, SOD2, BTRC, SLC9A3R1	381	1290	51703	1.83327e-07	0.000987949	3.03052e-06
molecular_function	GO:0043566	structure-specific DNA binding	14	PPARGC1A, KLF6, EGR1, SPEN, FOXO3, FOSB, SSBP2, H1F0, HES5, MSH5, NFIB, NFKB1, RAD51D, LONP1	398	254	52739	1.97764e-07	0.00106575	3.25917e-06
biological_process	GO:0023056	positive regulation of signaling	34	LEFTY1, PLK2, ZNF268, PIM2, FAF1, TMEM198, CTH, CX3CR1, HBEGF, EGR1, FGFR3, RASD2, GRB10, GRIN2C, PHPT1, HES5, LGALS1, MID1, MYC, GADD45B, NFKB1, NMB, GAL, FBXW7, MAPK10, MAP2K5, PSMD10, BAX, BCL2, SLC9A1, INHBE, CD14, SLC9A3R1, GDF15	378	1531	51462	2.38447e-07	0.00128499	3.91765e-06
biological_process	GO:0031399	regulation of protein modification process	36	CDKN2D, ATG7, LEFTY1, ZNF268, PPARGC1A, FAM129A, HBEGF, EGR1, MECOM, FGFR3, RASD2, NUPR1, GRIN2C, SERTAD1, HSPA2, ITGB2, JARID2, HES5, MID1, MYC, GADD45B, DDIT4, FBXW7, MAPK10, MAP2K5, PSMD10, BAX, BCL2, RGS2, THBS4, UVRAG, INHBE, CDK5R1, BTRC, SLC9A3R1, GDF15	376	1695	51298	2.72447e-07	0.00146822	4.46267e-06
biological_process	GO:0060284	regulation of cell development	23	PLK2, VASN, PLK5, CX3CR1, FGFR3, SPEN, SOX8, HES5, LGALS1, LTA, ASAP1, PBX1, GAL, BCL11A, TENM3, BAX, RARB, BCL2, TCF12, EOMES, SSH2, NCOA1, CDK5R1	389	770	52223	3.18836e-07	0.00171821	5.20669e-06
biological_process	GO:0042592	homeostatic process	33	PPARGC1A, TSC22D3, MECOM, FOXO3, METRNL, NSMCE2, PHPT1, ANKRD11, NPC1L1, BIRC5, LGALS1, MYC, NMB, NPTX1, SLC11A2, PKNOX1, FBXW7, SYBU, PTH1R, BARD1, BAX, RAD51D, BCL2, RPS17, RPS24, SGK1, WNK4, SLC9A1, SOD2, CALCB, MAGT1, SLC9A3R1, SCO2	379	1479	51514	3.36966e-07	0.00181591	5.48613e-06
biological_process	GO:0040007	growth	25	CDKN2D, LEFTY1, BNIPL, HBEGF, FGFR3, FOXO3, SIK3, NUPR1, ANKRD11, SERTAD1, KRT17, LTA, MT1A, GAL, BCL11A, MAP2K5, PSMD10, ACTA1, RARB, BCL2, SGK1, SLC9A1, KDM6A, ARID5B, CDK5R1	387	906	52087	3.48712e-07	0.00187921	5.66027e-06
biological_process	GO:0019220	regulation of phosphate metabolic process	35	CDKN2D, LEFTY1, ZNF268, PPARGC1A, FAM129A, HBEGF, MECOM, FGFR3, GRB10, GRIN2C, SERTAD1, HSPA2, APOC1, ITGB2, HES5, MID1, MYC, GADD45B, DDIT4, FBXW7, MAPK10, MAP2K5, PSMD10, PTH1R, BARD1, BAX, BCL2, RGS2, THBS4, UVRAG, INHBE, CDK5R1, MIDN, SLC9A3R1, GDF15	377	1656	51337	4.60738e-07	0.00248292	7.45621e-06
biological_process	GO:0050767	regulation of neurogenesis	20	PLK2, PLK5, CX3CR1, FGFR3, SPEN, SOX8, HES5, LGALS1, LTA, ASAP1, PBX1, BCL11A, TENM3, RARB, BCL2, TCF12, EOMES, SSH2, NCOA1, CDK5R1	392	601	52392	4.7932e-07	0.00258306	7.7337e-06
biological_process	GO:0007049	cell cycle	35	KIF20A, CDKN2D, TUBB3, PLK2, ZNF268, PIM2, PLK5, SASS6, E2F2, MECOM, FANCG, FGFR3, NUPR1, NSMCE2, SERTAD1, HSPA2, BIRC5, TEX19, ASNS, MSH5, MYC, GADD45B, PBX1, FBXW7, KLHL9, PSMD10, BAX, RAD51D, BCL2, RGS2, UBE2E2, UVRAG, CDK5R1, BTRC, SLC9A3R1	377	1661	51332	4.92388e-07	0.00265348	7.92083e-06
biological_process	GO:0065003	macromolecular complex assembly	32	TUBB3, PPARGC1A, FAF1, SLC7A9, COX20, CTH, NUPR1, GPX3, H1F0, HIST1H2BD, BIRC5, APOC1, HES5, MBNL1, BCL11A, TAF7L, PSMD10, BAX, RAD51D, RGS2, RPL6, RPS15, RPS17, SLC9A1, FSCN1, SOD2, TUBB2A, UVRAG, BAIAP2L2, LONP1, SLC9A3R1, SCO2	380	1431	51562	5.03948e-07	0.00271577	8.08266e-06
molecular_function	GO:0000989	transcription factor activity, transcription factor binding	19	PPARGC1A, WWP2, KLF12, ATF6, SPEN, GABPA, MEIS2, NFIB, PHF21A, BCL11A, TAF7L, MKL1, TLE4, ZNF212, LHX3, EOMES, ARID5B, BHLHE40, NCOA1	393	544	52449	5.10626e-07	0.00275177	8.16548e-06
biological_process	GO:1902589	single-organism organelle organization	45	KIF20A, TUBB3, ATG7, PLK2, ZNF268, PPARGC1A, PIM2, PLK5, SASS6, EYA3, FGFR3, KANSL1, NSMCE2, PHPT1, HSPA2, BIRC5, JARID2, KRT17, MID1, MSH5, MYC, ARID4B, BCAS3, FBXW7, KLHL9, PRPH, ACTA1, BAX, RAD51D, BCL2, RGS2, SLC9A1, FSCN1, TBC1D3, KDM6A, UVRAG, CALCB, BAIAP2L2, DIAPH3, TMEM107, SSH2, NCOA1, CDK5R1, RAB9A, SLC9A3R1	367	2481	50512	5.24098e-07	0.00282436	8.3561e-06
biological_process	GO:0051240	positive regulation of multicellular organismal process	31	ATG7, PPARGC1A, PLK5, CX3CR1, HBEGF, EGR1, SPEN, FOXO3, HEY1, ZBTB20, METRNL, HILPDA, SOX8, KRT17, LTA, MYC, NFKB1, NFKBIA, GAL, BCL11A, BCAS3, TENM3, BAX, RARB, BCL2, RGS2, SLC9A1, TCF12, ADM2, NCOA1, CD14	381	1361	51632	5.46043e-07	0.00294263	8.67331e-06
biological_process	GO:0051174	regulation of phosphorus metabolic process	35	CDKN2D, LEFTY1, ZNF268, PPARGC1A, FAM129A, HBEGF, MECOM, FGFR3, GRB10, GRIN2C, SERTAD1, HSPA2, APOC1, ITGB2, HES5, MID1, MYC, GADD45B, DDIT4, FBXW7, MAPK10, MAP2K5, PSMD10, PTH1R, BARD1, BAX, BCL2, RGS2, THBS4, UVRAG, INHBE, CDK5R1, MIDN, SLC9A3R1, GDF15	377	1669	51324	5.47267e-07	0.00294922	8.67331e-06
biological_process	GO:0097285	cell-type specific apoptotic process	17	PPARGC1A, PLK5, TSC22D3, E2F2, EGR1, FGFR3, FOXO3, SIRT4, GPI, BIRC5, MYC, FBXW7, BAX, BCL2, SOD2, TCP1, CDK5R1	395	433	52560	5.48822e-07	0.0029576	8.67331e-06
biological_process	GO:0033993	response to lipid	23	CDKN2D, GPR83, PPARGC1A, CX3CR1, EGR1, ALDH3A1, HEY1, FOSB, GSTM3, KCNJ8, LTA, NFKB1, NFKBIA, GAL, BCAS3, ACTA1, BAX, RARB, BCL2, SOD2, KLF9, NCOA1, CD14	389	797	52196	5.57242e-07	0.00300298	8.78064e-06
biological_process	GO:0016482	cytoplasmic transport	27	DDX39A, ZNF268, FAF1, SIRT4, IFI27, RPL10A, NFKBIA, FBXW7, PSMD10, BARD1, BAX, BCL2, RPL6, RPL9, RPL21, RPL26, RPL29, RPL34, RPL36A, RPS15, RPS17, RPS24, RPS28, SLC9A1, RPL14, RPL23, SLC9A3R1	385	1076	51917	6.14974e-07	0.00331409	9.66208e-06
biological_process	GO:0061024	membrane organization	26	ATG7, AHNAK2, ITGB2, RPL10A, RAPGEF6, BAX, BCL2, RPL6, RPL9, RPL21, RPL26, RPL29, RPL34, RPL36A, RPS15, RPS17, RPS24, RPS28, SLC9A1, UVRAG, BAIAP2L2, CDK5R1, RPL14, RPL23, RAB9A, SLC9A3R1	386	1008	51985	6.41984e-07	0.00345965	1.00571e-05
molecular_function	GO:0044822	poly(A) RNA binding	28	DDX39A, DDX10, EIF5, SPEN, PTRF, ZNF326, H1F0, LIN28B, LGALS1, MBNL1, RPL10A, CNOT4, WDR33, KIAA1324, RPL6, RPL21, RPL26, RPL29, RPL36A, RPS15, RPS17, RPS24, RPS28, FNDC3B, FSCN1, TCP1, RPL14, RPL23	384	1160	51833	7.50579e-07	0.00404487	1.17243e-05
biological_process	GO:0008285	negative regulation of cell proliferation	20	CDKN2D, BTN2A2, ZNF268, PIM2, BNIPL, FGFR3, NUPR1, JARID2, LTA, MYC, NFIB, GAL, FBXW7, PTH1R, BAX, RARB, BCL2, SOD2, KLF9, SLC9A3R1	392	621	52372	7.6873e-07	0.00414268	1.19731e-05
biological_process	GO:0009725	response to hormone	26	GPR83, PPARGC1A, HBEGF, EGR1, ALDH3A1, FGFR3, HEY1, FOSB, CACYBP, GRB10, GRIN2C, GSTM3, ASNS, NFKB1, GAL, BCAS3, PSMD10, ACTA1, BAX, RARB, BCL2, SLC9A1, KLF9, BAIAP2L2, NCOA1, LONP1	386	1030	51963	9.37703e-07	0.00505328	1.45628e-05
biological_process	GO:0051049	regulation of transport	35	BTN2A2, ATG7, ZNF268, PPARGC1A, WWP2, FAF1, SIRT4, GRB10, PHPT1, HSPA2, BIRC5, APOC1, IFI27, KCNJ8, NFKB1, NFKBIA, NMB, GAL, BCAS3, FBXW7, SYBU, PSMD10, BARD1, BAX, BCL2, SGK1, WNK4, SLC9A1, UVRAG, BEST1, CDK5R1, MIDN, CD14, RAB9A, SLC9A3R1	377	1711	51282	9.41313e-07	0.00507273	1.45768e-05
biological_process	GO:0070482	response to oxygen levels	14	ATG7, PPARGC1A, VASN, EGR1, ALDH3A1, SIRT4, LTA, SLC11A2, PLAT, DDIT4, BCL2, SLC9A1, SOD2, LONP1	398	295	52698	9.93481e-07	0.00535387	1.53406e-05
biological_process	GO:0051094	positive regulation of developmental process	27	ZNF268, PPARGC1A, PLK5, CX3CR1, EGR1, MECOM, FGFR3, SPEN, FOXO3, HEY1, METRNL, SOX8, KRT17, LTA, MYC, NFKB1, GAL, BCL11A, TENM3, BAX, RARB, BCL2, TCF12, ADM2, EOMES, NCOA1, GDF15	385	1106	51887	1.00995e-06	0.00544261	1.55503e-05
biological_process	GO:0018193	peptidyl-amino acid modification	28	ATG7, PPARGC1A, CTH, EGR1, FGFR3, SCMH1, SIRT4, RASD2, KANSL1, NSMCE2, ITGB2, JARID2, HES5, ROR1, ARID4B, BCL11A, DDIT4, FBXW7, MAP2K5, BAX, BCL2, SGK1, THBS4, KDM6A, MAGT1, NCOA1, CDK5R1, GFPT2	384	1190	51803	1.20223e-06	0.00647879	1.84581e-05
molecular_function	GO:0001227	transcriptional repressor activity, RNA polymerase II transcription regulatory region sequence-specific binding	11	KLF12, FOXO3, ZBTB20, JARID2, HES5, NFKB1, BCL11A, ZNF350, BACH2, ARID5B, BHLHE40	401	165	52828	1.21011e-06	0.00652126	1.85263e-05
biological_process	GO:0060537	muscle tissue development	15	ATG7, PPARGC1A, TSC22D3, EGR1, HEY1, NUPR1, CACYBP, SOX8, MBNL1, MYC, ACTA1, RARB, BCL2, SLC9A1, EOMES	397	356	52637	1.39339e-06	0.00750897	2.12719e-05
biological_process	GO:0044092	negative regulation of molecular function	26	CDKN2D, PPARGC1A, WWP2, HEY1, GPI, PHPT1, BIRC5, APOC1, MYC, GADD45B, NFIB, NFKB1, NFKBIA, PBX1, BCAS3, MAP2K5, TCEAL7, PSMD10, MKL1, BAX, RGS2, BHLHE40, BTRC, MIDN, RAB9A, SLC9A3R1	386	1054	51939	1.39979e-06	0.00754346	2.13092e-05
biological_process	GO:1902580	single-organism cellular localization	28	ZNF268, FAF1, SIRT4, ITGB2, RPL10A, NFKBIA, RAPGEF6, FBXW7, PSMD10, BAX, BCL2, RPL6, RPL9, RPL21, RPL26, RPL29, RPL34, RPL36A, RPS15, RPS17, RPS24, RPS28, SLC9A1, UVRAG, CDK5R1, RPL14, RPL23, SLC9A3R1	384	1209	51784	1.60609e-06	0.0086552	2.43808e-05
biological_process	GO:0009790	embryo development	25	MECOM, EXT1, SATB2, HEY1, GABPA, INVS, ANKRD11, SOX8, HOXD1, ITGB2, HES5, MBNL1, MYC, MYH3, PBX1, MAP2K5, BAX, RARB, KDM6A, EOMES, TMEM107, NCOA1, CDK5R1, SLC9A3R1, SCO2	387	999	51994	1.84047e-06	0.0099183	2.78604e-05
biological_process	GO:0033043	regulation of organelle organization	25	ATG7, PLK2, PPARGC1A, FGFR3, SIRT4, NSMCE2, PHPT1, BIRC5, JARID2, MID1, MYC, BCAS3, FBXW7, PSMD10, KIAA1324, BAX, BCL2, RGS2, SLC9A1, FSCN1, TBC1D3, BAIAP2L2, SSH2, CDK5R1, MTMR3	387	1001	51992	1.90299e-06	0.0102552	2.87261e-05
biological_process	GO:0032879	regulation of localization	41	BTN2A2, ATG7, ZNF268, PPARGC1A, WWP2, FAF1, CX3CR1, HBEGF, SIK3, SIRT4, GRB10, PHPT1, HILPDA, HSPA2, BIRC5, APOC1, IFI27, KCNJ8, NFKB1, NFKBIA, NMB, GAL, BCAS3, FBXW7, SYBU, MAP2K5, PSMD10, BARD1, BAX, BCL2, SGK1, WNK4, SLC9A1, THBS4, UVRAG, BEST1, CDK5R1, MIDN, CD14, RAB9A, SLC9A3R1	371	2258	50735	1.94531e-06	0.0104833	2.9283e-05
molecular_function	GO:0003824	catalytic activity	76	ABCF2, UST, KIF20A, DDX39A, TUBB3, ATG7, CEL, PLK2, PIM2, WWP2, PLK5, SGPP2, COX7B, CTH, REM2, APOBEC3H, DDX10, EIF5, EXT1, EYA3, ALDH3A1, JMJD1C, FGFR3, FHIT, ALDOC, SIK3, SIRT4, GMDS, GPI, KANSL1, NSMCE2, GPX3, PHPT1, GSTM3, HAS3, HSPA6, BIRC5, ISG20, JARID2, MARS, MID1, ASNS, MSH5, MYH3, CNOT4, ROR1, GPX8, PCK2, RASD1, PGK1, PLAT, CDKAL1, KLHL9, MAPK10, MAP2K5, RIMKLB, BARD1, RAD51D, SGK1, WNK…	336	5545	47448	2.28208e-06	0.0122981	3.4172e-05
biological_process	GO:0050790	regulation of catalytic activity	41	CDKN2D, DOCK3, HBEGF, FGFR3, PSD3, SIRT4, FBXO8, NGFRAP1, GPI, GRIN2C, PHPT1, SERTAD1, HSPA2, BIRC5, APOC1, IFI27, MYC, GADD45B, NFKB1, SLC11A2, ASAP1, RAPGEF6, BCAS3, FBXW7, MAPK10, MAP2K5, PSMD10, MKL1, BAX, BCL2, RGS2, SGK1, SOD2, TBC1D3, UVRAG, CDK5R1, BTRC, MIDN, CD14, SLC9A3R1, ARHGAP32	371	2277	50716	2.28279e-06	0.0123019	3.4172e-05
molecular_function	GO:0019899	enzyme binding	33	KIF20A, CDKN2D, PPARGC1A, FAF1, CCDC50, EGR1, FHIT, FOXO3, RASD2, GPI, ZNF326, GSTM3, NPC1L1, HSPA2, HSPA6, BIRC5, ITGB2, MID1, NFKBIA, RAPGEF6, TAF7L, BCAS3, FBXW7, BCL2, SLC9A1, TRAK2, TCP1, DIAPH3, NCOA1, CDK5R1, MIDN, LONP1, SLC9A3R1	379	1625	51368	2.38788e-06	0.0128683	3.56462e-05
biological_process	GO:0001666	response to hypoxia	13	PPARGC1A, VASN, EGR1, ALDH3A1, SIRT4, LTA, SLC11A2, PLAT, DDIT4, BCL2, SLC9A1, SOD2, LONP1	399	271	52722	2.46683e-06	0.0132937	3.66219e-05
biological_process	GO:0070997	neuron death	13	PPARGC1A, EGR1, FGFR3, FOXO3, GPI, BIRC5, DDIT4, FBXW7, BAX, BCL2, SLC9A1, SOD2, CDK5R1	399	271	52722	2.46683e-06	0.0132937	3.66219e-05
cellular_component	GO:0042995	cell projection	35	TUBB3, ATG7, PLK2, GPR83, SLC7A9, CX3CR1, DDN, ERC2, CACYBP, INVS, GPI, GRIN2C, GSTM3, NPC1L1, MYC, NFIB, NMB, NPTX1, SLC11A2, ASAP1, TENM3, MAPK10, PRPH, TULP4, PTH1R, ACTA1, RGS2, SLC9A1, FSCN1, SLC38A1, NCOA1, CDK5R1, BSN, SLC9A3R1, ARHGAP32	377	1765	51228	2.55912e-06	0.0137911	3.78876e-05
molecular_function	GO:0005524	ATP binding	31	ABCF2, KIF20A, DDX39A, PLK2, PIM2, PLK5, DDX10, FGFR3, SIK3, HSPA2, HSPA6, KCNJ8, MARS, ASNS, MSH5, MYH3, ROR1, PGK1, MAPK10, MAP2K5, RIMKLB, ACTA1, RAD51D, SGK1, WNK4, NME1-NME2, TCP1, UBE2E2, CHD9, CARS, LONP1	381	1473	51520	2.60371e-06	0.0140314	3.84422e-05
biological_process	GO:1902582	single-organism intracellular transport	32	DDX39A, ZNF268, FAF1, SIRT4, IFI27, RPL10A, NFKBIA, NPTX1, FBXW7, PSMD10, BARD1, BAX, BCL2, RPL6, RPL9, RPL21, RPL26, RPL29, RPL34, RPL36A, RPS15, RPS17, RPS24, RPS28, SLC9A1, TRAK2, UVRAG, CDK5R1, RPL14, RPL23, RAB9A, SLC9A3R1	380	1553	51440	2.63617e-06	0.0142063	3.88151e-05
biological_process	GO:0007417	central nervous system development	23	ATG7, COX7B, CX3CR1, EGR1, MECOM, EXT1, FGFR3, SATB2, SOX8, JARID2, HES5, NFIB, NPTX1, PBX3, VCX3A, DDIT4, BAX, RARB, BCL2, LHX3, EOMES, NCOA1, CDK5R1	389	882	52111	2.77285e-06	0.0149429	4.07164e-05
biological_process	GO:0001932	regulation of protein phosphorylation	29	CDKN2D, LEFTY1, ZNF268, FAM129A, HBEGF, MECOM, FGFR3, GRIN2C, SERTAD1, HSPA2, ITGB2, HES5, MID1, MYC, GADD45B, DDIT4, FBXW7, MAPK10, MAP2K5, PSMD10, BAX, BCL2, RGS2, THBS4, UVRAG, INHBE, CDK5R1, SLC9A3R1, GDF15	383	1323	51670	2.80043e-06	0.0150915	4.10095e-05
biological_process	GO:0048534	hematopoietic or lymphoid organ development	21	APOBEC3H, EGR1, MECOM, FOXO3, WDR7, GABPA, JARID2, HES5, LGALS1, LTA, MEIS2, MYC, NFKBIA, SLC11A2, PBX1, PKNOX1, BCL11A, BAX, BCL2, SOD2, EOMES	391	748	52245	2.90164e-06	0.0156369	4.23766e-05
biological_process	GO:0036293	response to decreased oxygen levels	13	PPARGC1A, VASN, EGR1, ALDH3A1, SIRT4, LTA, SLC11A2, PLAT, DDIT4, BCL2, SLC9A1, SOD2, LONP1	399	276	52717	2.95332e-06	0.0159154	4.30147e-05
biological_process	GO:0072358	cardiovascular system development	23	ATG7, LEFTY1, CX3CR1, EGR1, MECOM, HEY1, CACYBP, INVS, GPI, RBM20, KCNJ8, PKNOX1, BCAS3, FBXW7, MAP2K5, BAX, RARB, SLC9A1, SOD2, THBS4, KDM6A, ADM2, EOMES	389	887	52106	3.02731e-06	0.0163142	4.38553e-05
biological_process	GO:0072359	circulatory system development	23	ATG7, LEFTY1, CX3CR1, EGR1, MECOM, HEY1, CACYBP, INVS, GPI, RBM20, KCNJ8, PKNOX1, BCAS3, FBXW7, MAP2K5, BAX, RARB, SLC9A1, SOD2, THBS4, KDM6A, ADM2, EOMES	389	887	52106	3.02731e-06	0.0163142	4.38553e-05
biological_process	GO:0009894	regulation of catabolic process	20	ATG7, PLK2, ZNF268, PPARGC1A, PIM2, FAF1, FHIT, NSMCE2, GRIN2C, APOC1, DDIT4, FBXW7, PSMD10, KIAA1324, BAX, TP53INP2, BCL2, UVRAG, MTMR3, BTRC	392	687	52306	3.21103e-06	0.0173043	4.63921e-05
biological_process	GO:2001233	regulation of apoptotic signaling pathway	15	CDKN2D, FAF1, CTH, CX3CR1, MYC, FBXW7, MAP2K5, PSMD10, KIAA1324, MKL1, BAX, BCL2, SOD2, CD14, SLC9A3R1	397	384	52609	3.24506e-06	0.0174876	4.67583e-05
biological_process	GO:0045596	negative regulation of cell differentiation	18	PLK2, VASN, FGFR3, GABPA, SOX8, HES5, LGALS1, MEIS2, MYC, NFKBIA, ASAP1, PBX1, GAL, BCL11A, RARB, BCL2, SOD2, CDK5R1	394	562	52431	3.38741e-06	0.0182548	4.86794e-05
biological_process	GO:0051960	regulation of nervous system development	20	PLK2, PLK5, CX3CR1, FGFR3, SPEN, SOX8, HES5, LGALS1, LTA, ASAP1, PBX1, BCL11A, TENM3, RARB, BCL2, TCF12, EOMES, SSH2, NCOA1, CDK5R1	392	692	52301	3.55207e-06	0.0191421	5.08792e-05
biological_process	GO:0051051	negative regulation of transport	16	BTN2A2, ZNF268, WWP2, FAF1, SIRT4, GRB10, APOC1, NFKB1, NFKBIA, NMB, PSMD10, BARD1, BCL2, WNK4, MIDN, SLC9A3R1	396	444	52549	3.55937e-06	0.0191815	5.08792e-05
biological_process	GO:0072001	renal system development	13	EGR1, MECOM, INVS, SOX8, KCNJ8, HES5, MYC, PBX1, BAX, RARB, BCL2, WNK4, ARID5B	399	283	52710	3.77592e-06	0.0203484	5.38319e-05
molecular_function	GO:0032559	adenyl ribonucleotide binding	31	ABCF2, KIF20A, DDX39A, PLK2, PIM2, PLK5, DDX10, FGFR3, SIK3, HSPA2, HSPA6, KCNJ8, MARS, ASNS, MSH5, MYH3, ROR1, PGK1, MAPK10, MAP2K5, RIMKLB, ACTA1, RAD51D, SGK1, WNK4, NME1-NME2, TCP1, UBE2E2, CHD9, CARS, LONP1	381	1506	51487	3.98886e-06	0.0214959	5.67175e-05
biological_process	GO:0043523	regulation of neuron apoptotic process	11	PPARGC1A, EGR1, FGFR3, FOXO3, GPI, BIRC5, FBXW7, BAX, BCL2, SOD2, CDK5R1	401	190	52803	4.01252e-06	0.0216235	5.69038e-05
biological_process	GO:1901214	regulation of neuron death	12	PPARGC1A, EGR1, FGFR3, FOXO3, GPI, BIRC5, DDIT4, FBXW7, BAX, BCL2, SOD2, CDK5R1	400	236	52757	4.05339e-06	0.0218437	5.73325e-05
molecular_function	GO:0030554	adenyl nucleotide binding	31	ABCF2, KIF20A, DDX39A, PLK2, PIM2, PLK5, DDX10, FGFR3, SIK3, HSPA2, HSPA6, KCNJ8, MARS, ASNS, MSH5, MYH3, ROR1, PGK1, MAPK10, MAP2K5, RIMKLB, ACTA1, RAD51D, SGK1, WNK4, NME1-NME2, TCP1, UBE2E2, CHD9, CARS, LONP1	381	1514	51479	4.41392e-06	0.0237866	6.21969e-05
biological_process	GO:0060322	head development	20	ATG7, CX3CR1, MECOM, EXT1, FGFR3, SATB2, ANKRD11, HES5, MYH3, NFIB, VCX3A, DDIT4, BAX, RARB, BCL2, LHX3, EOMES, ARID5B, NCOA1, CDK5R1	392	703	52290	4.42038e-06	0.0238214	6.21969e-05
biological_process	GO:0051276	chromosome organization	24	ATG7, PPARGC1A, MECOM, EYA3, JMJD1C, SCMH1, SATB2, VCX, KANSL1, NSMCE2, H1F0, HIST1H2BD, HSPA2, JARID2, MSH5, MYC, PHF21A, ARID4B, FBXW7, RAD51D, KDM6A, CHD9, ARID5B, NCOA1	388	983	52010	4.59859e-06	0.0247818	6.45359e-05
biological_process	GO:0014706	striated muscle tissue development	14	ATG7, TSC22D3, EGR1, HEY1, NUPR1, CACYBP, SOX8, MBNL1, MYC, ACTA1, RARB, BCL2, SLC9A1, EOMES	398	342	52651	4.71206e-06	0.0253933	6.59566e-05
biological_process	GO:0007167	enzyme linked receptor protein signaling pathway	27	LEFTY1, VASN, DOK1, HBEGF, EGR1, MECOM, FGFR3, FOXO3, NGFRAP1, GRB10, GRIN2C, HES5, MYC, NFKB1, NFKBIA, ROR1, PLAT, DDIT4, FBXW7, MAP2K5, PSMD10, BAIAP2L2, INHBE, ARID5B, CDK5R1, SLC9A3R1, GDF15	385	1219	51774	5.57612e-06	0.0300497	7.7849e-05
biological_process	GO:0009887	organ morphogenesis	23	LEFTY1, FGFR3, SATB2, SIK3, HEY1, ANKRD11, SOX8, HES5, MYC, NFIB, PBX1, FBXW7, TENM3, ACTA1, BAX, RARB, BCL2, WNK4, KDM6A, LHX3, ARID5B, BTRC, SLC9A3R1	389	927	52066	5.96666e-06	0.0321544	8.30862e-05
molecular_function	GO:0005102	receptor binding	29	LEFTY1, PPARGC1A, CMTM1, DOK1, HBEGF, JMJD1C, NGFRAP1, GPI, METRNL, GRB10, HILPDA, ICAM3, KCNJ8, KRT17, LTA, NMB, GAL, PLAT, BCAS3, RARB, TRAK2, THBS4, CALCB, ADM2, INHBE, NCOA1, CDK5R1, SLC9A3R1, GDF15	383	1380	51613	6.04282e-06	0.0325648	8.39298e-05
biological_process	GO:0007517	muscle organ development	14	TSC22D3, HBEGF, EGR1, HEY1, NUPR1, SOX8, MBNL1, MYC, MYH3, ACTA1, BCL2, TCF12, EOMES, ARID5B	398	351	52642	6.16676e-06	0.0332327	8.5431e-05
biological_process	GO:0031401	positive regulation of protein modification process	26	ATG7, LEFTY1, ZNF268, PPARGC1A, FAM129A, HBEGF, FGFR3, RASD2, NUPR1, GRIN2C, HSPA2, JARID2, HES5, MID1, GADD45B, FBXW7, MAPK10, MAP2K5, PSMD10, BAX, BCL2, THBS4, INHBE, CDK5R1, BTRC, GDF15	386	1155	51838	6.6194e-06	0.0356719	9.14665e-05
molecular_function	GO:0003682	chromatin binding	16	PPARGC1A, EYA3, FOXO3, SATB2, GABPA, NUPR1, VCX, H1F0, JARID2, HES5, NFKB1, PHF21A, BCAS3, TLE4, EOMES, NCOA1	396	469	52524	6.71255e-06	0.0361739	9.25164e-05
biological_process	GO:0045597	positive regulation of cell differentiation	21	ZNF268, PLK5, CX3CR1, MECOM, FGFR3, SPEN, FOXO3, HEY1, METRNL, SOX8, LTA, NFKB1, BCL11A, TENM3, BAX, RARB, BCL2, TCF12, EOMES, NCOA1, GDF15	391	795	52198	6.95568e-06	0.0374842	9.53795e-05
biological_process	GO:0002520	immune system development	21	APOBEC3H, EGR1, MECOM, FOXO3, WDR7, GABPA, JARID2, HES5, LGALS1, LTA, MEIS2, MYC, NFKBIA, SLC11A2, PBX1, PKNOX1, BCL11A, BAX, BCL2, SOD2, EOMES	391	795	52198	6.95568e-06	0.0374842	9.53795e-05
biological_process	GO:0043281	regulation of cysteine-type endopeptidase activity involved in apoptotic process	11	CDKN2D, NGFRAP1, GPI, BIRC5, IFI27, MYC, SLC11A2, MAP2K5, MKL1, BAX, CD14	401	203	52790	6.99424e-06	0.037692	9.54856e-05
biological_process	GO:0048598	embryonic morphogenesis	18	MECOM, EXT1, SATB2, SOX8, ITGB2, HES5, MBNL1, MYC, MYH3, PBX1, MAP2K5, BAX, RARB, KDM6A, EOMES, TMEM107, NCOA1, SLC9A3R1	394	595	52398	6.99885e-06	0.0377168	9.54856e-05
biological_process	GO:0009967	positive regulation of signal transduction	29	LEFTY1, PLK2, ZNF268, PIM2, FAF1, TMEM198, CTH, HBEGF, FGFR3, RASD2, GRB10, GRIN2C, HES5, LGALS1, MID1, MYC, GADD45B, NFKB1, FBXW7, MAPK10, MAP2K5, PSMD10, BAX, BCL2, SLC9A1, INHBE, CD14, SLC9A3R1, GDF15	383	1393	51600	7.15337e-06	0.0385495	9.73473e-05
biological_process	GO:0060429	epithelium development	25	HBEGF, MECOM, FGFR3, ALDOC, HEY1, INVS, GSTM3, SOX8, KRT17, HES5, MYC, NFIB, PBX1, GAL, RAPGEF6, ARID4B, PGK1, BAX, RARB, BCL2, WNK4, KDM6A, TMEM107, BTRC, SLC9A3R1	387	1088	51905	7.46984e-06	0.040255	0.000101398
biological_process	GO:0030900	forebrain development	14	ATG7, CX3CR1, MECOM, EXT1, FGFR3, SATB2, HES5, NFIB, BAX, RARB, LHX3, EOMES, NCOA1, CDK5R1	398	358	52635	7.55901e-06	0.0407355	0.000102351
biological_process	GO:0018205	peptidyl-lysine modification	14	ATG7, PPARGC1A, CTH, EGR1, SCMH1, SIRT4, RASD2, KANSL1, NSMCE2, JARID2, ARID4B, BCL11A, KDM6A, NCOA1	398	359	52634	7.779e-06	0.041921	0.000105065
biological_process	GO:0016049	cell growth	15	CDKN2D, LEFTY1, HBEGF, NUPR1, SERTAD1, KRT17, GAL, BCL11A, MAP2K5, PSMD10, ACTA1, BCL2, SGK1, SLC9A1, CDK5R1	397	416	52577	7.8154e-06	0.0421172	0.000105293
cellular_component	GO:0071944	cell periphery	68	ABCF2, TUBB3, GPR83, SLC7A9, AHNAK2, VASN, FAM129A, TMEM198, CX3CR1, REM2, HBEGF, EIF5, ALDH3A1, FANCG, FGFR3, DDN, ADGRL2, PSD3, RASD2, ERC2, GPI, PTRF, GRB10, GRIN2C, ANKRD11, NPC1L1, HAS3, HSPA2, ICAM3, ITGB2, KCNJ8, KRT17, LPP, LTA, NFKBIA, NPTX1, SLC11A2, ROR1, RASD1, RAPGEF6, BCAS3, MAPK10, PRPH, PTH1R, KIAA1324, RGS2, SGK1, SLC2A5, SLC6A9, SLC9A1, TRAK2, FSCN1, KLF9, TBC1D3, BEST1, BAIAP2L…	344	4941	48052	8.24682e-06	0.0444421	0.000110828
molecular_function	GO:0042802	identical protein binding	26	ATG7, BNIPL, MECOM, EXT1, FHIT, CACYBP, GSTM3, BIRC5, LGALS1, MID1, ASNS, NFKB1, NFKBIA, BCL11A, FBXW7, TENM3, BARD1, BAX, BCL2, SOD2, TCF12, KDM6A, ZNF212, CARS, BHLHE40, CD247	386	1172	51821	8.43344e-06	0.0454478	0.000113054
biological_process	GO:0008284	positive regulation of cell proliferation	21	ZNF268, PPARGC1A, CX3CR1, HBEGF, EGR1, ALDH3A1, FGFR3, HILPDA, SERTAD1, SOX8, BIRC5, HES5, LTA, MYC, NMB, PBX1, MAP2K5, PTH1R, RARB, BCL2, THBS4	391	807	52186	8.59825e-06	0.046336	0.000114978
biological_process	GO:0051090	regulation of sequence-specific DNA binding transcription factor activity	14	PPARGC1A, WWP2, CTH, NFKB1, NFKBIA, PBX1, MAPK10, MAP2K5, TCEAL7, PSMD10, SGK1, ARID5B, BHLHE40, BTRC	398	364	52629	8.96583e-06	0.0483169	0.000119596
biological_process	GO:0045664	regulation of neuron differentiation	16	PLK2, PLK5, SOX8, HES5, LGALS1, ASAP1, PBX1, BCL11A, TENM3, RARB, BCL2, TCF12, EOMES, SSH2, NCOA1, CDK5R1	396	486	52507	1.00905e-05	0.0543776	0.000134266
biological_process	GO:0051641	cellular localization	46	DDX39A, BTN2A2, ZNF268, KDELR3, FAF1, SIRT4, PHPT1, BIRC5, IFI27, ITGB2, MID1, RPL10A, NFKBIA, NMB, NPTX1, GAL, RAPGEF6, BCAS3, FBXW7, SYBU, TULP4, PSMD10, BARD1, BAX, BCL2, RPL6, RPL9, RPL21, RPL26, RPL29, RPL34, RPL36A, RPS15, RPS17, RPS24, RPS28, SLC9A1, TRAK2, UVRAG, CDK5R1, MIDN, RPL14, CD14, RPL23, RAB9A, SLC9A3R1	366	2882	50111	1.0611e-05	0.0571828	0.000140844
biological_process	GO:0051402	neuron apoptotic process	11	PPARGC1A, EGR1, FGFR3, FOXO3, GPI, BIRC5, FBXW7, BAX, BCL2, SOD2, CDK5R1	401	214	52779	1.08557e-05	0.0585013	0.000143738
biological_process	GO:0032880	regulation of protein localization	22	BTN2A2, ZNF268, WWP2, FAF1, SIK3, SIRT4, PHPT1, BIRC5, IFI27, NFKBIA, BCAS3, FBXW7, SYBU, PSMD10, BARD1, BCL2, SLC9A1, CDK5R1, MIDN, CD14, RAB9A, SLC9A3R1	390	892	52101	1.09008e-05	0.0587445	0.000143982
biological_process	GO:2000116	regulation of cysteine-type endopeptidase activity	11	CDKN2D, NGFRAP1, GPI, BIRC5, IFI27, MYC, SLC11A2, MAP2K5, MKL1, BAX, CD14	401	215	52778	1.12838e-05	0.0608085	0.000148676
biological_process	GO:0010721	negative regulation of cell development	12	PLK2, VASN, FGFR3, SOX8, HES5, LGALS1, ASAP1, PBX1, GAL, BCL11A, BCL2, CDK5R1	400	265	52728	1.15511e-05	0.0622489	0.000151827
biological_process	GO:0046907	intracellular transport	33	DDX39A, ZNF268, FAF1, SIRT4, IFI27, RPL10A, NFKBIA, NPTX1, BCAS3, FBXW7, PSMD10, BARD1, BAX, BCL2, RPL6, RPL9, RPL21, RPL26, RPL29, RPL34, RPL36A, RPS15, RPS17, RPS24, RPS28, SLC9A1, TRAK2, UVRAG, CDK5R1, RPL14, RPL23, RAB9A, SLC9A3R1	379	1754	51239	1.16859e-05	0.0629756	0.000153225
biological_process	GO:0001822	kidney development	12	EGR1, INVS, SOX8, KCNJ8, HES5, MYC, PBX1, BAX, RARB, BCL2, WNK4, ARID5B	400	266	52727	1.1947e-05	0.0643825	0.000156268
cellular_component	GO:0043005	neuron projection	22	TUBB3, PLK2, CX3CR1, DDN, ERC2, CACYBP, GPI, GRIN2C, MYC, NFIB, NMB, NPTX1, ASAP1, TENM3, PRPH, RGS2, FSCN1, SLC38A1, NCOA1, CDK5R1, BSN, ARHGAP32	390	899	52094	1.22082e-05	0.06579	0.000159298
biological_process	GO:0001655	urogenital system development	13	EGR1, MECOM, INVS, SOX8, KCNJ8, HES5, MYC, PBX1, BAX, RARB, BCL2, WNK4, ARID5B	399	320	52673	1.24083e-05	0.0668682	0.000161517
molecular_function	GO:0003712	transcription cofactor activity	16	PPARGC1A, KLF12, ATF6, SPEN, GABPA, MEIS2, NFIB, PHF21A, BCL11A, TAF7L, MKL1, TLE4, ZNF212, ARID5B, BHLHE40, NCOA1	396	502	52491	1.45707e-05	0.0785215	0.000189208
biological_process	GO:0006325	chromatin organization	19	ATG7, PPARGC1A, MECOM, EYA3, JMJD1C, SCMH1, SATB2, VCX, KANSL1, H1F0, HIST1H2BD, JARID2, MYC, PHF21A, ARID4B, KDM6A, CHD9, ARID5B, NCOA1	393	701	52292	1.5317e-05	0.0825434	0.000198422
molecular_function	GO:0000982	transcription factor activity, RNA polymerase II core promoter proximal region sequence-specific binding	13	EGR1, DDN, FOSB, GABPA, ZBTB20, HES5, MEIS2, MYC, NFIB, PBX1, BCL11A, TCF12, BHLHE40	399	329	52664	1.6168e-05	0.0871292	0.000208943
biological_process	GO:0070201	regulation of establishment of protein localization	20	BTN2A2, ZNF268, WWP2, FAF1, SIRT4, PHPT1, BIRC5, IFI27, NFKBIA, BCAS3, FBXW7, SYBU, PSMD10, BARD1, BCL2, SLC9A1, CDK5R1, MIDN, CD14, SLC9A3R1	392	774	52219	1.6361e-05	0.0881693	0.000210931
biological_process	GO:1901216	positive regulation of neuron death	7	EGR1, FGFR3, FOXO3, DDIT4, FBXW7, BAX, CDK5R1	405	64	52929	1.73336e-05	0.0934105	0.000222937
biological_process	GO:0080134	regulation of response to stress	28	CDKN2D, ATG7, CX3CR1, HBEGF, MECOM, EYA3, METRNL, HILPDA, ICAM3, ITGB2, LTA, MID1, MYC, GADD45B, NFKB1, NFKBIA, PLAT, FBXW7, MAPK10, PSMD10, KIAA1324, BAX, SOD2, MTMR3, BTRC, CD247, RBM18, CD14	384	1385	51608	1.7651e-05	0.0951212	0.000226479
biological_process	GO:0030097	hemopoiesis	19	APOBEC3H, EGR1, MECOM, FOXO3, WDR7, GABPA, HES5, LGALS1, MEIS2, MYC, NFKBIA, SLC11A2, PBX1, PKNOX1, BCL11A, BAX, BCL2, SOD2, EOMES	393	709	52284	1.77226e-05	0.0955069	0.000226857
biological_process	GO:0051223	regulation of protein transport	19	BTN2A2, ZNF268, WWP2, FAF1, SIRT4, PHPT1, BIRC5, IFI27, NFKBIA, BCAS3, FBXW7, SYBU, PSMD10, BARD1, SLC9A1, CDK5R1, MIDN, CD14, SLC9A3R1	393	714	52279	1.93923e-05	0.104505	0.000247643
biological_process	GO:0061448	connective tissue development	11	PPARGC1A, EGR1, FGFR3, SATB2, SIK3, SOX8, HES5, NFIB, PTH1R, RARB, ARID5B	401	232	52761	2.11355e-05	0.113899	0.000269266
biological_process	GO:0071495	cellular response to endogenous stimulus	26	LEFTY1, PPARGC1A, VASN, KLF6, CX3CR1, HBEGF, EGR1, MECOM, FGFR3, FOXO3, HEY1, FOSB, GRB10, GRIN2C, HES5, ASNS, MYC, NFKB1, BCAS3, PSMD10, RARB, SLC9A1, KLF9, BAIAP2L2, NCOA1, GDF15	386	1241	51752	2.14125e-05	0.115392	0.000272151
biological_process	GO:0040011	locomotion	32	TUBB3, ZNF268, PPARGC1A, WWP2, SLC7A9, CMTM1, CX3CR1, HBEGF, EXT1, FGFR3, SATB2, GRIN2C, PHPT1, SOX8, ITGB2, LGALS1, NFIB, PLAT, DDIT4, BCAS3, MAP2K5, PSMD10, BAX, BCL2, SGK1, SLC9A1, FSCN1, THBS4, LHX3, ARID5B, CDK5R1, SLC9A3R1	380	1730	51263	2.19333e-05	0.118198	0.000278114
biological_process	GO:0031329	regulation of cellular catabolic process	17	ATG7, PLK2, PPARGC1A, PIM2, FHIT, NSMCE2, APOC1, DDIT4, FBXW7, PSMD10, KIAA1324, BAX, TP53INP2, BCL2, UVRAG, MTMR3, BTRC	395	586	52407	2.21698e-05	0.119473	0.000280453
biological_process	GO:0051248	negative regulation of protein metabolic process	23	CDKN2D, ATG7, FAM129A, HBEGF, MECOM, FHIT, SIRT4, RASD2, GPI, GRIN2C, BIRC5, JARID2, MYC, GADD45B, NFKB1, PLAT, DDIT4, MAP2K5, PSMD10, MKL1, BAX, RGS2, SLC9A3R1	389	1016	51977	2.35068e-05	0.126678	0.00029667
biological_process	GO:1901698	response to nitrogen compound	23	PPARGC1A, KLF6, HBEGF, EGR1, ALDH3A1, FGFR3, FOSB, CACYBP, GRB10, GRIN2C, GSTM3, KCNJ8, LIN28B, ASNS, MYC, NFKB1, NFKBIA, GAL, PSMD10, BAX, BCL2, SLC9A1, BAIAP2L2	389	1024	51969	2.63644e-05	0.142078	0.000331957
biological_process	GO:0048545	response to steroid hormone	14	GPR83, EGR1, ALDH3A1, HEY1, FOSB, GSTM3, GAL, BCAS3, ACTA1, BAX, RARB, BCL2, KLF9, NCOA1	398	406	52587	2.70816e-05	0.145943	0.000340193
cellular_component	GO:0097458	neuron part	25	TUBB3, PLK2, CX3CR1, DDN, WDR7, ERC2, CACYBP, GPI, GRIN2C, MYC, NFIB, NMB, NPTX1, ASAP1, GAL, TENM3, MAPK10, PRPH, RGS2, FSCN1, SLC38A1, NCOA1, CDK5R1, BSN, ARHGAP32	387	1183	51810	2.80287e-05	0.151047	0.000351271
biological_process	GO:0006461	protein complex assembly	25	TUBB3, PPARGC1A, FAF1, SLC7A9, COX20, CTH, NUPR1, GPX3, H1F0, HIST1H2BD, BIRC5, HES5, BCL11A, PSMD10, BAX, RGS2, SLC9A1, FSCN1, SOD2, TUBB2A, UVRAG, BAIAP2L2, LONP1, SLC9A3R1, SCO2	387	1188	51805	2.99166e-05	0.161221	0.000373029
biological_process	GO:0070271	protein complex biogenesis	25	TUBB3, PPARGC1A, FAF1, SLC7A9, COX20, CTH, NUPR1, GPX3, H1F0, HIST1H2BD, BIRC5, HES5, BCL11A, PSMD10, BAX, RGS2, SLC9A1, FSCN1, SOD2, TUBB2A, UVRAG, BAIAP2L2, LONP1, SLC9A3R1, SCO2	387	1188	51805	2.99166e-05	0.161221	0.000373029
cellular_component	GO:0005856	cytoskeleton	34	KIF20A, TUBB3, PLK2, ZNF268, SASS6, EYA3, ALDOC, ERC2, INVS, H1F0, HSPA6, BIRC5, KRTAP19-1, KRT17, MBNL1, MID1, MYC, MYH3, BCAS3, SYBU, MAP2K5, PRPH, PSMD10, ACTA1, RAD51D, FSCN1, TCP1, TUBB2A, UVRAG, BAIAP2L2, SSH2, BSN, SLC9A3R1, ARHGAP32	378	1924	51069	2.99725e-05	0.161522	0.000373029
biological_process	GO:0007346	regulation of mitotic cell cycle	15	PLK2, ZNF268, PIM2, PLK5, FGFR3, NSMCE2, HSPA2, BIRC5, ASNS, PBX1, PSMD10, BCL2, UBE2E2, BTRC, SLC9A3R1	397	472	52521	3.02187e-05	0.162849	0.000375228
biological_process	GO:1903650	negative regulation of cytoplasmic transport	8	ZNF268, FAF1, SIRT4, NFKBIA, PSMD10, BARD1, BCL2, SLC9A3R1	404	107	52886	3.08287e-05	0.166136	0.000381921
biological_process	GO:0035295	tube development	17	FGFR3, INVS, SOX8, HES5, MYC, NFIB, PBX1, BCAS3, FBXW7, BAX, RARB, BCL2, WNK4, KDM6A, LHX3, TMEM107, BTRC	395	610	52383	3.53623e-05	0.190568	0.000436795
molecular_function	GO:0032403	protein complex binding	21	KIF20A, CEL, PLK2, DOK1, ZNF326, GRB10, BIRC5, ICAM3, MID1, MYC, MYH3, NFKBIA, SYBU, BAX, RARB, FSCN1, THBS4, ADM2, NCOA1, SLC9A3R1, TELO2	391	894	52099	3.54202e-05	0.19088	0.000436795
biological_process	GO:0051649	establishment of localization in cell	41	DDX39A, BTN2A2, ZNF268, FAF1, SIRT4, PHPT1, BIRC5, IFI27, RPL10A, NFKBIA, NMB, NPTX1, GAL, BCAS3, FBXW7, SYBU, PSMD10, BARD1, BAX, BCL2, RPL6, RPL9, RPL21, RPL26, RPL29, RPL34, RPL36A, RPS15, RPS17, RPS24, RPS28, SLC9A1, TRAK2, UVRAG, CDK5R1, MIDN, RPL14, CD14, RPL23, RAB9A, SLC9A3R1	371	2524	50469	3.62967e-05	0.195603	0.000446582
biological_process	GO:0051224	negative regulation of protein transport	10	BTN2A2, ZNF268, WWP2, FAF1, SIRT4, NFKBIA, PSMD10, BARD1, MIDN, SLC9A3R1	402	198	52795	3.6681e-05	0.197674	0.000449398
biological_process	GO:0010038	response to metal ion	12	FOSB, CACYBP, MT1A, NFKB1, NPTX1, SLC11A2, ACTA1, BAX, BCL2, SOD2, CD14, LONP1	400	302	52691	3.66923e-05	0.197735	0.000449398
biological_process	GO:2001234	negative regulation of apoptotic signaling pathway	10	CDKN2D, CTH, CX3CR1, MAP2K5, PSMD10, KIAA1324, MKL1, BAX, BCL2, SOD2	402	199	52794	3.80832e-05	0.20523	0.000464322
biological_process	GO:0016051	carbohydrate biosynthetic process	10	PPARGC1A, EXT1, ALDOC, GPI, GRB10, HAS3, NFKB1, PCK2, PGK1, PTH1R	402	199	52794	3.80832e-05	0.20523	0.000464322
biological_process	GO:0070848	response to growth factor	21	LEFTY1, VASN, PLK5, CX3CR1, HBEGF, EGR1, MECOM, FGFR3, FOXO3, NGFRAP1, GRB10, GRIN2C, HES5, MEIS2, MYC, NFKB1, NFKBIA, DDIT4, MAP2K5, PSMD10, GDF15	391	900	52093	3.87713e-05	0.208939	0.000471488
biological_process	GO:0042493	response to drug	14	PPARGC1A, EGR1, ALDH3A1, FOSB, NPC1L1, LGALS1, LTA, MYC, GAL, BAX, BCL2, SLC9A1, SOD2, NCOA1	398	421	52572	3.88459e-05	0.209341	0.000471488
biological_process	GO:0007249	I-kappaB kinase/NF-kappaB signaling	11	PLK2, ZNF268, PIM2, FAF1, CTH, LGALS1, NFKB1, NFKBIA, PSMD10, BTRC, CD14	401	252	52741	4.14365e-05	0.223301	0.000501801
biological_process	GO:0030162	regulation of proteolysis	19	CDKN2D, PLK2, FHIT, SIRT4, NGFRAP1, GPI, NSMCE2, BIRC5, IFI27, MYC, SLC11A2, PLAT, FBXW7, MAP2K5, PSMD10, MKL1, BAX, BTRC, CD14	393	762	52231	4.41369e-05	0.237854	0.000533304
biological_process	GO:0048732	gland development	14	ATG7, JARID2, ASNS, NFIB, PBX1, FBXW7, BAX, BCL2, SOD2, LHX3, ARID5B, NCOA1, BTRC, SLC9A3R1	398	427	52566	4.46735e-05	0.240746	0.000538581
molecular_function	GO:0003690	double-stranded DNA binding	8	KLF6, EGR1, FOSB, HES5, MSH5, NFIB, NFKB1, RAD51D	404	115	52878	4.76164e-05	0.256605	0.000572778
cellular_component	GO:0030529	ribonucleoprotein complex	18	DDX39A, APOBEC3H, ZNF326, MBNL1, RPL10A, RPL6, RPL9, RPL21, RPL26, RPL29, RPL34, RPL36A, RPS15, RPS17, RPS24, RPS28, RPL14, RPL23	394	697	52296	4.89099e-05	0.263576	0.000587028
molecular_function	GO:0042803	protein homodimerization activity	18	ATG7, MECOM, EXT1, CACYBP, GSTM3, BIRC5, LGALS1, MID1, ASNS, NFKB1, BCL11A, TENM3, BARD1, BAX, BCL2, TCF12, CARS, BHLHE40	394	698	52295	4.97546e-05	0.268128	0.000595839
cellular_component	GO:0044425	membrane part	79	ABCF2, UST, TUBB3, BTN2A2, CEL, GPR83, KDELR3, FAF1, SLC7A9, CMTM1, VASN, COX20, C1orf162, SGPP2, TMEM198, COX7B, CX3CR1, HBEGF, TMEM31, EXT1, FGFR3, ATF6, PCNX, DDN, ADGRL2, PSD3, ERC2, PTRF, GRIN2C, NPC1L1, HILPDA, HAS3, HSPA2, ICAM3, IFI27, ITGB2, KCNJ8, NDUFA3, SLC11A2, ROR1, GPX8, RAPGEF6, PGK1, DNAJB12, CDKAL1, C19orf24, TMEM74B, SYBU, TENM3, PRPH, PTH1R, KIAA1324, BAX, BCL2, RGS2, SGK1, FN…	333	6381	46612	5.18969e-05	0.279673	0.000620117
biological_process	GO:0048511	rhythmic process	12	PPARGC1A, EGR1, FANCG, FOXO3, MAPK10, BAX, BCL2, KLF9, BHLHE40, NCOA1, CDK5R1, BTRC	400	317	52676	5.59017e-05	0.301254	0.000666492
biological_process	GO:0007389	pattern specification process	14	LEFTY1, SCMH1, SATB2, HEY1, INVS, HES5, MID1, PBX1, PBX3, BAX, KDM6A, LHX3, EOMES, TMEM107	398	437	52556	5.60853e-05	0.302244	0.000667205
cellular_component	GO:0005730	nucleolus	20	PLK5, FANCG, VCX, ISG20, LIN28B, VCX3B, MYC, RPL10A, NFIB, VCX3A, FBXW7, WDR33, BARD1, RGS2, RPL9, RPL21, RPL34, BHLHE40, MIDN, RPL23	392	851	52142	5.67499e-05	0.305825	0.000673624
biological_process	GO:0002682	regulation of immune system process	28	BTN2A2, TSC22D3, HBEGF, FGFR3, FOXO3, GABPA, GRIN2C, PHPT1, HILPDA, ICAM3, ITGB2, HES5, LGALS1, LTA, MEIS2, MYC, NFKB1, NFKBIA, GAL, MAPK10, PSMD10, BAX, BCL2, THBS4, BTRC, CD247, RBM18, CD14	384	1473	51520	5.73198e-05	0.308896	0.000678893
biological_process	GO:0043525	positive regulation of neuron apoptotic process	6	EGR1, FGFR3, FOXO3, FBXW7, BAX, CDK5R1	406	49	52944	6.1114e-05	0.329344	0.000722245
biological_process	GO:0042326	negative regulation of phosphorylation	13	CDKN2D, PPARGC1A, FAM129A, MECOM, GRB10, MYC, GADD45B, DDIT4, PSMD10, BAX, RGS2, MIDN, SLC9A3R1	399	382	52611	6.5401e-05	0.352446	0.000771216
biological_process	GO:1901701	cellular response to oxygen-containing compound	22	PPARGC1A, KLF6, CX3CR1, HBEGF, EGR1, FGFR3, GRB10, GRIN2C, PHPT1, BIRC5, LGALS1, NFKB1, NFKBIA, NPTX1, SYBU, PSMD10, SLC2A5, SLC9A1, SOD2, KLF9, BAIAP2L2, CD14	390	1014	51979	6.65799e-05	0.358799	0.000783404
cellular_component	GO:0005886	plasma membrane	64	ABCF2, GPR83, SLC7A9, AHNAK2, VASN, FAM129A, TMEM198, CX3CR1, REM2, HBEGF, EIF5, ALDH3A1, FANCG, FGFR3, DDN, ADGRL2, PSD3, RASD2, ERC2, GPI, PTRF, GRB10, GRIN2C, ANKRD11, NPC1L1, HAS3, HSPA2, ICAM3, ITGB2, KCNJ8, LPP, LTA, NFKBIA, NPTX1, SLC11A2, ROR1, RASD1, RAPGEF6, MAPK10, PRPH, PTH1R, KIAA1324, RGS2, SGK1, SLC2A5, SLC6A9, SLC9A1, TRAK2, FSCN1, KLF9, TBC1D3, BEST1, BAIAP2L2, CHD9, SLC38A1, MAG…	348	4836	48157	6.82112e-05	0.36759	0.00080085
biological_process	GO:0022414	reproductive process	24	ZNF296, FANCG, SCMH1, FOXO3, HEY1, FOSB, NUPR1, VCX, SOX8, HSPA2, TEX19, PBX1, ARID4B, TAF7L, BAX, BCL2, RGS2, RPL29, TCP1, LHX3, DIAPH3, EOMES, ARID5B, NCOA1	388	1177	51816	7.12313e-05	0.383866	0.00083449
biological_process	GO:0010035	response to inorganic substance	14	PPARGC1A, KLF6, FOSB, CACYBP, MT1A, NFKB1, NPTX1, SLC11A2, ACTA1, BAX, BCL2, SOD2, CD14, LONP1	398	448	52545	7.14885e-05	0.385252	0.000835687
biological_process	GO:0007519	skeletal muscle tissue development	9	TSC22D3, EGR1, NUPR1, SOX8, MBNL1, MYC, ACTA1, BCL2, EOMES	403	168	52825	7.26061e-05	0.391274	0.000846914
biological_process	GO:0006952	defense response	31	ATG7, PLK5, CX3CR1, APOBEC3H, HBEGF, EGR1, MECOM, FGFR3, FOXO3, NUPR1, METRNL, GRIN2C, HILPDA, ICAM3, IFI27, ISG20, ITGB2, KCNJ8, LTA, MID1, NFKB1, NFKBIA, GAL, DDIT4, MAPK10, PSMD10, BCL2, BTRC, CD247, RBM18, CD14	381	1748	51245	7.4338e-05	0.400607	0.000865242
biological_process	GO:0006928	movement of cell or subcellular component	32	KIF20A, TUBB3, ZNF268, PPARGC1A, SLC7A9, CX3CR1, HBEGF, EXT1, FGFR3, SATB2, GRIN2C, PHPT1, SOX8, ITGB2, MYH3, NFIB, PLAT, DDIT4, BCAS3, MAP2K5, PSMD10, ACTA1, BAX, BCL2, SGK1, SLC9A1, FSCN1, THBS4, LHX3, ARID5B, CDK5R1, SLC9A3R1	380	1849	51144	7.63402e-05	0.411397	0.000886632
biological_process	GO:0001558	regulation of cell growth	12	CDKN2D, HBEGF, SERTAD1, KRT17, GAL, BCL11A, MAP2K5, PSMD10, BCL2, SGK1, SLC9A1, CDK5R1	400	329	52664	7.69584e-05	0.414729	0.00089189
biological_process	GO:0048666	neuron development	24	TUBB3, ATG7, PLK2, PLK5, HBEGF, EXT1, FGFR3, GRIN2C, LGALS1, NFIB, NPTX1, SLC11A2, ASAP1, PBX3, BCL11A, TENM3, PSMD10, BCL2, SGK1, SOD2, LHX3, SSH2, CDK5R1, SLC9A3R1	388	1184	51809	7.76355e-05	0.418378	0.000897806
biological_process	GO:0032269	negative regulation of cellular protein metabolic process	21	CDKN2D, ATG7, FAM129A, MECOM, FHIT, SIRT4, RASD2, GPI, BIRC5, JARID2, MYC, GADD45B, NFKB1, PLAT, DDIT4, MAP2K5, PSMD10, MKL1, BAX, RGS2, SLC9A3R1	391	949	52044	7.86123e-05	0.423642	0.000907156
biological_process	GO:0006091	generation of precursor metabolites and energy	14	PPARGC1A, COX20, COX7B, ALDOC, GPI, GRB10, NDUFA3, PGK1, DDIT4, BAX, SOD2, UQCRB, GFPT2, SCO2	398	454	52539	8.13437e-05	0.438361	0.000936349
biological_process	GO:0043085	positive regulation of catalytic activity	28	DOCK3, HBEGF, FGFR3, PSD3, FBXO8, NGFRAP1, GRIN2C, HSPA2, APOC1, IFI27, MYC, GADD45B, SLC11A2, ASAP1, RAPGEF6, BCAS3, FBXW7, MAPK10, MAP2K5, PSMD10, BAX, BCL2, RGS2, TBC1D3, CDK5R1, BTRC, CD14, ARHGAP32	384	1512	51481	8.14896e-05	0.439148	0.000936349
biological_process	GO:0040008	regulation of growth	16	CDKN2D, BNIPL, HBEGF, FGFR3, SERTAD1, KRT17, LTA, MT1A, GAL, BCL11A, MAP2K5, PSMD10, BCL2, SGK1, SLC9A1, CDK5R1	396	587	52406	8.17649e-05	0.440631	0.000937513
biological_process	GO:0071363	cellular response to growth factor stimulus	20	LEFTY1, VASN, PLK5, CX3CR1, HBEGF, EGR1, MECOM, FGFR3, FOXO3, NGFRAP1, GRB10, GRIN2C, HES5, MYC, NFKB1, NFKBIA, DDIT4, MAP2K5, PSMD10, GDF15	392	877	52116	8.33434e-05	0.449138	0.000953583
molecular_function	GO:0001076	transcription factor activity, RNA polymerase II transcription factor binding	8	PPARGC1A, WWP2, SPEN, NFIB, MKL1, LHX3, EOMES, BHLHE40	404	128	52865	9.03582e-05	0.486941	0.00103165
biological_process	GO:0044281	small molecule metabolic process	39	UST, ATG7, CEL, PPARGC1A, SGPP2, COX7B, CTH, APOBEC3H, EXT1, FHIT, ALDOC, SIRT4, GMDS, GPI, GRB10, GSTM3, NPC1L1, HAS3, APOC1, MARS, ASNS, MYH3, NDUFA3, NFKB1, PCK2, PGK1, DDIT4, PSMD10, PTH1R, SLC2A5, NME1-NME2, SLC9A1, UQCRB, CHD9, CARS, NCOA1, MTMR3, MIDN, GFPT2	373	2483	50510	9.14969e-05	0.493077	0.00104245
biological_process	GO:0007420	brain development	17	ATG7, CX3CR1, MECOM, EXT1, FGFR3, SATB2, HES5, NFIB, VCX3A, DDIT4, BAX, RARB, BCL2, LHX3, EOMES, NCOA1, CDK5R1	395	664	52329	9.28567e-05	0.500405	0.00105571
biological_process	GO:0007253	cytoplasmic sequestering of NF-kappaB	4	ZNF268, FAF1, NFKBIA, PSMD10	408	9	52984	9.45467e-05	0.509512	0.00107266
biological_process	GO:0021537	telencephalon development	10	ATG7, CX3CR1, EXT1, HES5, NFIB, BAX, RARB, EOMES, NCOA1, CDK5R1	402	227	52766	0.000100442	0.541283	0.00113715
biological_process	GO:0009314	response to radiation	14	CDKN2D, EGR1, EYA3, FANCG, ASNS, MYC, FBXW7, MAPK10, BAX, RAD51D, BCL2, SOD2, BEST1, BHLHE40	398	465	52528	0.000102493	0.552336	0.00115552
biological_process	GO:0032446	protein modification by small protein conjugation	19	ATG7, WWP2, EGR1, FGFR3, SCMH1, RASD2, NSMCE2, BIRC5, CNOT4, BCL11A, FBXW7, KLHL9, TULP4, PSMD10, BARD1, BCL2, UBE2E2, DCAF5, BTRC	393	816	52177	0.000102494	0.55234	0.00115552
biological_process	GO:0044702	single organism reproductive process	22	ZNF296, FANCG, SCMH1, FOXO3, HEY1, NUPR1, VCX, SOX8, HSPA2, TEX19, ARID4B, TAF7L, BAX, BCL2, RGS2, RPL29, TCP1, LHX3, DIAPH3, EOMES, ARID5B, NCOA1	390	1047	51946	0.00010289	0.554476	0.00115757
biological_process	GO:0032387	negative regulation of intracellular transport	8	ZNF268, FAF1, SIRT4, NFKBIA, PSMD10, BARD1, BCL2, SLC9A3R1	404	131	52862	0.000103695	0.558812	0.00116419
biological_process	GO:0010564	regulation of cell cycle process	15	PLK2, ZNF268, PLK5, FGFR3, NSMCE2, HSPA2, BIRC5, PBX1, FBXW7, PSMD10, BCL2, UBE2E2, UVRAG, CDK5R1, BTRC	397	532	52461	0.00010415	0.561266	0.00116687
biological_process	GO:0007507	heart development	14	ATG7, LEFTY1, MECOM, HEY1, CACYBP, INVS, RBM20, KCNJ8, MAP2K5, RARB, SLC9A1, SOD2, KDM6A, EOMES	398	466	52527	0.000104632	0.563864	0.00116954
biological_process	GO:0048147	negative regulation of fibroblast proliferation	5	NUPR1, LTA, MYC, BAX, SOD2	407	28	52965	0.000104823	0.564889	0.00116954
biological_process	GO:0009991	response to extracellular stimulus	17	CDKN2D, ATG7, PPARGC1A, EGR1, ALDH3A1, LTA, ASNS, BCAS3, FBXW7, KIAA1324, ACTA1, TP53INP2, BCL2, SOD2, CALCB, NCOA1, MTMR3	395	672	52321	0.000106157	0.572081	0.00118199
biological_process	GO:0060538	skeletal muscle organ development	9	TSC22D3, EGR1, NUPR1, SOX8, MBNL1, MYC, ACTA1, BCL2, EOMES	403	178	52815	0.000106647	0.574722	0.00118499
biological_process	GO:0010562	positive regulation of phosphorus metabolic process	23	LEFTY1, ZNF268, PPARGC1A, FAM129A, HBEGF, FGFR3, GRB10, GRIN2C, HSPA2, HES5, MID1, GADD45B, FBXW7, MAPK10, MAP2K5, PSMD10, PTH1R, BAX, BCL2, THBS4, INHBE, CDK5R1, GDF15	389	1130	51863	0.000107318	0.578336	0.00118755
biological_process	GO:0045937	positive regulation of phosphate metabolic process	23	LEFTY1, ZNF268, PPARGC1A, FAM129A, HBEGF, FGFR3, GRB10, GRIN2C, HSPA2, HES5, MID1, GADD45B, FBXW7, MAPK10, MAP2K5, PSMD10, PTH1R, BAX, BCL2, THBS4, INHBE, CDK5R1, GDF15	389	1130	51863	0.000107318	0.578336	0.00118755
biological_process	GO:0097191	extrinsic apoptotic signaling pathway	10	FAF1, CX3CR1, FGFR3, FOXO3, NGFRAP1, MAP2K5, KIAA1324, BAX, BCL2, CD14	402	230	52763	0.000110512	0.595547	0.00122038
biological_process	GO:0016055	Wnt signaling pathway	13	TMEM198, EGR1, FGFR3, FOXO3, INVS, GRB10, MYC, NFKB1, PSMD10, TLE4, KDM6A, BTRC, SLC9A3R1	399	407	52586	0.000116531	0.627986	0.00128422
biological_process	GO:0022402	cell cycle process	25	KIF20A, CDKN2D, TUBB3, PLK2, ZNF268, PIM2, PLK5, SASS6, FANCG, FGFR3, NSMCE2, HSPA2, BIRC5, MSH5, MYC, PBX1, FBXW7, KLHL9, PSMD10, RAD51D, BCL2, UBE2E2, UVRAG, CDK5R1, BTRC	387	1264	51729	0.000118904	0.640773	0.0013077
biological_process	GO:0030030	cell projection organization	27	TUBB3, ATG7, PLK2, PLK5, HBEGF, EXT1, FGFR3, GRIN2C, LGALS1, NFIB, NPTX1, SLC11A2, ASAP1, RAPGEF6, BCL11A, BCAS3, TENM3, PSMD10, BCL2, SGK1, FSCN1, TBC1D3, LHX3, TMEM107, SSH2, CDK5R1, SLC9A3R1	385	1463	51530	0.000119189	0.64231	0.00130817
biological_process	GO:0048729	tissue morphogenesis	16	HBEGF, FGFR3, HEY1, SOX8, KRT17, HES5, MYC, PBX1, ACTA1, BAX, BCL2, WNK4, KDM6A, EOMES, BTRC, SLC9A3R1	396	610	52383	0.000123227	0.66407	0.00134974
biological_process	GO:0097193	intrinsic apoptotic signaling pathway	11	CDKN2D, E2F2, FHIT, NUPR1, MYC, DDIT4, FBXW7, BAX, BCL2, SOD2, SLC9A3R1	401	290	52703	0.000126968	0.684233	0.0013879
biological_process	GO:0048878	chemical homeostasis	21	FOXO3, PHPT1, NPC1L1, BIRC5, LGALS1, MYC, NMB, NPTX1, SLC11A2, FBXW7, SYBU, PTH1R, BAX, BCL2, SGK1, WNK4, SLC9A1, SOD2, CALCB, SLC9A3R1, SCO2	391	986	52007	0.00012948	0.69777	0.00141249
biological_process	GO:0090317	negative regulation of intracellular protein transport	7	ZNF268, FAF1, SIRT4, NFKBIA, PSMD10, BARD1, SLC9A3R1	405	95	52898	0.000137151	0.739108	0.00149315
biological_process	GO:0071453	cellular response to oxygen levels	8	ATG7, PPARGC1A, VASN, EGR1, SIRT4, SLC11A2, BCL2, SLC9A1	404	139	52854	0.000147244	0.793499	0.0015998
cellular_component	GO:0005667	transcription factor complex	11	E2F2, EYA3, SATB2, SOX8, PBX1, PBX3, ASCC1, PKNOX1, TAF7L, TCF12, LHX3	401	296	52697	0.000149077	0.803378	0.00161646
biological_process	GO:0009896	positive regulation of catabolic process	12	ATG7, PLK2, ZNF268, PIM2, NSMCE2, FBXW7, PSMD10, KIAA1324, BAX, TP53INP2, UVRAG, BTRC	400	356	52637	0.000150281	0.809864	0.00162623
biological_process	GO:0042327	positive regulation of phosphorylation	21	LEFTY1, ZNF268, FAM129A, HBEGF, FGFR3, GRB10, GRIN2C, HSPA2, HES5, MID1, GADD45B, FBXW7, MAPK10, MAP2K5, PSMD10, BAX, BCL2, THBS4, INHBE, CDK5R1, GDF15	391	999	51994	0.000153275	0.825998	0.00165531
biological_process	GO:0043433	negative regulation of sequence-specific DNA binding transcription factor activity	8	WWP2, NFKBIA, PBX1, MAP2K5, TCEAL7, PSMD10, BHLHE40, BTRC	404	140	52853	0.000153597	0.827734	0.00165547
biological_process	GO:0043009	chordate embryonic development	16	MECOM, EXT1, SATB2, HEY1, GABPA, ANKRD11, SOX8, HOXD1, HES5, MBNL1, PBX1, KDM6A, EOMES, TMEM107, NCOA1, SCO2	396	623	52370	0.000153949	0.829629	0.00165595
biological_process	GO:0007610	behavior	17	ATG7, PLK2, CX3CR1, EGR1, RASD2, GPI, NPTX2, SLC11A2, PBX3, GAL, PHF21A, BCL2, SGK1, SOD2, THBS4, ADM2, NCOA1	395	697	52296	0.000159062	0.857183	0.00170754
biological_process	GO:0051129	negative regulation of cellular component organization	15	ATG7, PLK2, VASN, FGFR3, SIRT4, HSPA2, APOC1, JARID2, LGALS1, MID1, ASAP1, BCL11A, BCAS3, PSMD10, CDK5R1	397	555	52438	0.000159512	0.85961	0.00170897
biological_process	GO:0033157	regulation of intracellular protein transport	12	ZNF268, FAF1, SIRT4, IFI27, NFKBIA, BCAS3, FBXW7, PSMD10, BARD1, SLC9A1, CDK5R1, SLC9A3R1	400	360	52633	0.000165048	0.889443	0.00176477
biological_process	GO:0031331	positive regulation of cellular catabolic process	11	ATG7, PLK2, PIM2, NSMCE2, FBXW7, PSMD10, KIAA1324, BAX, TP53INP2, UVRAG, BTRC	401	300	52693	0.000165551	0.892156	0.00176665
biological_process	GO:0042692	muscle cell differentiation	12	ATG7, HEY1, CACYBP, SOX8, LGALS1, MBNL1, MKL1, ACTA1, RARB, BCL2, SLC9A1, GDF15	400	361	52632	0.000168926	0.910344	0.0017991
biological_process	GO:0009792	embryo development ending in birth or egg hatching	16	MECOM, EXT1, SATB2, HEY1, GABPA, ANKRD11, SOX8, HOXD1, HES5, MBNL1, PBX1, KDM6A, EOMES, TMEM107, NCOA1, SCO2	396	631	52362	0.000175991	0.948416	0.00187064
biological_process	GO:0055082	cellular chemical homeostasis	16	PHPT1, BIRC5, LGALS1, MYC, NMB, NPTX1, SLC11A2, SYBU, PTH1R, BAX, BCL2, SGK1, SLC9A1, CALCB, SLC9A3R1, SCO2	396	633	52360	0.000181911	0.98032	0.00192976
biological_process	GO:0006259	DNA metabolic process	19	CDKN2D, PPARGC1A, APOBEC3H, EYA3, FANCG, FHIT, CACYBP, NSMCE2, H1F0, ISG20, MSH5, MYC, NFIB, ASCC1, FBXW7, BARD1, BAX, RAD51D, UVRAG	393	857	52136	0.000184502	0.994281	0.0019534
biological_process	GO:0001501	skeletal system development	14	EXT1, FGFR3, SATB2, SIK3, ANKRD11, HOXD1, HES5, MYC, NFIB, PBX1, BBX, PTH1R, RARB, ARID5B	398	495	52498	0.000185914	1	0.00196449
biological_process	GO:0070925	organelle assembly	15	ATG7, PLK2, SASS6, BIRC5, KIAA1324, ACTA1, TP53INP2, RPL6, RPS15, RPS17, FSCN1, TBC1D3, TMEM107, MTMR3, RAB9A	397	564	52429	0.000187256	1	0.0019748
cellular_component	GO:0044427	chromosomal part	17	PLK2, SCMH1, GABPA, KANSL1, NSMCE2, H1F0, HIST1H2BD, HSPA2, BIRC5, MSH5, BCAS3, RAD51D, TCF12, TCP1, UVRAG, NCOA1, TELO2	395	710	52283	0.000194722	1	0.00204953
biological_process	GO:0010243	response to organonitrogen compound	20	PPARGC1A, KLF6, HBEGF, EGR1, ALDH3A1, FGFR3, FOSB, CACYBP, GRB10, GRIN2C, ASNS, MYC, NFKB1, NFKBIA, GAL, PSMD10, BAX, BCL2, SLC9A1, BAIAP2L2	392	941	52052	0.000200658	1	0.00210789
biological_process	GO:0032870	cellular response to hormone stimulus	17	PPARGC1A, HBEGF, EGR1, FGFR3, HEY1, FOSB, GRB10, GRIN2C, ASNS, NFKB1, BCAS3, PSMD10, RARB, SLC9A1, KLF9, BAIAP2L2, NCOA1	395	713	52280	0.000203875	1	0.00213752
biological_process	GO:0003008	system process	32	CDKN2D, ATG7, CEL, PLK2, CX3CR1, HBEGF, EGR1, EYA3, GPI, GRIN2C, NPC1L1, HOXD1, KCNJ8, MYC, MYH3, NPTX2, SLC11A2, PBX3, GAL, ACTA1, BCL2, RGS2, SGK1, WNK4, SLC9A1, SOD2, KDM6A, BEST1, ADM2, MAGT1, SLC9A3R1, SCO2	380	1953	51040	0.000205918	1	0.00215474
molecular_function	GO:0031625	ubiquitin protein ligase binding	10	PPARGC1A, FAF1, CCDC50, FHIT, GPI, MID1, NFKBIA, FBXW7, BCL2, TCP1	402	252	52741	0.000213424	1	0.00222896
biological_process	GO:0035239	tube morphogenesis	12	FGFR3, SOX8, HES5, MYC, NFIB, PBX1, BCAS3, BAX, BCL2, WNK4, KDM6A, BTRC	400	372	52621	0.000216954	1	0.00226144
biological_process	GO:0031667	response to nutrient levels	16	CDKN2D, ATG7, PPARGC1A, EGR1, ALDH3A1, LTA, ASNS, BCAS3, FBXW7, KIAA1324, TP53INP2, BCL2, SOD2, CALCB, NCOA1, MTMR3	396	645	52348	0.000221189	1	0.00230113
biological_process	GO:0009612	response to mechanical stimulus	9	EGR1, FOSB, MEIS2, ASNS, MYC, NFKB1, NFKBIA, ACTA1, SLC9A1	403	199	52794	0.000221779	1	0.00230283
biological_process	GO:0010563	negative regulation of phosphorus metabolic process	14	CDKN2D, PPARGC1A, FAM129A, MECOM, GRB10, APOC1, MYC, GADD45B, DDIT4, PSMD10, BAX, RGS2, MIDN, SLC9A3R1	398	505	52488	0.000224354	1	0.00232062
biological_process	GO:0045936	negative regulation of phosphate metabolic process	14	CDKN2D, PPARGC1A, FAM129A, MECOM, GRB10, APOC1, MYC, GADD45B, DDIT4, PSMD10, BAX, RGS2, MIDN, SLC9A3R1	398	505	52488	0.000224354	1	0.00232062
biological_process	GO:0008630	intrinsic apoptotic signaling pathway in response to DNA damage	7	CDKN2D, NUPR1, MYC, DDIT4, BAX, BCL2, SOD2	405	105	52888	0.000229757	1	0.00236742
biological_process	GO:0009791	post-embryonic development	7	ATG7, MECOM, INVS, BAX, BCL2, SOD2, ARID5B	405	105	52888	0.000229757	1	0.00236742
biological_process	GO:0002764	immune response-regulating signaling pathway	16	HBEGF, FGFR3, FOXO3, GRIN2C, PHPT1, ICAM3, ITGB2, NFKB1, NFKBIA, MAPK10, PSMD10, BAX, BCL2, BTRC, CD247, CD14	396	648	52345	0.000232083	1	0.00238683
molecular_function	GO:0044389	ubiquitin-like protein ligase binding	10	PPARGC1A, FAF1, CCDC50, FHIT, GPI, MID1, NFKBIA, FBXW7, BCL2, TCP1	402	256	52737	0.000238777	1	0.00244698
biological_process	GO:0035107	appendage morphogenesis	8	MECOM, SIK3, MBNL1, MYH3, PBX1, BAX, RARB, TMEM107	404	151	52842	0.000239295	1	0.00244698
biological_process	GO:0035108	limb morphogenesis	8	MECOM, SIK3, MBNL1, MYH3, PBX1, BAX, RARB, TMEM107	404	151	52842	0.000239295	1	0.00244698
biological_process	GO:0002768	immune response-regulating cell surface receptor signaling pathway	14	HBEGF, FGFR3, FOXO3, GRIN2C, PHPT1, ICAM3, NFKB1, NFKBIA, MAPK10, PSMD10, BAX, BCL2, BTRC, CD247	398	511	52482	0.000250538	1	0.0025571
biological_process	GO:0005975	carbohydrate metabolic process	19	UST, PPARGC1A, EXT1, ALDOC, SIRT4, GPI, GRB10, HAS3, NFKB1, PCK2, PGK1, DDIT4, PTH1R, SLC2A5, SLC9A1, TRAK2, MAGT1, MIDN, GFPT2	393	880	52113	0.00025205	1	0.00256767
biological_process	GO:1902533	positive regulation of intracellular signal transduction	20	PLK2, ZNF268, PIM2, CTH, HBEGF, FGFR3, RASD2, GRIN2C, HES5, LGALS1, MID1, GADD45B, FBXW7, MAPK10, MAP2K5, PSMD10, BAX, BCL2, SLC9A1, SLC9A3R1	392	959	52034	0.000252844	1	0.0025709
biological_process	GO:0001934	positive regulation of protein phosphorylation	20	LEFTY1, ZNF268, FAM129A, HBEGF, FGFR3, GRIN2C, HSPA2, HES5, MID1, GADD45B, FBXW7, MAPK10, MAP2K5, PSMD10, BAX, BCL2, THBS4, INHBE, CDK5R1, GDF15	392	961	52032	0.000259318	1	0.00263176
biological_process	GO:0022603	regulation of anatomical structure morphogenesis	19	VASN, CX3CR1, HEY1, SOX8, MYC, NFIB, GAL, BCL11A, FBXW7, MAP2K5, BAX, BCL2, THBS4, TBC1D3, ADM2, SSH2, CDK5R1, SLC9A3R1, GDF15	393	883	52110	0.000262283	1	0.00265685
molecular_function	GO:0001228	transcriptional activator activity, RNA polymerase II transcription regulatory region sequence-specific binding	11	EGR1, FOSB, GABPA, MEIS2, MYC, NFIB, NFKB1, PBX1, PBX3, PKNOX1, TCF12	401	321	52672	0.000279369	1	0.00282461
biological_process	GO:0008406	gonad development	9	FANCG, FOXO3, NUPR1, SOX8, ARID4B, BAX, BCL2, ARID5B, NCOA1	403	207	52786	0.000286345	1	0.00288973
biological_process	GO:0031175	neuron projection development	21	TUBB3, ATG7, PLK2, PLK5, HBEGF, EXT1, FGFR3, GRIN2C, LGALS1, NFIB, NPTX1, SLC11A2, ASAP1, BCL11A, TENM3, PSMD10, BCL2, SGK1, LHX3, SSH2, CDK5R1	391	1050	51943	0.000288006	1	0.00290106
biological_process	GO:0060341	regulation of cellular localization	23	BTN2A2, ZNF268, FAF1, SIRT4, PHPT1, BIRC5, IFI27, NFKBIA, NMB, GAL, BCAS3, FBXW7, SYBU, PSMD10, BARD1, BAX, BCL2, SLC9A1, CDK5R1, MIDN, CD14, RAB9A, SLC9A3R1	389	1188	51805	0.000291236	1	0.00292392
biological_process	GO:0007264	small GTPase mediated signal transduction	19	PLK2, REM2, DOCK3, DOK1, HBEGF, FGFR3, PSD3, RASD2, FBXO8, GRIN2C, BIRC5, RASD1, RAPGEF6, PSMD10, MKL1, RASL11B, DIAPH3, RAB9A, ARHGAP32	393	891	52102	0.000291361	1	0.00292392
biological_process	GO:0050768	negative regulation of neurogenesis	9	PLK2, FGFR3, SOX8, HES5, LGALS1, ASAP1, PBX1, BCL11A, CDK5R1	403	208	52785	0.000295396	1	0.0029589
biological_process	GO:0051235	maintenance of location	9	ZNF268, KDELR3, FAF1, HILPDA, NFKB1, NFKBIA, FBXW7, PSMD10, UVRAG	403	209	52784	0.000304679	1	0.00304431
biological_process	GO:0007548	sex differentiation	10	FANCG, FOXO3, NUPR1, SOX8, PBX1, ARID4B, BAX, BCL2, ARID5B, NCOA1	402	265	52728	0.000305053	1	0.00304431
biological_process	GO:0045926	negative regulation of growth	9	CDKN2D, FGFR3, SERTAD1, LTA, MT1A, GAL, BCL11A, BCL2, CDK5R1	403	210	52783	0.000314199	1	0.0031298
biological_process	GO:0046823	negative regulation of nucleocytoplasmic transport	6	ZNF268, FAF1, NFKBIA, PSMD10, BARD1, SLC9A3R1	406	72	52921	0.000330386	1	0.00328497
biological_process	GO:0045137	development of primary sexual characteristics	9	FANCG, FOXO3, NUPR1, SOX8, ARID4B, BAX, BCL2, ARID5B, NCOA1	403	212	52781	0.000333967	1	0.00331446
biological_process	GO:0051220	cytoplasmic sequestering of protein	5	ZNF268, KDELR3, FAF1, NFKBIA, PSMD10	407	39	52954	0.000336516	1	0.00333361
cellular_component	GO:0005615	extracellular space	24	CEL, LEFTY1, CMTM1, VASN, HBEGF, ALDH3A1, GPI, METRNL, GPX3, VPREB3, HILPDA, HSPA2, HSPA6, APOC1, LGALS1, LTA, GAL, PLAT, ACTA1, THBS4, INHBE, SSH2, CD14, GDF15	388	1307	51686	0.000342713	1	0.00338877
biological_process	GO:0006986	response to unfolded protein	8	KDELR3, CTH, ATF6, HSPA2, HSPA6, ASNS, BAX, THBS4	404	161	52832	0.000347241	1	0.00342726
biological_process	GO:0019725	cellular homeostasis	17	PHPT1, BIRC5, LGALS1, MYC, NMB, NPTX1, SLC11A2, SYBU, PTH1R, BAX, BCL2, SGK1, SLC9A1, CALCB, MAGT1, SLC9A3R1, SCO2	395	751	52242	0.000356482	1	0.00351203
biological_process	GO:0045665	negative regulation of neuron differentiation	8	PLK2, SOX8, HES5, LGALS1, ASAP1, PBX1, BCL11A, CDK5R1	404	162	52831	0.000359886	1	0.0035391
biological_process	GO:0007169	transmembrane receptor protein tyrosine kinase signaling pathway	19	DOK1, HBEGF, FGFR3, FOXO3, NGFRAP1, GRB10, GRIN2C, NFKB1, NFKBIA, ROR1, PLAT, DDIT4, FBXW7, MAP2K5, PSMD10, BAIAP2L2, ARID5B, CDK5R1, SLC9A3R1	393	909	52084	0.000367236	1	0.0036048
biological_process	GO:1902532	negative regulation of intracellular signal transduction	12	CDKN2D, ZNF268, FAF1, MECOM, MYC, NFKBIA, DDIT4, PSMD10, BCL2, RGS2, SOD2, SLC9A3R1	400	397	52596	0.00037044	1	0.00362693
cellular_component	GO:1902494	catalytic complex	20	ABCF2, PPARGC1A, WWP2, MECOM, SATB2, KANSL1, JARID2, NDUFA3, PHF21A, TAF7L, FBXW7, KLHL9, BARD1, SLC9A1, UQCRB, KDM6A, UVRAG, MAGT1, DCAF5, BTRC	392	990	52003	0.000370836	1	0.00362693
biological_process	GO:0000278	mitotic cell cycle	20	KIF20A, CDKN2D, TUBB3, PLK2, ZNF268, PIM2, PLK5, E2F2, FGFR3, NSMCE2, HSPA2, BIRC5, ASNS, PBX1, KLHL9, PSMD10, BCL2, UBE2E2, BTRC, SLC9A3R1	392	991	52002	0.000375331	1	0.00366423
biological_process	GO:0006396	RNA processing	17	DDX39A, PPARGC1A, SPEN, ZNF473, RBM20, ZNF326, ISG20, LIN28B, MBNL1, CDKAL1, WDR33, RPL26, RPS15, RPS17, RPS24, RPS28, RPL14	395	758	52235	0.000393371	1	0.00383341
biological_process	GO:0010506	regulation of autophagy	8	ATG7, PIM2, FBXW7, KIAA1324, TP53INP2, BCL2, UVRAG, MTMR3	404	165	52828	0.000400047	1	0.00389143
biological_process	GO:0006955	immune response	27	CX3CR1, APOBEC3H, HBEGF, EGR1, FGFR3, FOXO3, GPI, GRIN2C, VPREB3, ICAM3, IFI27, ISG20, ITGB2, LGALS1, LTA, MID1, NFKB1, NFKBIA, MAPK10, PSMD10, BAX, BCL2, TCF12, EOMES, BTRC, CD247, CD14	385	1583	51410	0.000410059	1	0.00398163
biological_process	GO:0072078	nephron tubule morphogenesis	6	SOX8, HES5, MYC, PBX1, BCL2, WNK4	406	76	52917	0.000417821	1	0.00404971
biological_process	GO:0007005	mitochondrion organization	16	ATG7, PPARGC1A, PIM2, COX20, FANCG, SIRT4, GABPA, NPTX1, FBXW7, PSMD10, BAX, BCL2, SLC9A1, SOD2, CALCB, LONP1	396	690	52303	0.000440859	1	0.00426533
biological_process	GO:0051336	regulation of hydrolase activity	23	CDKN2D, DOCK3, FGFR3, PSD3, FBXO8, NGFRAP1, GPI, HSPA2, BIRC5, APOC1, IFI27, MYC, SLC11A2, ASAP1, RAPGEF6, BCAS3, MAP2K5, MKL1, BAX, RGS2, TBC1D3, CD14, ARHGAP32	389	1244	51749	0.000443584	1	0.00428401
biological_process	GO:0002009	morphogenesis of an epithelium	13	HBEGF, FGFR3, SOX8, KRT17, HES5, MYC, PBX1, BAX, BCL2, WNK4, KDM6A, BTRC, SLC9A3R1	399	474	52519	0.00044742	1	0.00431332
biological_process	GO:1901987	regulation of cell cycle phase transition	10	PLK5, NSMCE2, HSPA2, BIRC5, PBX1, FBXW7, PSMD10, BCL2, UBE2E2, BTRC	402	281	52712	0.000460246	1	0.00442904
biological_process	GO:0072088	nephron epithelium morphogenesis	6	SOX8, HES5, MYC, PBX1, BCL2, WNK4	406	78	52915	0.000467574	1	0.00449155
biological_process	GO:0002181	cytoplasmic translation	5	RPL6, RPL9, RPL26, RPL29, RPL36A	407	43	52950	0.00047473	1	0.00455217
biological_process	GO:0048736	appendage development	8	MECOM, SIK3, MBNL1, MYH3, PBX1, BAX, RARB, TMEM107	404	171	52822	0.0004911	1	0.00469244
biological_process	GO:0060173	limb development	8	MECOM, SIK3, MBNL1, MYH3, PBX1, BAX, RARB, TMEM107	404	171	52822	0.0004911	1	0.00469244
biological_process	GO:0070647	protein modification by small protein conjugation or removal	19	ATG7, WWP2, EGR1, FGFR3, SCMH1, RASD2, NSMCE2, BIRC5, CNOT4, BCL11A, FBXW7, KLHL9, TULP4, PSMD10, BARD1, BCL2, UBE2E2, DCAF5, BTRC	393	935	52058	0.000506872	1	0.0048345
biological_process	GO:0035966	response to topologically incorrect protein	8	KDELR3, CTH, ATF6, HSPA2, HSPA6, ASNS, BAX, THBS4	404	172	52821	0.000507761	1	0.0048345
cellular_component	GO:0044430	cytoskeletal part	25	KIF20A, TUBB3, PLK2, SASS6, EYA3, INVS, HSPA6, BIRC5, KRTAP19-1, KRT17, MBNL1, MID1, MYC, MYH3, BCAS3, SYBU, MAP2K5, PRPH, ACTA1, RAD51D, FSCN1, TCP1, TUBB2A, UVRAG, SLC9A3R1	387	1399	51594	0.000511915	1	0.00486545
biological_process	GO:0043122	regulation of I-kappaB kinase/NF-kappaB signaling	9	PLK2, ZNF268, PIM2, FAF1, CTH, LGALS1, NFKBIA, PSMD10, BTRC	403	227	52766	0.000516876	1	0.00489533
biological_process	GO:0048872	homeostasis of number of cells	9	TSC22D3, MECOM, FOXO3, SLC11A2, PKNOX1, BAX, BCL2, RPS17, RPS24	403	227	52766	0.000516876	1	0.00489533
biological_process	GO:0061333	renal tubule morphogenesis	6	SOX8, HES5, MYC, PBX1, BCL2, WNK4	406	80	52913	0.00052166	1	0.00492334
biological_process	GO:0072028	nephron morphogenesis	6	SOX8, HES5, MYC, PBX1, BCL2, WNK4	406	80	52913	0.00052166	1	0.00492334
biological_process	GO:0000003	reproduction	19	PIM2, ZNF296, FANCG, SCMH1, FOXO3, VCX, SOX8, HSPA2, TEX19, MSH5, ARID4B, TAF7L, BAX, RAD51D, BCL2, RGS2, TCP1, DIAPH3, NCOA1	393	938	52055	0.000525609	1	0.00494521
biological_process	GO:0044770	cell cycle phase transition	13	CDKN2D, PLK2, PIM2, PLK5, NSMCE2, HSPA2, BIRC5, PBX1, FBXW7, PSMD10, BCL2, UBE2E2, BTRC	399	483	52510	0.000525812	1	0.00494521
biological_process	GO:0006811	ion transport	26	PPARGC1A, WWP2, SLC7A9, COX7B, TSC22D3, GRIN2C, COMMD9, HSPA2, APOC1, KCNJ8, NMB, SLC11A2, GAL, BAX, BCL2, SGK1, SLC2A5, WNK4, SLC6A9, SLC9A1, BEST1, SLC38A1, MAGT1, NCOA1, SLC9A3R1, SCO2	386	1521	51472	0.000538477	1	0.0050555
biological_process	GO:0051961	negative regulation of nervous system development	9	PLK2, FGFR3, SOX8, HES5, LGALS1, ASAP1, PBX1, BCL11A, CDK5R1	403	229	52764	0.000546432	1	0.00511769
biological_process	GO:0044723	single-organism carbohydrate metabolic process	16	PPARGC1A, EXT1, ALDOC, SIRT4, GPI, GRB10, HAS3, NFKB1, PCK2, PGK1, DDIT4, PTH1R, TRAK2, MAGT1, MIDN, GFPT2	396	705	52288	0.000547002	1	0.00511769
biological_process	GO:1903828	negative regulation of cellular protein localization	7	ZNF268, FAF1, SIRT4, NFKBIA, PSMD10, BARD1, SLC9A3R1	405	125	52868	0.000557698	1	0.00520872
biological_process	GO:0045862	positive regulation of proteolysis	11	PLK2, NGFRAP1, NSMCE2, IFI27, MYC, SLC11A2, FBXW7, PSMD10, BAX, BTRC, CD14	401	352	52641	0.000561699	1	0.00523702
biological_process	GO:0050769	positive regulation of neurogenesis	11	PLK5, CX3CR1, SPEN, SOX8, LTA, BCL11A, TENM3, RARB, BCL2, TCF12, NCOA1	401	353	52640	0.00057374	1	0.0053114
biological_process	GO:0042254	ribosome biogenesis	9	ISG20, RPL6, RPL26, RPL34, RPS15, RPS17, RPS24, RPS28, RPL14	403	231	52762	0.00057734	1	0.0053114
biological_process	GO:0009636	response to toxic substance	8	EGR1, NUPR1, GSTM3, ASNS, BAX, BCL2, SLC9A1, SOD2	404	176	52817	0.000578964	1	0.0053114
biological_process	GO:0034284	response to monosaccharide	8	EGR1, PHPT1, BIRC5, LGALS1, NPTX1, SYBU, SLC2A5, SOD2	404	176	52817	0.000578964	1	0.0053114
biological_process	GO:0032386	regulation of intracellular transport	14	ZNF268, FAF1, SIRT4, IFI27, NFKBIA, BCAS3, FBXW7, PSMD10, BARD1, BAX, BCL2, SLC9A1, CDK5R1, SLC9A3R1	398	560	52433	0.000580299	1	0.0053114
molecular_function	GO:0001191	transcriptional repressor activity, RNA polymerase II transcription factor binding	6	WWP2, SPEN, NFIB, MKL1, EOMES, BHLHE40	406	82	52911	0.000580315	1	0.0053114
biological_process	GO:0038034	signal transduction in absence of ligand	6	CX3CR1, FOXO3, MAP2K5, KIAA1324, BAX, BCL2	406	82	52911	0.000580315	1	0.0053114
biological_process	GO:0097192	extrinsic apoptotic signaling pathway in absence of ligand	6	CX3CR1, FOXO3, MAP2K5, KIAA1324, BAX, BCL2	406	82	52911	0.000580315	1	0.0053114
biological_process	GO:0071456	cellular response to hypoxia	7	PPARGC1A, VASN, EGR1, SIRT4, SLC11A2, BCL2, SLC9A1	405	126	52867	0.000580519	1	0.0053114
biological_process	GO:0008584	male gonad development	7	NUPR1, SOX8, ARID4B, BAX, BCL2, ARID5B, NCOA1	405	126	52867	0.000580519	1	0.0053114
biological_process	GO:0046546	development of primary male sexual characteristics	7	NUPR1, SOX8, ARID4B, BAX, BCL2, ARID5B, NCOA1	405	126	52867	0.000580519	1	0.0053114
molecular_function	GO:0008092	cytoskeletal protein binding	17	KIF20A, ALDOC, NPC1L1, BIRC5, MID1, MYH3, NFKB1, BCAS3, SYBU, MKL1, ACTA1, RAD51D, RGS2, FSCN1, BAIAP2L2, DIAPH3, SSH2	395	788	52205	0.00059114	1	0.00539941
biological_process	GO:0048608	reproductive structure development	12	FANCG, FOXO3, HEY1, NUPR1, SOX8, ARID4B, BAX, BCL2, LHX3, EOMES, ARID5B, NCOA1	400	421	52572	0.000594992	1	0.0054254
molecular_function	GO:0016462	pyrophosphatase activity	17	ABCF2, KIF20A, DDX39A, TUBB3, REM2, DDX10, EIF5, FHIT, HSPA6, MSH5, MYH3, RASD1, RAD51D, TUBB2A, CHD9, LONP1, RAB9A	395	789	52204	0.000598982	1	0.00545256
biological_process	GO:0031638	zymogen activation	7	NGFRAP1, IFI27, MYC, SLC11A2, PLAT, BAX, CD14	405	127	52866	0.000604058	1	0.0054895
cellular_component	GO:0098589	membrane region	21	CEL, SLC7A9, DDN, PSD3, ERC2, PTRF, GRIN2C, NPC1L1, ITGB2, SLC11A2, RAPGEF6, PGK1, PRPH, PTH1R, SLC2A5, SLC9A1, FSCN1, BEST1, CD14, SLC9A3R1, ARHGAP32	391	1085	51908	0.000611458	1	0.00554739
molecular_function	GO:0016818	hydrolase activity, acting on acid anhydrides, in phosphorus-containing anhydrides	17	ABCF2, KIF20A, DDX39A, TUBB3, REM2, DDX10, EIF5, FHIT, HSPA6, MSH5, MYH3, RASD1, RAD51D, TUBB2A, CHD9, LONP1, RAB9A	395	791	52202	0.000614934	1	0.00556491
biological_process	GO:1903827	regulation of cellular protein localization	13	ZNF268, FAF1, SIRT4, IFI27, NFKBIA, BCAS3, FBXW7, PSMD10, BARD1, BCL2, SLC9A1, CDK5R1, SLC9A3R1	399	492	52501	0.000615455	1	0.00556491
biological_process	GO:0042347	negative regulation of NF-kappaB import into nucleus	4	ZNF268, FAF1, NFKBIA, PSMD10	408	19	52974	0.000625047	1	0.00564217
biological_process	GO:0034660	ncRNA metabolic process	12	ISG20, LIN28B, MARS, NFKB1, CDKAL1, RPL26, RPS15, RPS17, RPS24, RPS28, CARS, RPL14	400	424	52569	0.000629716	1	0.00567481
biological_process	GO:0001503	ossification	11	EXT1, FGFR3, SATB2, SIK3, HEY1, SOX8, PBX1, PTH1R, TP53INP2, BCL2, RPS15	401	358	52635	0.000637195	1	0.00573263
molecular_function	GO:0016817	hydrolase activity, acting on acid anhydrides	17	ABCF2, KIF20A, DDX39A, TUBB3, REM2, DDX10, EIF5, FHIT, HSPA6, MSH5, MYH3, RASD1, RAD51D, TUBB2A, CHD9, LONP1, RAB9A	395	794	52199	0.000639543	1	0.00573461
biological_process	GO:0034622	cellular macromolecular complex assembly	17	TUBB3, COX20, H1F0, HIST1H2BD, MBNL1, TAF7L, PSMD10, RAD51D, RGS2, RPL6, RPS15, RPS17, TUBB2A, UVRAG, BAIAP2L2, LONP1, SCO2	395	794	52199	0.000639543	1	0.00573461
biological_process	GO:0061458	reproductive system development	12	FANCG, FOXO3, HEY1, NUPR1, SOX8, ARID4B, BAX, BCL2, LHX3, EOMES, ARID5B, NCOA1	400	425	52568	0.000641659	1	0.00574402
biological_process	GO:0019953	sexual reproduction	16	ZNF296, FANCG, SCMH1, FOXO3, VCX, SOX8, HSPA2, TEX19, ARID4B, TAF7L, BAX, BCL2, RGS2, TCP1, DIAPH3, NCOA1	396	717	52276	0.000646954	1	0.00578181
biological_process	GO:0036294	cellular response to decreased oxygen levels	7	PPARGC1A, VASN, EGR1, SIRT4, SLC11A2, BCL2, SLC9A1	405	129	52864	0.000653353	1	0.00579486
biological_process	GO:0002262	myeloid cell homeostasis	7	MECOM, FOXO3, SLC11A2, PKNOX1, BAX, RPS17, RPS24	405	129	52864	0.000653353	1	0.00579486
biological_process	GO:0030326	embryonic limb morphogenesis	7	MECOM, MBNL1, MYH3, PBX1, BAX, RARB, TMEM107	405	129	52864	0.000653353	1	0.00579486
biological_process	GO:0035113	embryonic appendage morphogenesis	7	MECOM, MBNL1, MYH3, PBX1, BAX, RARB, TMEM107	405	129	52864	0.000653353	1	0.00579486
biological_process	GO:1903649	regulation of cytoplasmic transport	12	ZNF268, FAF1, SIRT4, IFI27, NFKBIA, FBXW7, PSMD10, BARD1, BAX, BCL2, SLC9A1, SLC9A3R1	400	426	52567	0.00065379	1	0.00579486
biological_process	GO:0006979	response to oxidative stress	11	PPARGC1A, KLF6, FOXO3, GPX3, NFKB1, SLC11A2, GPX8, FBXW7, BCL2, SOD2, LONP1	401	360	52633	0.000664148	1	0.005877
biological_process	GO:0044703	multi-organism reproductive process	18	ZNF296, FANCG, SCMH1, FOXO3, FOSB, VCX, SOX8, HSPA2, TEX19, ARID4B, TAF7L, BAX, BCL2, RGS2, RPL29, TCP1, DIAPH3, NCOA1	394	878	52115	0.000676109	1	0.00597304
molecular_function	GO:0016874	ligase activity	12	ATG7, WWP2, NSMCE2, MARS, MID1, ASNS, CNOT4, RIMKLB, BARD1, UBE2E2, CARS, BTRC	400	428	52565	0.000678625	1	0.00598545
cellular_component	GO:0005694	chromosome	17	PLK2, SCMH1, GABPA, KANSL1, NSMCE2, H1F0, HIST1H2BD, HSPA2, BIRC5, MSH5, BCAS3, RAD51D, TCF12, TCP1, UVRAG, NCOA1, TELO2	395	801	52192	0.00070026	1	0.00616618
biological_process	GO:0006165	nucleoside diphosphate phosphorylation	6	PPARGC1A, ALDOC, GPI, PGK1, DDIT4, NME1-NME2	406	86	52907	0.000712307	1	0.00626203
biological_process	GO:0009607	response to biotic stimulus	18	ATG7, PIM2, PLK5, CX3CR1, APOBEC3H, MECOM, HILPDA, ISG20, KCNJ8, LTA, NFKB1, NFKBIA, DDIT4, BCL2, SOD2, CD247, RBM18, CD14	394	883	52110	0.000718643	1	0.00630744
biological_process	GO:1901135	carbohydrate derivative metabolic process	22	UST, PPARGC1A, APOBEC3H, HBEGF, EXT1, ALDOC, SIRT4, GMDS, GPI, HAS3, MYH3, NFKB1, PGK1, DDIT4, BAX, BCL2, NME1-NME2, SLC9A1, TRAK2, UQCRB, MAGT1, GFPT2	390	1208	51785	0.000723698	1	0.00634147
biological_process	GO:0007276	gamete generation	14	ZNF296, FANCG, SCMH1, FOXO3, VCX, SOX8, HSPA2, TEX19, ARID4B, TAF7L, BAX, BCL2, RGS2, DIAPH3	398	576	52417	0.000746989	1	0.00653494
biological_process	GO:0072006	nephron development	7	EGR1, SOX8, HES5, MYC, PBX1, BCL2, WNK4	405	134	52859	0.000790255	1	0.00690224
biological_process	GO:2001239	regulation of extrinsic apoptotic signaling pathway in absence of ligand	5	CX3CR1, MAP2K5, KIAA1324, BAX, BCL2	407	50	52943	0.000806842	1	0.00703572
biological_process	GO:0052548	regulation of endopeptidase activity	11	CDKN2D, NGFRAP1, GPI, BIRC5, IFI27, MYC, SLC11A2, MAP2K5, MKL1, BAX, CD14	401	370	52623	0.000813426	1	0.00708167
biological_process	GO:0071407	cellular response to organic cyclic compound	11	KLF6, EGR1, HEY1, LIN28B, LGALS1, NFKB1, BCAS3, RARB, SLC9A1, KLF9, BTRC	401	371	52622	0.00082976	1	0.00721222
biological_process	GO:0016477	cell migration	21	ZNF268, PPARGC1A, SLC7A9, CX3CR1, HBEGF, SATB2, SOX8, ITGB2, PLAT, DDIT4, BCAS3, MAP2K5, BAX, BCL2, SGK1, SLC9A1, FSCN1, THBS4, ARID5B, CDK5R1, SLC9A3R1	391	1131	51862	0.000839382	1	0.00728411
biological_process	GO:0048870	cell motility	22	ZNF268, PPARGC1A, SLC7A9, CX3CR1, HBEGF, SATB2, PHPT1, SOX8, ITGB2, PLAT, DDIT4, BCAS3, MAP2K5, BAX, BCL2, SGK1, SLC9A1, FSCN1, THBS4, ARID5B, CDK5R1, SLC9A3R1	390	1227	51766	0.000853735	1	0.00738488
biological_process	GO:0051674	localization of cell	22	ZNF268, PPARGC1A, SLC7A9, CX3CR1, HBEGF, SATB2, PHPT1, SOX8, ITGB2, PLAT, DDIT4, BCAS3, MAP2K5, BAX, BCL2, SGK1, SLC9A1, FSCN1, THBS4, ARID5B, CDK5R1, SLC9A3R1	390	1227	51766	0.000853735	1	0.00738488
biological_process	GO:0030307	positive regulation of cell growth	7	HBEGF, KRT17, BCL11A, MAP2K5, PSMD10, BCL2, SLC9A1	405	137	52856	0.000882414	1	0.00761855
biological_process	GO:0016568	chromatin modification	14	ATG7, PPARGC1A, EYA3, JMJD1C, SCMH1, SATB2, KANSL1, JARID2, MYC, PHF21A, ARID4B, KDM6A, CHD9, NCOA1	398	587	52406	0.000883577	1	0.00761855
biological_process	GO:0006812	cation transport	20	WWP2, COX7B, GRIN2C, COMMD9, HSPA2, KCNJ8, SLC11A2, GAL, BAX, BCL2, SGK1, SLC2A5, WNK4, SLC6A9, SLC9A1, BEST1, SLC38A1, MAGT1, SLC9A3R1, SCO2	392	1034	51959	0.000889306	1	0.0076557
biological_process	GO:0009205	purine ribonucleoside triphosphate metabolic process	8	PPARGC1A, ALDOC, GPI, MYH3, PGK1, DDIT4, NME1-NME2, UQCRB	404	190	52803	0.000892791	1	0.00766123
biological_process	GO:0032409	regulation of transporter activity	8	PPARGC1A, WWP2, HSPA2, GAL, BCL2, SGK1, SLC9A1, SLC9A3R1	404	190	52803	0.000892791	1	0.00766123
biological_process	GO:0051130	positive regulation of cellular component organization	20	PPARGC1A, FAF1, PLK5, NSMCE2, HAS3, BIRC5, JARID2, BCL11A, BCAS3, FBXW7, TENM3, KIAA1324, BAX, BCL2, RGS2, FSCN1, BAIAP2L2, CDK5R1, CD14, GDF15	392	1036	51957	0.000899164	1	0.00770365
biological_process	GO:0010720	positive regulation of cell development	12	PLK5, CX3CR1, SPEN, SOX8, LTA, BCL11A, TENM3, BAX, RARB, BCL2, TCF12, NCOA1	400	444	52549	0.000907014	1	0.00774957
biological_process	GO:0046939	nucleotide phosphorylation	6	PPARGC1A, ALDOC, GPI, PGK1, DDIT4, NME1-NME2	406	91	52902	0.0009074	1	0.00774957
biological_process	GO:0042994	cytoplasmic sequestering of transcription factor	4	ZNF268, FAF1, NFKBIA, PSMD10	408	22	52971	0.000917674	1	0.00782492
biological_process	GO:0045333	cellular respiration	8	PPARGC1A, COX20, COX7B, NDUFA3, BAX, SOD2, UQCRB, SCO2	404	191	52802	0.000919504	1	0.00782813
biological_process	GO:0051345	positive regulation of hydrolase activity	17	DOCK3, FGFR3, PSD3, FBXO8, NGFRAP1, HSPA2, IFI27, MYC, SLC11A2, ASAP1, RAPGEF6, BCAS3, BAX, RGS2, TBC1D3, CD14, ARHGAP32	395	824	52169	0.000935627	1	0.00795283
biological_process	GO:0030855	epithelial cell differentiation	14	FGFR3, ALDOC, HEY1, GSTM3, SOX8, KRT17, HES5, NFIB, RAPGEF6, ARID4B, PGK1, RARB, BCL2, SLC9A3R1	398	591	52402	0.000938176	1	0.00796194
biological_process	GO:0006919	activation of cysteine-type endopeptidase activity involved in apoptotic process	6	NGFRAP1, IFI27, MYC, SLC11A2, BAX, CD14	406	92	52901	0.000950752	1	0.00805598
molecular_function	GO:0017111	nucleoside-triphosphatase activity	16	ABCF2, KIF20A, DDX39A, TUBB3, REM2, DDX10, EIF5, HSPA6, MSH5, MYH3, RASD1, RAD51D, TUBB2A, CHD9, LONP1, RAB9A	396	746	52247	0.000954585	1	0.00807576
biological_process	GO:0007010	cytoskeleton organization	20	KIF20A, PLK2, SASS6, PHPT1, BIRC5, KRT17, MID1, BCAS3, PRPH, ACTA1, BCL2, RGS2, SLC9A1, FSCN1, UVRAG, BAIAP2L2, DIAPH3, SSH2, CDK5R1, SLC9A3R1	392	1050	51943	0.000977933	1	0.00826032
biological_process	GO:0015833	peptide transport	10	ZNF268, FAF1, SIRT4, PHPT1, BIRC5, NFKBIA, SYBU, PSMD10, MIDN, SLC9A3R1	402	314	52679	0.000986908	1	0.00831008
biological_process	GO:0006352	DNA-templated transcription, initiation	10	PPARGC1A, COX7B, E2F2, GPI, PTRF, MYC, TAF7L, DDIT4, RARB, SCO2	402	314	52679	0.000986908	1	0.00831008
biological_process	GO:0007423	sensory organ development	13	FGFR3, SOX8, HES5, MEIS2, MYC, PKNOX1, TENM3, BAX, RARB, BCL2, LHX3, SLC9A3R1, SCO2	399	521	52472	0.000996104	1	0.00837442
biological_process	GO:0009743	response to carbohydrate	8	EGR1, PHPT1, BIRC5, LGALS1, NPTX1, SYBU, SLC2A5, SOD2	404	195	52798	0.00103271	1	0.00866866
molecular_function	GO:0003705	transcription factor activity, RNA polymerase II distal enhancer sequence-specific binding	6	NFKB1, PBX3, PKNOX1, BACH2, TLE4, BHLHE40	406	94	52899	0.00104205	1	0.00873344
biological_process	GO:1903047	mitotic cell cycle process	17	KIF20A, CDKN2D, TUBB3, PLK2, ZNF268, PIM2, PLK5, FGFR3, NSMCE2, HSPA2, BIRC5, PBX1, KLHL9, PSMD10, BCL2, UBE2E2, BTRC	395	833	52160	0.00104448	1	0.0087402
biological_process	GO:0072073	kidney epithelium development	7	SOX8, HES5, MYC, PBX1, RARB, BCL2, WNK4	405	142	52851	0.00105416	1	0.00880751
biological_process	GO:0010332	response to gamma radiation	5	EGR1, MYC, BAX, BCL2, SOD2	407	54	52939	0.0010566	1	0.00881428
biological_process	GO:0009199	ribonucleoside triphosphate metabolic process	8	PPARGC1A, ALDOC, GPI, MYH3, PGK1, DDIT4, NME1-NME2, UQCRB	404	196	52797	0.00106266	1	0.00885108
biological_process	GO:0055114	oxidation-reduction process	20	PPARGC1A, COX20, COX7B, ALDH3A1, JMJD1C, ALDOC, SIRT4, GPI, GPX3, GRB10, NDUFA3, GPX8, PGK1, BAX, SOD2, UQCRB, KDM6A, PYROXD2, GFPT2, SCO2	392	1064	51929	0.00107469	1	0.0089375
biological_process	GO:0008585	female gonad development	6	FANCG, FOXO3, NUPR1, BAX, BCL2, ARID5B	406	95	52898	0.00109006	1	0.00902355
biological_process	GO:0060993	kidney morphogenesis	6	SOX8, HES5, MYC, PBX1, BCL2, WNK4	406	95	52898	0.00109006	1	0.00902355
biological_process	GO:0072080	nephron tubule development	6	SOX8, HES5, MYC, PBX1, BCL2, WNK4	406	95	52898	0.00109006	1	0.00902355
cellular_component	GO:0012505	endomembrane system	47	UST, KIF20A, CEL, KDELR3, FAF1, SGPP2, MECOM, EXT1, ALDH3A1, FGFR3, ATF6, DDN, PSD3, FBXO8, CACYBP, PTRF, HILPDA, H1F0, APOC1, IFI27, NPTX1, SLC11A2, GPX8, GAL, RASD1, PLAT, CDKAL1, FBXW7, SYBU, KIAA1324, BAX, BCL2, SGK1, SLC9A1, TRAK2, TCP1, THBS4, UVRAG, FAM188A, MAGT1, EVA1A, BHLHE40, BSN, CD14, RAB9A, SLC9A3R1, ARHGAP32	365	3605	49388	0.00109882	1	0.00908209
biological_process	GO:0009144	purine nucleoside triphosphate metabolic process	8	PPARGC1A, ALDOC, GPI, MYH3, PGK1, DDIT4, NME1-NME2, UQCRB	404	198	52795	0.00112459	1	0.00928085
biological_process	GO:0010212	response to ionizing radiation	7	EGR1, EYA3, MYC, BAX, RAD51D, BCL2, SOD2	405	144	52849	0.0011296	1	0.00930801
biological_process	GO:0007283	spermatogenesis	12	ZNF296, FANCG, SCMH1, VCX, SOX8, HSPA2, TEX19, ARID4B, TAF7L, BAX, RGS2, DIAPH3	400	457	52536	0.00113642	1	0.00934989
biological_process	GO:0051651	maintenance of location in cell	6	ZNF268, KDELR3, FAF1, NFKBIA, PSMD10, UVRAG	406	96	52897	0.00113969	1	0.00936249
biological_process	GO:0048232	male gamete generation	12	ZNF296, FANCG, SCMH1, VCX, SOX8, HSPA2, TEX19, ARID4B, TAF7L, BAX, RGS2, DIAPH3	400	458	52535	0.00115588	1	0.00948107
biological_process	GO:0044772	mitotic cell cycle phase transition	12	CDKN2D, PLK2, PIM2, PLK5, NSMCE2, HSPA2, BIRC5, PBX1, PSMD10, BCL2, UBE2E2, BTRC	400	459	52534	0.00117562	1	0.00962831
biological_process	GO:0046822	regulation of nucleocytoplasmic transport	8	ZNF268, FAF1, IFI27, NFKBIA, PSMD10, BARD1, SLC9A1, SLC9A3R1	404	200	52793	0.00118931	1	0.00970977
biological_process	GO:0034599	cellular response to oxidative stress	8	PPARGC1A, KLF6, FOXO3, SLC11A2, FBXW7, BCL2, SOD2, LONP1	404	200	52793	0.00118931	1	0.00970977
biological_process	GO:0071331	cellular response to hexose stimulus	6	PHPT1, BIRC5, LGALS1, NPTX1, SYBU, SLC2A5	406	97	52896	0.00119097	1	0.00970977
biological_process	GO:0010508	positive regulation of autophagy	5	ATG7, PIM2, KIAA1324, TP53INP2, UVRAG	407	56	52937	0.00119984	1	0.00976729
biological_process	GO:1901990	regulation of mitotic cell cycle phase transition	9	PLK5, NSMCE2, HSPA2, BIRC5, PBX1, PSMD10, BCL2, UBE2E2, BTRC	403	260	52733	0.0012074	1	0.00981397
biological_process	GO:0003096	renal sodium ion transport	3	SGK1, WNK4, SLC9A3R1	409	5	52988	0.00120949	1	0.00981621
biological_process	GO:0052547	regulation of peptidase activity	11	CDKN2D, NGFRAP1, GPI, BIRC5, IFI27, MYC, SLC11A2, MAP2K5, MKL1, BAX, CD14	401	391	52602	0.00121745	1	0.00986409
biological_process	GO:0010876	lipid localization	10	NPC1L1, HILPDA, APOC1, NFKB1, NFKBIA, NMB, GAL, FBXW7, NCOA1, SLC9A3R1	402	324	52669	0.00121905	1	0.00986409
biological_process	GO:0090087	regulation of peptide transport	9	ZNF268, FAF1, SIRT4, PHPT1, BIRC5, NFKBIA, SYBU, PSMD10, MIDN	403	261	52732	0.00123623	1	0.00998811
biological_process	GO:0071326	cellular response to monosaccharide stimulus	6	PHPT1, BIRC5, LGALS1, NPTX1, SYBU, SLC2A5	406	98	52895	0.00124394	1	0.0100075
biological_process	GO:0061326	renal tubule development	6	SOX8, HES5, MYC, PBX1, BCL2, WNK4	406	98	52895	0.00124394	1	0.0100075
biological_process	GO:0043408	regulation of MAPK cascade	16	LEFTY1, HBEGF, MECOM, FGFR3, GRIN2C, MID1, MYC, GADD45B, FBXW7, MAPK10, MAP2K5, PSMD10, RGS2, INHBE, SLC9A3R1, GDF15	396	767	52226	0.0012478	1	0.0100075
biological_process	GO:0043207	response to external biotic stimulus	17	ATG7, PIM2, CX3CR1, APOBEC3H, MECOM, HILPDA, ISG20, KCNJ8, LTA, NFKB1, NFKBIA, DDIT4, BCL2, SOD2, CD247, RBM18, CD14	395	848	52145	0.00124973	1	0.0100075
biological_process	GO:0051707	response to other organism	17	ATG7, PIM2, CX3CR1, APOBEC3H, MECOM, HILPDA, ISG20, KCNJ8, LTA, NFKB1, NFKBIA, DDIT4, BCL2, SOD2, CD247, RBM18, CD14	395	848	52145	0.00124973	1	0.0100075
biological_process	GO:0051338	regulation of transferase activity	19	CDKN2D, HBEGF, FGFR3, GRIN2C, PHPT1, SERTAD1, HSPA2, GADD45B, FBXW7, MAPK10, MAP2K5, PSMD10, BAX, RGS2, UVRAG, CDK5R1, BTRC, MIDN, SLC9A3R1	393	976	52017	0.00124978	1	0.0100075
biological_process	GO:0097202	activation of cysteine-type endopeptidase activity	6	NGFRAP1, IFI27, MYC, SLC11A2, BAX, CD14	406	99	52894	0.00129863	1	0.0103833
cellular_component	GO:0044451	nucleoplasm part	15	PPARGC1A, MECOM, FANCG, SATB2, ZNF473, KANSL1, NSMCE2, ISG20, JARID2, MYC, PHF21A, TAF7L, WDR33, TP53INP2, KDM6A	397	691	52302	0.00130109	1	0.0103875
biological_process	GO:0051384	response to glucocorticoid	7	GPR83, ALDH3A1, HEY1, FOSB, BAX, BCL2, KLF9	405	149	52844	0.00133635	1	0.0106532
molecular_function	GO:0098772	molecular function regulator	21	CDKN2D, DOCK3, PSD3, FBXO8, NGFRAP1, PHPT1, BIRC5, APOC1, ASAP1, RAPGEF6, BCAS3, FBXW7, MKL1, BCL2, RGS2, SGK1, WNK4, TBC1D3, CDK5R1, SLC9A3R1, ARHGAP32	391	1187	51806	0.00134267	1	0.0106879
biological_process	GO:0046545	development of primary female sexual characteristics	6	FANCG, FOXO3, NUPR1, BAX, BCL2, ARID5B	406	100	52893	0.00135508	1	0.0107707
biological_process	GO:0046661	male sex differentiation	7	NUPR1, SOX8, ARID4B, BAX, BCL2, ARID5B, NCOA1	405	150	52843	0.00138094	1	0.0109601
biological_process	GO:0003006	developmental process involved in reproduction	14	FANCG, FOXO3, HEY1, NUPR1, SOX8, HSPA2, PBX1, ARID4B, BAX, BCL2, LHX3, EOMES, ARID5B, NCOA1	398	619	52374	0.00140519	1	0.0111361
biological_process	GO:0032990	cell part morphogenesis	20	TUBB3, ATG7, HBEGF, EXT1, FGFR3, GRIN2C, NFIB, NPTX1, SLC11A2, ASAP1, BCL11A, PSMD10, BAX, BCL2, SGK1, TBC1D3, LHX3, TMEM107, SSH2, CDK5R1	392	1103	51890	0.00145149	1	0.0114862
biological_process	GO:0044087	regulation of cellular component biogenesis	15	PLK2, FAF1, HAS3, HSPA2, BCL11A, BCAS3, KIAA1324, BAX, RGS2, SLC9A1, FSCN1, TBC1D3, BAIAP2L2, SSH2, MTMR3	397	700	52293	0.00146357	1	0.0115648
biological_process	GO:0007219	Notch signaling pathway	8	SPEN, HEY1, GMDS, HES5, MYC, NFKBIA, FBXW7, TLE4	404	208	52785	0.00147794	1	0.0116612
biological_process	GO:0000904	cell morphogenesis involved in differentiation	19	TUBB3, ATG7, VASN, HBEGF, EXT1, FGFR3, HEY1, GRIN2C, NFIB, NPTX1, SLC11A2, BCL11A, PSMD10, BCL2, LHX3, EOMES, SSH2, CDK5R1, SLC9A3R1	393	1009	51984	0.00151204	1	0.0119129
biological_process	GO:0002757	immune response-activating signal transduction	12	PHPT1, ICAM3, ITGB2, NFKB1, NFKBIA, MAPK10, PSMD10, BAX, BCL2, BTRC, CD247, CD14	400	475	52518	0.00153109	1	0.0120453
biological_process	GO:0032989	cellular component morphogenesis	25	TUBB3, ATG7, VASN, HBEGF, EXT1, FGFR3, HEY1, GRIN2C, NFIB, NPTX1, SLC11A2, ASAP1, BCL11A, PSMD10, ACTA1, BAX, BCL2, SGK1, TBC1D3, LHX3, EOMES, TMEM107, SSH2, CDK5R1, SLC9A3R1	387	1522	51471	0.0015358	1	0.0120648
biological_process	GO:0042886	amide transport	10	ZNF268, FAF1, SIRT4, PHPT1, BIRC5, NFKBIA, SYBU, PSMD10, MIDN, SLC9A3R1	402	336	52657	0.00155382	1	0.0121885
biological_process	GO:0006364	rRNA processing	7	ISG20, RPL26, RPS15, RPS17, RPS24, RPS28, RPL14	405	154	52839	0.00157079	1	0.0123038
biological_process	GO:0006367	transcription initiation from RNA polymerase II promoter	9	PPARGC1A, COX7B, E2F2, GPI, MYC, TAF7L, DDIT4, RARB, SCO2	403	272	52721	0.00159112	1	0.0124449
biological_process	GO:0071322	cellular response to carbohydrate stimulus	6	PHPT1, BIRC5, LGALS1, NPTX1, SYBU, SLC2A5	406	104	52889	0.00159909	1	0.0124891
biological_process	GO:0048678	response to axon injury	5	FGFR3, LGALS1, BAX, BCL2, SOD2	407	61	52932	0.00161643	1	0.0126063
biological_process	GO:0006913	nucleocytoplasmic transport	11	DDX39A, ZNF268, FAF1, IFI27, NFKBIA, PSMD10, BARD1, RPS15, RPS28, SLC9A1, SLC9A3R1	401	408	52585	0.0016531	1	0.0128737
biological_process	GO:0021987	cerebral cortex development	6	ATG7, CX3CR1, BAX, EOMES, NCOA1, CDK5R1	406	105	52888	0.00166482	1	0.0129462
biological_process	GO:0003002	regionalization	10	SCMH1, HEY1, INVS, HES5, PBX1, PBX3, KDM6A, LHX3, EOMES, TMEM107	402	340	52653	0.0016805	1	0.0130493
biological_process	GO:0060070	canonical Wnt signaling pathway	9	TMEM198, EGR1, FGFR3, FOXO3, INVS, MYC, NFKB1, PSMD10, KDM6A	403	275	52718	0.0017007	1	0.0131871
biological_process	GO:0048285	organelle fission	13	TUBB3, ZNF268, PIM2, PLK5, FGFR3, NSMCE2, HSPA2, BIRC5, MSH5, NPTX1, KLHL9, BAX, RAD51D	399	557	52436	0.00172308	1	0.0133236
biological_process	GO:0031960	response to corticosteroid	7	GPR83, ALDH3A1, HEY1, FOSB, BAX, BCL2, KLF9	405	157	52836	0.00172572	1	0.0133236
biological_process	GO:0016072	rRNA metabolic process	7	ISG20, RPL26, RPS15, RPS17, RPS24, RPS28, RPL14	405	157	52836	0.00172572	1	0.0133236
biological_process	GO:0051962	positive regulation of nervous system development	11	PLK5, CX3CR1, SPEN, SOX8, LTA, BCL11A, TENM3, RARB, BCL2, TCF12, NCOA1	401	411	52582	0.00174169	1	0.0134277
biological_process	GO:0001654	eye development	10	FGFR3, SOX8, HES5, MEIS2, PKNOX1, TENM3, BAX, RARB, BCL2, SCO2	402	342	52651	0.00174688	1	0.0134485
biological_process	GO:0044708	single-organism behavior	11	ATG7, PLK2, CX3CR1, EGR1, GPI, NPTX2, SLC11A2, PBX3, BCL2, SGK1, THBS4	401	412	52581	0.00177206	1	0.0136228
biological_process	GO:0051169	nuclear transport	11	DDX39A, ZNF268, FAF1, IFI27, NFKBIA, PSMD10, BARD1, RPS15, RPS28, SLC9A1, SLC9A3R1	401	413	52580	0.00180285	1	0.0138272
biological_process	GO:0042308	negative regulation of protein import into nucleus	5	ZNF268, FAF1, NFKBIA, PSMD10, SLC9A3R1	407	63	52930	0.00180806	1	0.0138272
biological_process	GO:1904590	negative regulation of protein import	5	ZNF268, FAF1, NFKBIA, PSMD10, SLC9A3R1	407	63	52930	0.00180806	1	0.0138272
cellular_component	GO:0015630	microtubule cytoskeleton	19	KIF20A, TUBB3, PLK2, SASS6, EYA3, INVS, HSPA6, BIRC5, MBNL1, MID1, MYC, BCAS3, SYBU, MAP2K5, RAD51D, TCP1, TUBB2A, UVRAG, SLC9A3R1	393	1034	51959	0.0018089	1	0.0138272
biological_process	GO:0030001	metal ion transport	16	WWP2, COMMD9, HSPA2, KCNJ8, SLC11A2, GAL, BAX, BCL2, SGK1, WNK4, SLC9A1, BEST1, SLC38A1, MAGT1, SLC9A3R1, SCO2	396	798	52195	0.0018167	1	0.0138671
biological_process	GO:0001933	negative regulation of protein phosphorylation	10	CDKN2D, FAM129A, MECOM, MYC, GADD45B, DDIT4, PSMD10, BAX, RGS2, SLC9A3R1	402	345	52648	0.00185037	1	0.0141041
cellular_component	GO:0005783	endoplasmic reticulum	25	CEL, KDELR3, FAF1, SGPP2, EXT1, ALDH3A1, FGFR3, ATF6, DDN, PTRF, APOC1, GPX8, RASD1, CDKAL1, FBXW7, BAX, BCL2, SGK1, SLC9A1, THBS4, UVRAG, MAGT1, EVA1A, RAB9A, ARHGAP32	387	1566	51427	0.00188304	1	0.0143329
biological_process	GO:0050673	epithelial cell proliferation	10	FGFR3, BIRC5, MYC, NFIB, FBXW7, MAP2K5, BAX, KLF9, THBS4, BTRC	402	346	52647	0.00188593	1	0.0143347
biological_process	GO:0048609	multicellular organismal reproductive process	15	ZNF296, FANCG, SCMH1, FOXO3, VCX, SOX8, HSPA2, TEX19, ARID4B, TAF7L, BAX, BCL2, RGS2, DIAPH3, NCOA1	397	721	52272	0.00190949	1	0.0144933
biological_process	GO:0009141	nucleoside triphosphate metabolic process	8	PPARGC1A, ALDOC, GPI, MYH3, PGK1, DDIT4, NME1-NME2, UQCRB	404	218	52775	0.00191242	1	0.0144951
cellular_component	GO:0016021	integral component of membrane	61	ABCF2, UST, TUBB3, BTN2A2, GPR83, KDELR3, SLC7A9, CMTM1, VASN, COX20, C1orf162, SGPP2, TMEM198, COX7B, CX3CR1, HBEGF, TMEM31, EXT1, FGFR3, ATF6, PCNX, ADGRL2, GRIN2C, NPC1L1, HILPDA, HAS3, HSPA2, ICAM3, IFI27, ITGB2, KCNJ8, NDUFA3, SLC11A2, ROR1, GPX8, DNAJB12, CDKAL1, C19orf24, TMEM74B, SYBU, TENM3, PTH1R, KIAA1324, BAX, BCL2, FNDC3B, SLC2A5, SLC6A9, SLC9A1, UQCRB, BEST1, PCNXL2, SLC38A1, EVA1A,…	351	5159	47834	0.00191755	1	0.0145136
biological_process	GO:0016567	protein ubiquitination	15	ATG7, WWP2, FGFR3, RASD2, BIRC5, CNOT4, FBXW7, KLHL9, TULP4, PSMD10, BARD1, BCL2, UBE2E2, DCAF5, BTRC	397	724	52269	0.00198154	1	0.0149769
molecular_function	GO:0000978	RNA polymerase II core promoter proximal region sequence-specific DNA binding	10	DDN, FOSB, GABPA, MEIS2, MYC, NFIB, PBX1, BCL11A, TCF12, KDM6A	402	349	52644	0.00199591	1	0.0150644
cellular_component	GO:0098805	whole membrane	29	CEL, SLC7A9, VASN, HBEGF, DDN, PSD3, ERC2, PTRF, GRIN2C, NPC1L1, IFI27, ITGB2, SLC11A2, RAPGEF6, PGK1, PRPH, PTH1R, KIAA1324, BAX, BCL2, SLC2A5, SLC9A1, FSCN1, BEST1, EVA1A, CD14, RAB9A, SLC9A3R1, ARHGAP32	383	1917	51076	0.00201267	1	0.0151696
biological_process	GO:0072009	nephron epithelium development	6	SOX8, HES5, MYC, PBX1, BCL2, WNK4	406	110	52883	0.00202358	1	0.0152306
biological_process	GO:0048667	cell morphogenesis involved in neuron differentiation	16	TUBB3, ATG7, HBEGF, EXT1, FGFR3, GRIN2C, NFIB, NPTX1, SLC11A2, BCL11A, PSMD10, BCL2, LHX3, SSH2, CDK5R1, SLC9A3R1	396	808	52185	0.00204098	1	0.0153401
biological_process	GO:0034470	ncRNA processing	9	ISG20, LIN28B, CDKAL1, RPL26, RPS15, RPS17, RPS24, RPS28, RPL14	403	284	52709	0.0020656	1	0.0155035
biological_process	GO:0050678	regulation of epithelial cell proliferation	9	FGFR3, BIRC5, MYC, NFIB, FBXW7, MAP2K5, BAX, KLF9, THBS4	403	285	52708	0.00210967	1	0.0158123
biological_process	GO:0006096	glycolytic process	5	PPARGC1A, ALDOC, GPI, PGK1, DDIT4	407	67	52926	0.0022375	1	0.0167238
biological_process	GO:0072332	intrinsic apoptotic signaling pathway by p53 class mediator	5	E2F2, FHIT, NUPR1, DDIT4, BAX	407	67	52926	0.0022375	1	0.0167238
cellular_component	GO:0044459	plasma membrane part	35	ABCF2, GPR83, SLC7A9, CX3CR1, HBEGF, FGFR3, DDN, PSD3, ERC2, PTRF, GRIN2C, NPC1L1, HAS3, HSPA2, ICAM3, ITGB2, KCNJ8, SLC11A2, ROR1, RAPGEF6, PRPH, PTH1R, KIAA1324, RGS2, SLC2A5, SLC6A9, SLC9A1, FSCN1, BEST1, SLC38A1, KISS1R, CD247, CD14, SLC9A3R1, ARHGAP32	377	2513	50480	0.00224426	1	0.0167434
biological_process	GO:1903533	regulation of protein targeting	9	ZNF268, FAF1, SIRT4, NFKBIA, FBXW7, PSMD10, SLC9A1, CDK5R1, SLC9A3R1	403	288	52705	0.00224634	1	0.0167434
biological_process	GO:0009132	nucleoside diphosphate metabolic process	6	PPARGC1A, ALDOC, GPI, PGK1, DDIT4, NME1-NME2	406	113	52880	0.00226419	1	0.0168532
biological_process	GO:0072331	signal transduction by p53 class mediator	7	E2F2, FHIT, FOXO3, NUPR1, DDIT4, PSMD10, BAX	405	167	52826	0.0023269	1	0.0172961
biological_process	GO:0046660	female sex differentiation	6	FANCG, FOXO3, NUPR1, BAX, BCL2, ARID5B	406	114	52879	0.00234882	1	0.017435
biological_process	GO:0006757	ATP generation from ADP	5	PPARGC1A, ALDOC, GPI, PGK1, DDIT4	407	68	52925	0.00235492	1	0.0174562
biological_process	GO:0045859	regulation of protein kinase activity	16	CDKN2D, HBEGF, FGFR3, GRIN2C, SERTAD1, HSPA2, GADD45B, FBXW7, MAPK10, MAP2K5, PSMD10, BAX, RGS2, UVRAG, CDK5R1, SLC9A3R1	396	821	52172	0.00236658	1	0.0175185
biological_process	GO:0045087	innate immune response	19	APOBEC3H, HBEGF, EGR1, FGFR3, FOXO3, GRIN2C, ICAM3, IFI27, ISG20, ITGB2, MID1, NFKB1, NFKBIA, MAPK10, PSMD10, BCL2, BTRC, CD247, CD14	393	1069	51924	0.00239167	1	0.01768
biological_process	GO:0031400	negative regulation of protein modification process	13	CDKN2D, ATG7, FAM129A, MECOM, RASD2, JARID2, MYC, GADD45B, DDIT4, PSMD10, BAX, RGS2, SLC9A3R1	399	582	52411	0.0024491	1	0.0180797
biological_process	GO:1900181	negative regulation of protein localization to nucleus	5	ZNF268, FAF1, NFKBIA, PSMD10, SLC9A3R1	407	69	52924	0.0024765	1	0.018257
biological_process	GO:0032844	regulation of homeostatic process	10	PPARGC1A, TSC22D3, FOXO3, METRNL, PHPT1, BIRC5, MYC, SYBU, BAX, BCL2	402	361	52632	0.00248808	1	0.0183173
biological_process	GO:0032504	multicellular organism reproduction	15	ZNF296, FANCG, SCMH1, FOXO3, VCX, SOX8, HSPA2, TEX19, ARID4B, TAF7L, BAX, BCL2, RGS2, DIAPH3, NCOA1	397	743	52250	0.00249211	1	0.0183219
biological_process	GO:0008637	apoptotic mitochondrial changes	6	PIM2, NPTX1, PSMD10, BAX, BCL2, SOD2	406	116	52877	0.00252496	1	0.0185382
biological_process	GO:0009746	response to hexose	7	EGR1, PHPT1, BIRC5, LGALS1, NPTX1, SYBU, SLC2A5	405	170	52823	0.00253471	1	0.0185844
biological_process	GO:0043497	regulation of protein heterodimerization activity	3	ZNF268, BAX, BCL2	409	8	52985	0.00255242	1	0.0186889
molecular_function	GO:0001077	transcriptional activator activity, RNA polymerase II core promoter proximal region sequence-specific binding	8	EGR1, FOSB, GABPA, MEIS2, MYC, NFIB, PBX1, TCF12	404	230	52763	0.00255761	1	0.0187014
biological_process	GO:0035914	skeletal muscle cell differentiation	5	EGR1, NUPR1, SOX8, MYC, EOMES	407	70	52923	0.00260233	1	0.0190027
molecular_function	GO:0005179	hormone activity	6	METRNL, NMB, GAL, CALCB, ADM2, INHBE	406	117	52876	0.00261653	1	0.0190482
biological_process	GO:0043549	regulation of kinase activity	17	CDKN2D, HBEGF, FGFR3, GRIN2C, SERTAD1, HSPA2, GADD45B, FBXW7, MAPK10, MAP2K5, PSMD10, BAX, RGS2, UVRAG, CDK5R1, MIDN, SLC9A3R1	395	870	52123	0.00261688	1	0.0190482
biological_process	GO:0071496	cellular response to external stimulus	12	ATG7, EGR1, ASNS, NFKB1, FBXW7, KIAA1324, TP53INP2, BCL2, SLC9A1, CALCB, NCOA1, MTMR3	400	510	52483	0.00261918	1	0.0190482
molecular_function	GO:0016740	transferase activity	31	UST, PLK2, PIM2, WWP2, PLK5, EXT1, FGFR3, SIK3, SIRT4, KANSL1, NSMCE2, GSTM3, HAS3, BIRC5, CNOT4, ROR1, PCK2, PGK1, CDKAL1, KLHL9, MAPK10, MAP2K5, BARD1, SGK1, WNK4, NME1-NME2, UBE2E2, NCOA1, CDK5R1, BTRC, GFPT2	381	2178	50815	0.00264141	1	0.019184
biological_process	GO:0021700	developmental maturation	8	FGFR3, FOXO3, SOX8, HES5, GAL, PTH1R, BCL2, CDK5R1	404	232	52761	0.00267966	1	0.0194357
biological_process	GO:0048858	cell projection morphogenesis	19	TUBB3, ATG7, HBEGF, EXT1, FGFR3, GRIN2C, NFIB, NPTX1, SLC11A2, ASAP1, BCL11A, PSMD10, BCL2, SGK1, TBC1D3, LHX3, TMEM107, SSH2, CDK5R1	393	1083	51910	0.00268715	1	0.0194638
biological_process	GO:0031503	protein complex localization	5	ZNF268, FAF1, BIRC5, NFKBIA, PSMD10	407	71	52922	0.00273248	1	0.0197655
biological_process	GO:0038093	Fc receptor signaling pathway	10	HBEGF, FGFR3, FOXO3, GRIN2C, NFKB1, NFKBIA, MAPK10, PSMD10, BTRC, CD247	402	367	52626	0.00276787	1	0.0199413
molecular_function	GO:0000987	core promoter proximal region sequence-specific DNA binding	10	DDN, FOSB, GABPA, MEIS2, MYC, NFIB, PBX1, BCL11A, TCF12, KDM6A	402	367	52626	0.00276787	1	0.0199413
biological_process	GO:0022613	ribonucleoprotein complex biogenesis	10	ISG20, MBNL1, RPL6, RPL26, RPL34, RPS15, RPS17, RPS24, RPS28, RPL14	402	367	52626	0.00276787	1	0.0199413
biological_process	GO:0010638	positive regulation of organelle organization	12	PPARGC1A, NSMCE2, BIRC5, JARID2, BCAS3, FBXW7, KIAA1324, BAX, BCL2, RGS2, FSCN1, BAIAP2L2	400	514	52479	0.00277567	1	0.0199708
molecular_function	GO:0001159	core promoter proximal region DNA binding	10	DDN, FOSB, GABPA, MEIS2, MYC, NFIB, PBX1, BCL11A, TCF12, KDM6A	402	369	52624	0.00286647	1	0.0205966
cellular_component	GO:0031224	intrinsic component of membrane	61	ABCF2, UST, TUBB3, BTN2A2, GPR83, KDELR3, SLC7A9, CMTM1, VASN, COX20, C1orf162, SGPP2, TMEM198, COX7B, CX3CR1, HBEGF, TMEM31, EXT1, FGFR3, ATF6, PCNX, ADGRL2, GRIN2C, NPC1L1, HILPDA, HAS3, HSPA2, ICAM3, IFI27, ITGB2, KCNJ8, NDUFA3, SLC11A2, ROR1, GPX8, DNAJB12, CDKAL1, C19orf24, TMEM74B, SYBU, TENM3, PTH1R, KIAA1324, BAX, BCL2, FNDC3B, SLC2A5, SLC6A9, SLC9A1, UQCRB, BEST1, PCNXL2, SLC38A1, EVA1A,…	351	5283	47710	0.00288721	1	0.0207179
biological_process	GO:0046034	ATP metabolic process	7	PPARGC1A, ALDOC, GPI, MYH3, PGK1, DDIT4, UQCRB	405	175	52818	0.00291164	1	0.0208655
biological_process	GO:0015980	energy derivation by oxidation of organic compounds	10	PPARGC1A, COX20, COX7B, GRB10, NDUFA3, BAX, SOD2, UQCRB, GFPT2, SCO2	402	371	52622	0.00296783	1	0.0212399
biological_process	GO:0001701	in utero embryonic development	10	MECOM, HEY1, GABPA, ANKRD11, SOX8, MBNL1, KDM6A, EOMES, NCOA1, SCO2	402	372	52621	0.00301956	1	0.0215814
cellular_component	GO:0098590	plasma membrane region	17	SLC7A9, DDN, PSD3, ERC2, PTRF, GRIN2C, NPC1L1, SLC11A2, RAPGEF6, PRPH, PTH1R, SLC2A5, SLC9A1, FSCN1, BEST1, SLC9A3R1, ARHGAP32	395	900	52093	0.00303819	1	0.0216858
biological_process	GO:0022898	regulation of transmembrane transporter activity	7	PPARGC1A, WWP2, HSPA2, GAL, BCL2, SLC9A1, SLC9A3R1	405	177	52816	0.00307359	1	0.0219095
biological_process	GO:0009611	response to wounding	18	SLC7A9, AHNAK2, KLF6, CX3CR1, HBEGF, JMJD1C, FGFR3, METRNL, GRIN2C, ITGB2, LGALS1, LTA, NFKB1, PHF21A, PLAT, BAX, BCL2, SOD2	394	1005	51988	0.00308318	1	0.0219488
biological_process	GO:0016337	single organismal cell-cell adhesion	14	BTN2A2, EGR1, ICAM3, ITGB2, LGALS1, PKNOX1, BCL11A, MAP2K5, BAX, BCL2, THBS4, EOMES, CDK5R1, CD247	398	680	52313	0.00310805	1	0.0220874
biological_process	GO:0043280	positive regulation of cysteine-type endopeptidase activity involved in apoptotic process	6	NGFRAP1, IFI27, MYC, SLC11A2, BAX, CD14	406	122	52871	0.00311085	1	0.0220874
biological_process	GO:0048646	anatomical structure formation involved in morphogenesis	20	CX3CR1, HEY1, GPI, SOX8, ITGB2, HES5, NFIB, PKNOX1, BCAS3, MAP2K5, ACTA1, BAX, THBS4, TBC1D3, KDM6A, ADM2, EOMES, TMEM107, CDK5R1, GDF15	392	1148	51845	0.00313994	1	0.0222647
biological_process	GO:0051046	regulation of secretion	14	BTN2A2, ATG7, SIRT4, PHPT1, BIRC5, NMB, GAL, SYBU, SGK1, WNK4, MIDN, CD14, RAB9A, SLC9A3R1	398	681	52312	0.00314593	1	0.0222778
biological_process	GO:0071705	nitrogen compound transport	15	DDX39A, ZNF268, FAF1, SLC7A9, SIRT4, PHPT1, BIRC5, NFKBIA, SYBU, PSMD10, RPS28, SLC6A9, SLC38A1, MIDN, SLC9A3R1	397	764	52229	0.00317789	1	0.0224746
biological_process	GO:0038095	Fc-epsilon receptor signaling pathway	9	HBEGF, FGFR3, FOXO3, GRIN2C, NFKB1, NFKBIA, MAPK10, PSMD10, BTRC	403	307	52686	0.00328089	1	0.0231726
biological_process	GO:0022904	respiratory electron transport chain	6	PPARGC1A, COX7B, NDUFA3, SOD2, UQCRB, SCO2	406	124	52869	0.00332624	1	0.0234622
biological_process	GO:0002253	activation of immune response	12	PHPT1, ICAM3, ITGB2, NFKB1, NFKBIA, MAPK10, PSMD10, BAX, BCL2, BTRC, CD247, CD14	400	527	52466	0.00333711	1	0.0234906
cellular_component	GO:0098796	membrane protein complex	18	ABCF2, FAF1, COX7B, GRIN2C, HSPA2, ITGB2, KCNJ8, NDUFA3, SLC11A2, BAX, BCL2, SLC9A1, UQCRB, BEST1, BAIAP2L2, MAGT1, CD247, CD14	394	1015	51978	0.00333899	1	0.0234906
biological_process	GO:0000902	cell morphogenesis	23	TUBB3, ATG7, VASN, HBEGF, EXT1, FGFR3, HEY1, GRIN2C, NFIB, NPTX1, SLC11A2, ASAP1, BCL11A, PSMD10, BCL2, SGK1, TBC1D3, LHX3, EOMES, TMEM107, SSH2, CDK5R1, SLC9A3R1	389	1444	51549	0.00335778	1	0.023592
biological_process	GO:1901099	negative regulation of signal transduction in absence of ligand	4	CX3CR1, MAP2K5, KIAA1324, BCL2	408	36	52957	0.0033674	1	0.0235981
biological_process	GO:2001240	negative regulation of extrinsic apoptotic signaling pathway in absence of ligand	4	CX3CR1, MAP2K5, KIAA1324, BCL2	408	36	52957	0.0033674	1	0.0235981
biological_process	GO:0009119	ribonucleoside metabolic process	9	PPARGC1A, APOBEC3H, ALDOC, GPI, MYH3, PGK1, DDIT4, NME1-NME2, UQCRB	403	309	52684	0.00340827	1	0.0238535
biological_process	GO:0051216	cartilage development	7	FGFR3, SATB2, SIK3, HES5, NFIB, PTH1R, RARB	405	181	52812	0.00341753	1	0.0238873
biological_process	GO:0022900	electron transport chain	6	PPARGC1A, COX7B, NDUFA3, SOD2, UQCRB, SCO2	406	125	52868	0.00343787	1	0.0239983
biological_process	GO:0046031	ADP metabolic process	5	PPARGC1A, ALDOC, GPI, PGK1, DDIT4	407	76	52917	0.00345045	1	0.0240549
biological_process	GO:0044283	small molecule biosynthetic process	12	UST, PPARGC1A, CTH, ALDOC, GPI, NPC1L1, APOC1, ASNS, NFKB1, PCK2, PGK1, PTH1R	400	531	52462	0.00352707	1	0.0245574
biological_process	GO:0001889	liver development	6	ATG7, JARID2, ASNS, FBXW7, SOD2, ARID5B	406	126	52867	0.00355216	1	0.0247001
biological_process	GO:0080135	regulation of cellular response to stress	13	CDKN2D, ATG7, MECOM, EYA3, MID1, MYC, GADD45B, FBXW7, PSMD10, KIAA1324, BAX, SOD2, MTMR3	399	611	52382	0.00358533	1	0.0248987
biological_process	GO:0045444	fat cell differentiation	7	PPARGC1A, MECOM, METRNL, SOX8, RGS2, SOD2, ARID5B	405	183	52810	0.00359986	1	0.0249674
biological_process	GO:0050873	brown fat cell differentiation	4	PPARGC1A, MECOM, METRNL, RGS2	408	37	52956	0.00361986	1	0.0250416
biological_process	GO:0010883	regulation of lipid storage	4	HILPDA, NFKB1, NFKBIA, FBXW7	408	37	52956	0.00361986	1	0.0250416
biological_process	GO:1990267	response to transition metal nanoparticle	6	MT1A, NFKB1, SLC11A2, BAX, BCL2, SOD2	406	127	52866	0.00366916	1	0.0253501
biological_process	GO:0016485	protein processing	9	SIRT4, NGFRAP1, BIRC5, IFI27, MYC, SLC11A2, PLAT, BAX, CD14	403	313	52680	0.00367453	1	0.0253547
biological_process	GO:0044711	single-organism biosynthetic process	25	UST, PPARGC1A, SGPP2, CTH, EXT1, ALDOC, SIRT4, GMDS, GPI, GRB10, GSTM3, NPC1L1, HAS3, APOC1, ASNS, NFKB1, SLC11A2, PBX1, PCK2, PGK1, FBXW7, PTH1R, NME1-NME2, MTMR3, GFPT2	387	1636	51357	0.00372249	1	0.0256528
biological_process	GO:1901652	response to peptide	13	KLF6, HBEGF, EGR1, FGFR3, CACYBP, GRB10, GRIN2C, NFKB1, NFKBIA, GAL, PSMD10, SLC9A1, BAIAP2L2	399	615	52378	0.00377089	1	0.0259532
biological_process	GO:0051607	defense response to virus	9	ATG7, APOBEC3H, HILPDA, ISG20, KCNJ8, DDIT4, BCL2, CD247, RBM18	403	315	52678	0.00381355	1	0.0262133
biological_process	GO:0061008	hepaticobiliary system development	6	ATG7, JARID2, ASNS, FBXW7, SOD2, ARID5B	406	129	52864	0.00391139	1	0.0268516
molecular_function	GO:0031072	heat shock protein binding	5	FAF1, HSPA6, NFKB1, NFKBIA, BAX	407	79	52914	0.00393757	1	0.0269969
biological_process	GO:0000165	MAPK cascade	16	LEFTY1, HBEGF, MECOM, FGFR3, GRIN2C, MID1, MYC, GADD45B, FBXW7, MAPK10, MAP2K5, PSMD10, RGS2, INHBE, SLC9A3R1, GDF15	396	828	52165	0.00396791	1	0.0271703
biological_process	GO:0071396	cellular response to lipid	10	PPARGC1A, CX3CR1, EGR1, HEY1, NFKB1, NFKBIA, BCAS3, RARB, KLF9, CD14	402	389	52604	0.00401294	1	0.0274438
biological_process	GO:0048812	neuron projection morphogenesis	16	TUBB3, ATG7, HBEGF, EXT1, FGFR3, GRIN2C, NFIB, NPTX1, SLC11A2, BCL11A, PSMD10, BCL2, SGK1, LHX3, SSH2, CDK5R1	396	832	52161	0.00404002	1	0.027594
biological_process	GO:0050890	cognition	8	PLK2, CX3CR1, EGR1, GPI, NPTX2, SLC11A2, SGK1, MAGT1	404	251	52742	0.00407468	1	0.0277604
biological_process	GO:0034976	response to endoplasmic reticulum stress	8	KDELR3, FAM129A, CTH, ATF6, ASNS, BAX, BCL2, THBS4	404	251	52742	0.00407468	1	0.0277604
biological_process	GO:2001235	positive regulation of apoptotic signaling pathway	7	FAF1, MYC, FBXW7, BAX, BCL2, CD14, SLC9A3R1	405	188	52805	0.00408724	1	0.0278107
biological_process	GO:0006094	gluconeogenesis	5	PPARGC1A, ALDOC, GPI, PCK2, PGK1	407	80	52913	0.00410974	1	0.0279286
biological_process	GO:0007267	cell-cell signaling	20	PLK2, EGR1, SIRT4, RASD2, GRIN2C, PHPT1, HILPDA, SOX8, BIRC5, KCNJ8, LTA, NMB, NPTX1, GAL, SYBU, SLC6A9, SLC38A1, BSN, MIDN, GDF15	392	1206	51787	0.00415705	1	0.0282146
biological_process	GO:0048145	regulation of fibroblast proliferation	5	NUPR1, LTA, MYC, BAX, SOD2	407	81	52912	0.00428693	1	0.0290106
biological_process	GO:0043524	negative regulation of neuron apoptotic process	6	PPARGC1A, GPI, BIRC5, BAX, BCL2, SOD2	406	132	52861	0.00429588	1	0.0290106
biological_process	GO:2001056	positive regulation of cysteine-type endopeptidase activity	6	NGFRAP1, IFI27, MYC, SLC11A2, BAX, CD14	406	132	52861	0.00429588	1	0.0290106
biological_process	GO:0022612	gland morphogenesis	6	NFIB, FBXW7, BAX, BCL2, BTRC, SLC9A3R1	406	132	52861	0.00429588	1	0.0290106
biological_process	GO:0010959	regulation of metal ion transport	9	WWP2, HSPA2, GAL, BAX, BCL2, SGK1, SLC9A1, BEST1, SLC9A3R1	403	322	52671	0.00433237	1	0.0292204
biological_process	GO:0009615	response to virus	10	ATG7, PIM2, APOBEC3H, HILPDA, ISG20, KCNJ8, DDIT4, BCL2, CD247, RBM18	402	394	52599	0.00434903	1	0.0292962
cellular_component	GO:0022627	cytosolic small ribosomal subunit	4	RPS15, RPS17, RPS24, RPS28	408	40	52953	0.00444535	1	0.0299076
biological_process	GO:0007155	cell adhesion	22	BTN2A2, FAF1, CX3CR1, EGR1, HAS3, ICAM3, ITGB2, HES5, LGALS1, LPP, PKNOX1, BCL11A, BCAS3, TENM3, MAP2K5, BAX, BCL2, SLC9A1, THBS4, EOMES, CDK5R1, CD247	390	1382	51611	0.00449173	1	0.030182
biological_process	GO:0044843	cell cycle G1/S phase transition	8	CDKN2D, PLK2, PIM2, PLK5, FBXW7, PSMD10, BCL2, UBE2E2	404	256	52737	0.00451959	1	0.0303314
biological_process	GO:0023014	signal transduction by protein phosphorylation	16	LEFTY1, HBEGF, MECOM, FGFR3, GRIN2C, MID1, MYC, GADD45B, FBXW7, MAPK10, MAP2K5, PSMD10, RGS2, INHBE, SLC9A3R1, GDF15	396	855	52138	0.00456648	1	0.0306079
molecular_function	GO:0008289	lipid binding	13	CEL, PSD3, HSPA2, APOC1, ASAP1, RAPGEF6, TULP4, BAX, SGK1, SLC9A1, BAIAP2L2, CD14, ARHGAP32	399	631	52362	0.00459198	1	0.0307406
biological_process	GO:0022610	biological adhesion	22	BTN2A2, FAF1, CX3CR1, EGR1, HAS3, ICAM3, ITGB2, HES5, LGALS1, LPP, PKNOX1, BCL11A, BCAS3, TENM3, MAP2K5, BAX, BCL2, SLC9A1, THBS4, EOMES, CDK5R1, CD247	390	1389	51604	0.00462317	1	0.030911
biological_process	GO:0002429	immune response-activating cell surface receptor signaling pathway	9	PHPT1, ICAM3, NFKB1, NFKBIA, PSMD10, BAX, BCL2, BTRC, CD247	403	326	52667	0.00465227	1	0.0310192
biological_process	GO:0019319	hexose biosynthetic process	5	PPARGC1A, ALDOC, GPI, PCK2, PGK1	407	83	52910	0.00465662	1	0.0310192
biological_process	GO:0048144	fibroblast proliferation	5	NUPR1, LTA, MYC, BAX, SOD2	407	83	52910	0.00465662	1	0.0310192
biological_process	GO:0043279	response to alkaloid	6	EGR1, FOSB, MYC, NFKB1, BAX, BCL2	406	135	52858	0.00470657	1	0.0313132
biological_process	GO:0097305	response to alcohol	9	CDKN2D, KLF6, EGR1, FOSB, BAX, SOD2, KLF9, NCOA1, CD14	403	327	52666	0.00473501	1	0.0314343
biological_process	GO:0051050	positive regulation of transport	16	ATG7, ZNF268, PHPT1, HSPA2, NFKBIA, NMB, GAL, BCAS3, FBXW7, BAX, BCL2, SGK1, SLC9A1, CDK5R1, CD14, RAB9A	396	861	52132	0.00473643	1	0.0314343
biological_process	GO:0042992	negative regulation of transcription factor import into nucleus	4	ZNF268, FAF1, NFKBIA, PSMD10	408	41	52952	0.00474369	1	0.0314437
biological_process	GO:0048011	neurotrophin TRK receptor signaling pathway	10	HBEGF, FGFR3, FOXO3, NGFRAP1, GRIN2C, NFKB1, NFKBIA, DDIT4, MAP2K5, PSMD10	402	400	52593	0.00478088	1	0.0316513
biological_process	GO:0051493	regulation of cytoskeleton organization	10	PLK2, PHPT1, MID1, BCAS3, RGS2, SLC9A1, FSCN1, BAIAP2L2, SSH2, CDK5R1	402	402	52591	0.004932	1	0.0326117
biological_process	GO:0007409	axonogenesis	14	TUBB3, ATG7, HBEGF, EXT1, FGFR3, GRIN2C, NFIB, NPTX1, BCL11A, PSMD10, BCL2, LHX3, SSH2, CDK5R1	398	721	52272	0.00499966	1	0.0330186
biological_process	GO:0038179	neurotrophin signaling pathway	10	HBEGF, FGFR3, FOXO3, NGFRAP1, GRIN2C, NFKB1, NFKBIA, DDIT4, MAP2K5, PSMD10	402	403	52590	0.00500894	1	0.0330394
biological_process	GO:0045786	negative regulation of cell cycle	11	CDKN2D, PLK2, ZNF268, FGFR3, NUPR1, MYC, FBXW7, PSMD10, BCL2, CDK5R1, SLC9A3R1	401	479	52514	0.00501788	1	0.0330579
biological_process	GO:0032507	maintenance of protein location in cell	5	ZNF268, KDELR3, FAF1, NFKBIA, PSMD10	407	85	52908	0.00504715	1	0.0332101
biological_process	GO:0051602	response to electrical stimulus	4	EGR1, SLC9A1, SOD2, CD14	408	42	52951	0.00505386	1	0.0332137
molecular_function	GO:0008270	zinc ion binding	19	APOBEC3H, RBM20, NSMCE2, BAZ2B, BIRC5, LIN28B, FAM90A15P, LPP, MID1, MT1A, CNOT4, SLC11A2, PHF21A, ZNF407, BARD1, RARB, FAM90A22P, LHX3, MLLT10	393	1129	51864	0.00512605	1	0.0336471
biological_process	GO:0009416	response to light stimulus	9	CDKN2D, ASNS, MYC, FBXW7, MAPK10, BAX, BCL2, BEST1, BHLHE40	403	332	52661	0.00516575	1	0.0338197
biological_process	GO:0060562	epithelial tube morphogenesis	9	SOX8, HES5, MYC, PBX1, BAX, BCL2, WNK4, KDM6A, BTRC	403	332	52661	0.00516575	1	0.0338197
biological_process	GO:0034220	ion transmembrane transport	17	PPARGC1A, WWP2, SLC7A9, COX7B, TSC22D3, GRIN2C, HSPA2, KCNJ8, SLC11A2, GAL, BAX, SGK1, SLC6A9, SLC9A1, BEST1, SLC38A1, SLC9A3R1	395	974	52019	0.00517117	1	0.0338197
biological_process	GO:0090596	sensory organ morphogenesis	8	FGFR3, SOX8, MYC, TENM3, BAX, RARB, BCL2, SLC9A3R1	404	263	52730	0.00520286	1	0.0339857
biological_process	GO:0009116	nucleoside metabolic process	9	PPARGC1A, APOBEC3H, ALDOC, GPI, MYH3, PGK1, DDIT4, NME1-NME2, UQCRB	403	333	52660	0.00525538	1	0.0342872
biological_process	GO:0030308	negative regulation of cell growth	6	CDKN2D, SERTAD1, GAL, BCL11A, BCL2, CDK5R1	406	139	52854	0.00529656	1	0.0345141
biological_process	GO:0042345	regulation of NF-kappaB import into nucleus	4	ZNF268, FAF1, NFKBIA, PSMD10	408	43	52950	0.00537597	1	0.0348977
biological_process	GO:0042348	NF-kappaB import into nucleus	4	ZNF268, FAF1, NFKBIA, PSMD10	408	43	52950	0.00537597	1	0.0348977
biological_process	GO:0009409	response to cold	4	PPARGC1A, METRNL, HSPA2, SOD2	408	43	52950	0.00537597	1	0.0348977
biological_process	GO:0050776	regulation of immune response	17	HBEGF, FGFR3, FOXO3, GRIN2C, PHPT1, ICAM3, ITGB2, LTA, NFKB1, NFKBIA, MAPK10, PSMD10, BAX, BCL2, BTRC, CD247, CD14	395	979	52014	0.00538134	1	0.0348977
biological_process	GO:0007586	digestion	6	CEL, PPARGC1A, NPC1L1, SGK1, WNK4, ADM2	406	140	52853	0.00545185	1	0.0352435
biological_process	GO:0033500	carbohydrate homeostasis	7	FOXO3, PHPT1, BIRC5, LGALS1, NMB, NPTX1, SYBU	405	200	52793	0.00545427	1	0.0352435
biological_process	GO:0042593	glucose homeostasis	7	FOXO3, PHPT1, BIRC5, LGALS1, NMB, NPTX1, SYBU	405	200	52793	0.00545427	1	0.0352435
biological_process	GO:0051604	protein maturation	9	SIRT4, NGFRAP1, BIRC5, IFI27, MYC, SLC11A2, PLAT, BAX, CD14	403	336	52657	0.00553141	1	0.0356991
biological_process	GO:0031344	regulation of cell projection organization	11	PLK2, PLK5, LGALS1, ASAP1, BCL11A, BCAS3, TENM3, FSCN1, TBC1D3, SSH2, CDK5R1	401	487	52506	0.00560414	1	0.0361253
biological_process	GO:0043154	negative regulation of cysteine-type endopeptidase activity involved in apoptotic process	5	CDKN2D, GPI, BIRC5, MAP2K5, MKL1	407	88	52905	0.00567315	1	0.0365264
cellular_component	GO:0044463	cell projection part	16	ATG7, SLC7A9, DDN, ERC2, INVS, GSTM3, NPC1L1, ASAP1, MAPK10, PRPH, PTH1R, FSCN1, CDK5R1, BSN, SLC9A3R1, ARHGAP32	396	890	52103	0.00576305	1	0.0370609
biological_process	GO:0034097	response to cytokine	15	ZNF268, PPARGC1A, CX3CR1, EGR1, IFI27, ISG20, LTA, MID1, NFKB1, SLC11A2, MAP2K5, PSMD10, BCL2, BTRC, CD14	397	777	52216	0.00579362	1	0.0372132
biological_process	GO:0070293	renal absorption	3	SGK1, WNK4, SLC9A3R1	409	13	52980	0.00580609	1	0.0372489
biological_process	GO:0010821	regulation of mitochondrion organization	7	ATG7, PPARGC1A, SIRT4, FBXW7, PSMD10, BAX, BCL2	405	203	52790	0.00584271	1	0.0374392
biological_process	GO:0001656	metanephros development	5	EGR1, SOX8, HES5, MYC, BCL2	407	89	52904	0.0058928	1	0.0377153
cellular_component	GO:0031526	brush border membrane	4	SLC7A9, NPC1L1, PTH1R, SLC9A3R1	408	45	52948	0.0060565	1	0.0387171
biological_process	GO:0010950	positive regulation of endopeptidase activity	6	NGFRAP1, IFI27, MYC, SLC11A2, BAX, CD14	406	144	52849	0.00610525	1	0.0388798
biological_process	GO:0000079	regulation of cyclin-dependent protein serine/threonine kinase activity	5	CDKN2D, SERTAD1, HSPA2, PSMD10, CDK5R1	407	90	52903	0.00611803	1	0.0388798
biological_process	GO:0009135	purine nucleoside diphosphate metabolic process	5	PPARGC1A, ALDOC, GPI, PGK1, DDIT4	407	90	52903	0.00611803	1	0.0388798
biological_process	GO:0009179	purine ribonucleoside diphosphate metabolic process	5	PPARGC1A, ALDOC, GPI, PGK1, DDIT4	407	90	52903	0.00611803	1	0.0388798
biological_process	GO:0046364	monosaccharide biosynthetic process	5	PPARGC1A, ALDOC, GPI, PCK2, PGK1	407	90	52903	0.00611803	1	0.0388798
biological_process	GO:0050778	positive regulation of immune response	13	PHPT1, ICAM3, ITGB2, LTA, NFKB1, NFKBIA, MAPK10, PSMD10, BAX, BCL2, BTRC, CD247, CD14	399	656	52337	0.00615542	1	0.0390713
biological_process	GO:0015672	monovalent inorganic cation transport	12	WWP2, COX7B, COMMD9, KCNJ8, SLC11A2, GAL, SGK1, SLC2A5, WNK4, SLC9A1, SLC38A1, SLC9A3R1	400	574	52419	0.0061676	1	0.0391026
cellular_component	GO:1990234	transferase complex	13	PPARGC1A, WWP2, KANSL1, JARID2, TAF7L, FBXW7, KLHL9, BARD1, KDM6A, UVRAG, MAGT1, DCAF5, BTRC	399	657	52336	0.00622576	1	0.0394249
biological_process	GO:0006914	autophagy	10	ATG7, PIM2, FBXW7, KIAA1324, TP53INP2, BCL2, UVRAG, CALCB, EVA1A, MTMR3	402	418	52575	0.00627859	1	0.0397128
molecular_function	GO:0005543	phospholipid binding	9	PSD3, APOC1, ASAP1, RAPGEF6, TULP4, SGK1, SLC9A1, BAIAP2L2, ARHGAP32	403	344	52649	0.00632162	1	0.0399381
cellular_component	GO:0031410	cytoplasmic vesicle	19	CEL, AHNAK2, TMEM198, HBEGF, FGFR3, WDR7, COMMD9, NPC1L1, HILPDA, NPTX1, SLC11A2, GAL, RAPGEF6, PLAT, SYBU, TP53INP2, TCP1, BAIAP2L2, RAB9A	393	1168	51825	0.00634879	1	0.0399699
biological_process	GO:2000117	negative regulation of cysteine-type endopeptidase activity	5	CDKN2D, GPI, BIRC5, MAP2K5, MKL1	407	91	52902	0.0063489	1	0.0399699
biological_process	GO:0042990	regulation of transcription factor import into nucleus	5	ZNF268, FAF1, NFKBIA, PSMD10, SLC9A1	407	91	52902	0.0063489	1	0.0399699
biological_process	GO:0009895	negative regulation of catabolic process	7	ATG7, PPARGC1A, FHIT, GRIN2C, APOC1, DDIT4, BCL2	405	207	52786	0.00639151	1	0.0401912
biological_process	GO:0010677	negative regulation of cellular carbohydrate metabolic process	4	PPARGC1A, GRB10, DDIT4, MIDN	408	46	52947	0.00641515	1	0.0402891
biological_process	GO:0002683	negative regulation of immune system process	9	BTN2A2, TSC22D3, GABPA, PHPT1, HES5, MEIS2, MYC, NFKBIA, GAL	403	345	52648	0.00642612	1	0.0402891
cellular_component	GO:0016324	apical plasma membrane	8	SLC7A9, NPC1L1, SLC11A2, RAPGEF6, PTH1R, SLC2A5, SLC9A1, SLC9A3R1	404	274	52719	0.00642951	1	0.0402891
biological_process	GO:0071241	cellular response to inorganic substance	6	PPARGC1A, FOSB, CACYBP, MT1A, NPTX1, SLC11A2	406	146	52847	0.00645176	1	0.0403816
molecular_function	GO:0003714	transcription corepressor activity	7	KLF12, SPEN, MEIS2, NFIB, BCL11A, TLE4, BHLHE40	405	208	52785	0.00653437	1	0.0408055
biological_process	GO:0002684	positive regulation of immune system process	16	FOXO3, PHPT1, ICAM3, ITGB2, LGALS1, LTA, NFKB1, NFKBIA, MAPK10, PSMD10, BAX, BCL2, THBS4, BTRC, CD247, CD14	396	907	52086	0.00653463	1	0.0408055
biological_process	GO:0042991	transcription factor import into nucleus	5	ZNF268, FAF1, NFKBIA, PSMD10, SLC9A1	407	92	52901	0.00658549	1	0.0409806
biological_process	GO:0045185	maintenance of protein location	5	ZNF268, KDELR3, FAF1, NFKBIA, PSMD10	407	92	52901	0.00658549	1	0.0409806
biological_process	GO:0009185	ribonucleoside diphosphate metabolic process	5	PPARGC1A, ALDOC, GPI, PGK1, DDIT4	407	92	52901	0.00658549	1	0.0409806
biological_process	GO:2001242	regulation of intrinsic apoptotic signaling pathway	6	CDKN2D, FBXW7, BAX, BCL2, SOD2, SLC9A3R1	406	147	52846	0.00663008	1	0.0412105
biological_process	GO:0050801	ion homeostasis	13	MYC, NMB, SLC11A2, PTH1R, BAX, BCL2, SGK1, WNK4, SLC9A1, SOD2, CALCB, SLC9A3R1, SCO2	399	665	52328	0.00681164	1	0.0422902
biological_process	GO:0009167	purine ribonucleoside monophosphate metabolic process	7	PPARGC1A, ALDOC, GPI, MYH3, PGK1, DDIT4, UQCRB	405	210	52783	0.00682701	1	0.0423369
cellular_component	GO:0045177	apical part of cell	9	SLC7A9, NPC1L1, SLC11A2, RAPGEF6, PLAT, PTH1R, SLC2A5, SLC9A1, SLC9A3R1	403	349	52644	0.00685723	1	0.0424754
biological_process	GO:0071900	regulation of protein serine/threonine kinase activity	10	CDKN2D, SERTAD1, HSPA2, GADD45B, MAPK10, MAP2K5, PSMD10, RGS2, UVRAG, CDK5R1	402	425	52568	0.00694971	1	0.0429988
biological_process	GO:0030029	actin filament-based process	12	PHPT1, MYH3, BCAS3, ACTA1, BCL2, SLC9A1, FSCN1, BAIAP2L2, DIAPH3, SSH2, CDK5R1, SLC9A3R1	400	584	52409	0.00696142	1	0.0430219
biological_process	GO:0009126	purine nucleoside monophosphate metabolic process	7	PPARGC1A, ALDOC, GPI, MYH3, PGK1, DDIT4, UQCRB	405	211	52782	0.00697684	1	0.0430678
biological_process	GO:0048592	eye morphogenesis	6	FGFR3, SOX8, TENM3, BAX, RARB, BCL2	406	149	52844	0.00699702	1	0.0430937
biological_process	GO:0048469	cell maturation	6	FOXO3, SOX8, HES5, GAL, PTH1R, BCL2	406	149	52844	0.00699702	1	0.0430937
biological_process	GO:0007218	neuropeptide signaling pathway	5	GPR83, PTH2, NMB, GAL, KISS1R	407	94	52899	0.00707603	1	0.0435305
biological_process	GO:0002758	innate immune response-activating signal transduction	8	ICAM3, ITGB2, NFKB1, NFKBIA, MAPK10, PSMD10, BTRC, CD14	404	280	52713	0.00718311	1	0.0441388
biological_process	GO:0042110	T cell activation	10	BTN2A2, EGR1, ITGB2, LGALS1, PKNOX1, BCL11A, BAX, BCL2, EOMES, CD247	402	428	52565	0.0072536	1	0.0444706
biological_process	GO:0070489	T cell aggregation	10	BTN2A2, EGR1, ITGB2, LGALS1, PKNOX1, BCL11A, BAX, BCL2, EOMES, CD247	402	428	52565	0.0072536	1	0.0444706
biological_process	GO:0042063	gliogenesis	7	EGR1, FGFR3, SOX8, HES5, LTA, NFIB, CDK5R1	405	213	52780	0.00728362	1	0.0446039
biological_process	GO:1901657	glycosyl compound metabolic process	9	PPARGC1A, APOBEC3H, ALDOC, GPI, MYH3, PGK1, DDIT4, NME1-NME2, UQCRB	403	353	52640	0.00730987	1	0.0447138
biological_process	GO:0002062	chondrocyte differentiation	5	FGFR3, HES5, NFIB, PTH1R, RARB	407	95	52898	0.00733009	1	0.0447359
biological_process	GO:0071333	cellular response to glucose stimulus	5	PHPT1, BIRC5, LGALS1, NPTX1, SYBU	407	95	52898	0.00733009	1	0.0447359
biological_process	GO:0071593	lymphocyte aggregation	10	BTN2A2, EGR1, ITGB2, LGALS1, PKNOX1, BCL11A, BAX, BCL2, EOMES, CD247	402	429	52564	0.00735712	1	0.0448501
biological_process	GO:0021543	pallium development	6	ATG7, CX3CR1, BAX, EOMES, NCOA1, CDK5R1	406	151	52842	0.00737792	1	0.0449261
molecular_function	GO:0017081	chloride channel regulator activity	3	SGK1, WNK4, SLC9A3R1	409	15	52978	0.00744433	1	0.0452523
biological_process	GO:0008202	steroid metabolic process	8	CEL, PPARGC1A, NPC1L1, APOC1, NFKB1, PBX1, GAL, NCOA1	404	282	52711	0.00744828	1	0.0452523
molecular_function	GO:0046914	transition metal ion binding	21	APOBEC3H, RBM20, NSMCE2, BAZ2B, HBA2, BIRC5, LIN28B, FAM90A15P, LPP, MID1, MT1A, CNOT4, SLC11A2, PHF21A, ZNF407, BARD1, RARB, FAM90A22P, SOD2, LHX3, MLLT10	391	1372	51621	0.00756123	1	0.0458637
biological_process	GO:0042274	ribosomal small subunit biogenesis	4	RPS15, RPS17, RPS24, RPS28	408	49	52944	0.00756594	1	0.0458637
cellular_component	GO:0005903	brush border	5	SLC7A9, NPC1L1, SLC11A2, PTH1R, SLC9A3R1	407	96	52897	0.00759009	1	0.0459584
biological_process	GO:0006508	proteolysis	23	CDKN2D, PLK2, WWP2, FHIT, SIRT4, NGFRAP1, GPI, NSMCE2, BIRC5, IFI27, MYC, NFKB1, SLC11A2, PLAT, FBXW7, TENM3, MAP2K5, PSMD10, MKL1, BAX, BTRC, CD14, LONP1	389	1552	51441	0.00760041	1	0.0459693
biological_process	GO:0010977	negative regulation of neuron projection development	5	PLK2, LGALS1, ASAP1, BCL11A, CDK5R1	407	97	52896	0.00785608	1	0.0474299
biological_process	GO:0046128	purine ribonucleoside metabolic process	8	PPARGC1A, ALDOC, GPI, MYH3, PGK1, DDIT4, NME1-NME2, UQCRB	404	285	52708	0.00785951	1	0.0474299
biological_process	GO:0042176	regulation of protein catabolic process	10	ATG7, PLK2, ZNF268, FAF1, FHIT, NSMCE2, GRIN2C, FBXW7, PSMD10, BTRC	402	434	52559	0.00789177	1	0.0475713
biological_process	GO:0015850	organic hydroxy compound transport	7	NPC1L1, APOC1, NFKB1, NFKBIA, GAL, NCOA1, SLC9A3R1	405	217	52776	0.00792623	1	0.0477256
biological_process	GO:0043124	negative regulation of I-kappaB kinase/NF-kappaB signaling	4	ZNF268, FAF1, NFKBIA, PSMD10	408	50	52943	0.0079748	1	0.0478649
biological_process	GO:0035264	multicellular organism growth	6	SIK3, ANKRD11, RARB, BCL2, KDM6A, ARID5B	406	154	52839	0.00797601	1	0.0478649
biological_process	GO:0010952	positive regulation of peptidase activity	6	NGFRAP1, IFI27, MYC, SLC11A2, BAX, CD14	406	154	52839	0.00797601	1	0.0478649
biological_process	GO:0007611	learning or memory	7	PLK2, CX3CR1, EGR1, GPI, NPTX2, SLC11A2, SGK1	405	218	52775	0.00809305	1	0.0484594
biological_process	GO:0006006	glucose metabolic process	7	PPARGC1A, ALDOC, GPI, GRB10, PCK2, PGK1, MIDN	405	218	52775	0.00809305	1	0.0484594
biological_process	GO:0070486	leukocyte aggregation	10	BTN2A2, EGR1, ITGB2, LGALS1, PKNOX1, BCL11A, BAX, BCL2, EOMES, CD247	402	436	52557	0.00811373	1	0.0485293
biological_process	GO:0002218	activation of innate immune response	8	ICAM3, ITGB2, NFKB1, NFKBIA, MAPK10, PSMD10, BTRC, CD14	404	287	52706	0.00814282	1	0.0486493
biological_process	GO:0060485	mesenchyme development	7	VASN, HEY1, SOX8, MYC, ACTA1, BCL2, EOMES	405	219	52774	0.00826239	1	0.049309
biological_process	GO:0042278	purine nucleoside metabolic process	8	PPARGC1A, ALDOC, GPI, MYH3, PGK1, DDIT4, NME1-NME2, UQCRB	404	288	52705	0.00828726	1	0.0493793
biological_process	GO:0006873	cellular ion homeostasis	11	MYC, NMB, SLC11A2, PTH1R, BAX, BCL2, SGK1, SLC9A1, CALCB, SLC9A3R1, SCO2	401	517	52476	0.0082925	1	0.0493793
molecular_function	GO:0008083	growth factor activity	6	LEFTY1, HBEGF, GPI, THBS4, INHBE, GDF15	406	156	52837	0.00839293	1	0.0498671
biological_process	GO:0050851	antigen receptor-mediated signaling pathway	6	PHPT1, NFKB1, NFKBIA, BAX, BCL2, CD247	406	156	52837	0.00839293	1	0.0498671
biological_process	GO:0098602	single organism cell adhesion	14	BTN2A2, EGR1, ICAM3, ITGB2, LGALS1, PKNOX1, BCL11A, MAP2K5, BAX, BCL2, THBS4, EOMES, CDK5R1, CD247	398	729	52264	0.0085697	1	0.0508614
biological_process	GO:0030111	regulation of Wnt signaling pathway	8	TMEM198, EGR1, FGFR3, FOXO3, INVS, GRB10, NFKB1, PSMD10	404	290	52703	0.0085818	1	0.0508771
biological_process	GO:0006090	pyruvate metabolic process	5	PPARGC1A, ALDOC, GPI, PGK1, DDIT4	407	100	52893	0.00869058	1	0.0513526
molecular_function	GO:0001085	RNA polymerase II transcription factor binding	5	WWP2, SPEN, IFI27, EOMES, BHLHE40	407	100	52893	0.00869058	1	0.0513526
biological_process	GO:0042698	ovulation cycle	5	FANCG, FOXO3, BAX, BCL2, NCOA1	407	100	52893	0.00869058	1	0.0513526
biological_process	GO:0006869	lipid transport	8	NPC1L1, APOC1, NFKB1, NFKBIA, NMB, GAL, NCOA1, SLC9A3R1	404	291	52702	0.00873191	1	0.0515403
biological_process	GO:0009161	ribonucleoside monophosphate metabolic process	7	PPARGC1A, ALDOC, GPI, MYH3, PGK1, DDIT4, UQCRB	405	222	52771	0.00878564	1	0.0518007
molecular_function	GO:0005525	GTP binding	9	TUBB3, REM2, EIF5, RASD2, PCK2, RASD1, RASL11B, TUBB2A, RAB9A	403	365	52628	0.0088034	1	0.0518201
biological_process	GO:0048568	embryonic organ development	10	SATB2, HEY1, INVS, MYC, PBX1, RARB, KDM6A, EOMES, NCOA1, SLC9A3R1	402	442	52551	0.00880817	1	0.0518201
biological_process	GO:0000280	nuclear division	11	TUBB3, ZNF268, PIM2, PLK5, FGFR3, NSMCE2, HSPA2, BIRC5, MSH5, KLHL9, RAD51D	401	522	52471	0.0088233	1	0.0518525
biological_process	GO:0002064	epithelial cell development	7	FGFR3, GSTM3, SOX8, RAPGEF6, ARID4B, RARB, SLC9A3R1	405	223	52770	0.00896521	1	0.0525719
biological_process	GO:0048705	skeletal system morphogenesis	7	FGFR3, SATB2, SIK3, ANKRD11, MYC, RARB, ARID5B	405	223	52770	0.00896521	1	0.0525719
biological_process	GO:0001657	ureteric bud development	5	SOX8, MYC, PBX1, RARB, BCL2	407	101	52892	0.0089811	1	0.0525936
biological_process	GO:0098771	inorganic ion homeostasis	12	MYC, NMB, SLC11A2, PTH1R, BAX, BCL2, SGK1, SLC9A1, SOD2, CALCB, SLC9A3R1, SCO2	400	606	52387	0.00898844	1	0.0525936
biological_process	GO:0098609	cell-cell adhesion	15	BTN2A2, EGR1, ICAM3, ITGB2, LGALS1, PKNOX1, BCL11A, TENM3, MAP2K5, BAX, BCL2, THBS4, EOMES, CDK5R1, CD247	397	851	52142	0.00903194	1	0.0527029
biological_process	GO:0000910	cytokinesis	6	KIF20A, HSPA2, BIRC5, KLHL9, PSMD10, UVRAG	406	159	52834	0.00904624	1	0.0527029
biological_process	GO:1901215	negative regulation of neuron death	6	PPARGC1A, GPI, BIRC5, BAX, BCL2, SOD2	406	159	52834	0.00904624	1	0.0527029
biological_process	GO:2001236	regulation of extrinsic apoptotic signaling pathway	6	FAF1, CX3CR1, MAP2K5, KIAA1324, BAX, BCL2	406	159	52834	0.00904624	1	0.0527029
biological_process	GO:0072163	mesonephric epithelium development	5	SOX8, MYC, PBX1, RARB, BCL2	407	102	52891	0.00927788	1	0.0538228
biological_process	GO:0072164	mesonephric tubule development	5	SOX8, MYC, PBX1, RARB, BCL2	407	102	52891	0.00927788	1	0.0538228
biological_process	GO:0014812	muscle cell migration	4	PPARGC1A, PLAT, BCL2, THBS4	408	53	52940	0.00927841	1	0.0538228
biological_process	GO:0001541	ovarian follicle development	4	FANCG, FOXO3, BAX, BCL2	408	53	52940	0.00927841	1	0.0538228
biological_process	GO:0061564	axon development	14	TUBB3, ATG7, HBEGF, EXT1, FGFR3, GRIN2C, NFIB, NPTX1, BCL11A, PSMD10, BCL2, LHX3, SSH2, CDK5R1	398	749	52244	0.00941512	1	0.0545571
biological_process	GO:0051302	regulation of cell division	8	FGFR3, NSMCE2, HSPA2, BIRC5, MYC, PSMD10, THBS4, UVRAG	404	296	52697	0.00951156	1	0.0550445
biological_process	GO:0060828	regulation of canonical Wnt signaling pathway	7	TMEM198, EGR1, FGFR3, FOXO3, INVS, NFKB1, PSMD10	405	226	52767	0.00951967	1	0.0550445
biological_process	GO:0031347	regulation of defense response	14	CX3CR1, METRNL, HILPDA, ICAM3, ITGB2, LTA, NFKB1, NFKBIA, MAPK10, PSMD10, BTRC, CD247, RBM18, CD14	398	753	52240	0.00961953	1	0.0555623
biological_process	GO:0031330	negative regulation of cellular catabolic process	6	ATG7, PPARGC1A, FHIT, APOC1, DDIT4, BCL2	406	162	52831	0.00973381	1	0.0560117
biological_process	GO:0048754	branching morphogenesis of an epithelial tube	6	SOX8, MYC, PBX1, BAX, BCL2, BTRC	406	162	52831	0.00973381	1	0.0560117
biological_process	GO:0045912	negative regulation of carbohydrate metabolic process	4	PPARGC1A, GRB10, DDIT4, MIDN	408	54	52939	0.0097389	1	0.0560117
biological_process	GO:1901992	positive regulation of mitotic cell cycle phase transition	4	NSMCE2, BIRC5, PBX1, UBE2E2	408	54	52939	0.0097389	1	0.0560117
biological_process	GO:0030036	actin cytoskeleton organization	11	PHPT1, BCAS3, ACTA1, BCL2, SLC9A1, FSCN1, BAIAP2L2, DIAPH3, SSH2, CDK5R1, SLC9A3R1	401	532	52461	0.0099627	1	0.057223
biological_process	GO:0019827	stem cell population maintenance	6	MECOM, FGFR3, FOXO3, HES5, PBX1, EOMES	406	163	52830	0.00997076	1	0.057223
cellular_component	GO:0048471	perinuclear region of cytoplasm	12	FAF1, CX3CR1, DOK1, FGFR3, MEIS2, MOBP, MT1A, SLC11A2, RASD1, SLC9A1, CDK5R1, SLC9A3R1	400	617	52376	0.0101595	1	0.0582381
biological_process	GO:0016925	protein sumoylation	5	EGR1, SCMH1, RASD2, NSMCE2, BCL11A	407	105	52888	0.0102063	1	0.0582381
biological_process	GO:0042306	regulation of protein import into nucleus	6	ZNF268, FAF1, NFKBIA, PSMD10, SLC9A1, SLC9A3R1	406	164	52829	0.0102116	1	0.0582381
biological_process	GO:0006109	regulation of carbohydrate metabolic process	6	PPARGC1A, GRB10, NFKB1, DDIT4, PTH1R, MIDN	406	164	52829	0.0102116	1	0.0582381
biological_process	GO:0009749	response to glucose	6	EGR1, PHPT1, BIRC5, LGALS1, NPTX1, SYBU	406	164	52829	0.0102116	1	0.0582381
biological_process	GO:0001836	release of cytochrome c from mitochondria	4	PSMD10, BAX, BCL2, SOD2	408	55	52938	0.0102125	1	0.0582381
biological_process	GO:0002076	osteoblast development	3	SATB2, HEY1, PTH1R	409	18	52975	0.0102433	1	0.0583519
biological_process	GO:0055065	metal ion homeostasis	11	MYC, NMB, SLC11A2, PTH1R, BAX, BCL2, SGK1, SLC9A1, SOD2, CALCB, SCO2	401	535	52458	0.0103255	1	0.0587582
biological_process	GO:0098727	maintenance of cell number	6	MECOM, FGFR3, FOXO3, HES5, PBX1, EOMES	406	165	52828	0.0104565	1	0.0594408
biological_process	GO:0060249	anatomical structure homeostasis	8	NSMCE2, ANKRD11, MYC, PTH1R, BARD1, BAX, RAD51D, BCL2	404	302	52691	0.0105129	1	0.0596987
biological_process	GO:0001823	mesonephros development	5	SOX8, MYC, PBX1, RARB, BCL2	407	106	52887	0.0105286	1	0.0597248
biological_process	GO:2001244	positive regulation of intrinsic apoptotic signaling pathway	4	FBXW7, BAX, BCL2, SLC9A3R1	408	56	52937	0.0106992	1	0.0605996
biological_process	GO:1904589	regulation of protein import	6	ZNF268, FAF1, NFKBIA, PSMD10, SLC9A1, SLC9A3R1	406	166	52827	0.0107053	1	0.0605996
biological_process	GO:0009123	nucleoside monophosphate metabolic process	7	PPARGC1A, ALDOC, GPI, MYH3, PGK1, DDIT4, UQCRB	405	233	52760	0.0109078	1	0.0616163
biological_process	GO:0045927	positive regulation of growth	7	HBEGF, KRT17, BCL11A, MAP2K5, PSMD10, BCL2, SLC9A1	405	233	52760	0.0109078	1	0.0616163
biological_process	GO:0055085	transmembrane transport	20	PPARGC1A, WWP2, SLC7A9, COX7B, TSC22D3, GRIN2C, HSPA2, KCNJ8, SLC11A2, GAL, BAX, BCL2, SGK1, SLC2A5, SLC6A9, SLC9A1, BEST1, SLC38A1, MAGT1, SLC9A3R1	392	1331	51662	0.011035	1	0.0622696
biological_process	GO:0014823	response to activity	4	PPARGC1A, METRNL, SOD2, SCO2	408	57	52936	0.0111992	1	0.0631302
biological_process	GO:2000027	regulation of organ morphogenesis	6	SOX8, MYC, NFIB, FBXW7, BAX, BCL2	406	168	52825	0.011215	1	0.0631532
biological_process	GO:0043496	regulation of protein homodimerization activity	3	ZNF268, BAX, BCL2	409	19	52974	0.0112644	1	0.0632988
biological_process	GO:0035994	response to muscle stretch	3	NFKB1, NFKBIA, SLC9A1	409	19	52974	0.0112644	1	0.0632988
biological_process	GO:0006875	cellular metal ion homeostasis	10	MYC, NMB, SLC11A2, PTH1R, BAX, BCL2, SGK1, SLC9A1, CALCB, SCO2	402	461	52532	0.0113067	1	0.0634704
cellular_component	GO:0043209	myelin sheath	6	HSPA2, MOBP, BCL2, FSCN1, SOD2, TCP1	406	169	52824	0.011476	1	0.0643537
biological_process	GO:0034101	erythrocyte homeostasis	5	FOXO3, SLC11A2, PKNOX1, RPS17, RPS24	407	109	52884	0.0115348	1	0.0646163
biological_process	GO:0007159	leukocyte cell-cell adhesion	10	BTN2A2, EGR1, ITGB2, LGALS1, PKNOX1, BCL11A, BAX, BCL2, EOMES, CD247	402	463	52530	0.0115976	1	0.0648874
cellular_component	GO:0005874	microtubule	9	KIF20A, TUBB3, INVS, BIRC5, MID1, BCAS3, SYBU, TCP1, TUBB2A	403	384	52609	0.0116193	1	0.0648874
molecular_function	GO:0032561	guanyl ribonucleotide binding	9	TUBB3, REM2, EIF5, RASD2, PCK2, RASD1, RASL11B, TUBB2A, RAB9A	403	384	52609	0.0116193	1	0.0648874
biological_process	GO:0001568	blood vessel development	11	CX3CR1, EGR1, HEY1, GPI, PKNOX1, BCAS3, FBXW7, MAP2K5, BAX, THBS4, ADM2	401	546	52447	0.0117422	1	0.065506
molecular_function	GO:0019001	guanyl nucleotide binding	9	TUBB3, REM2, EIF5, RASD2, PCK2, RASD1, RASL11B, TUBB2A, RAB9A	403	385	52608	0.0117839	1	0.0656706
molecular_function	GO:0016301	kinase activity	14	PLK2, PIM2, PLK5, FGFR3, SIK3, ROR1, PCK2, PGK1, MAPK10, MAP2K5, SGK1, WNK4, NME1-NME2, CDK5R1	398	787	52206	0.0118595	1	0.0660202
biological_process	GO:0001678	cellular glucose homeostasis	5	PHPT1, BIRC5, LGALS1, NPTX1, SYBU	407	110	52883	0.0118834	1	0.0660202
biological_process	GO:0034142	toll-like receptor 4 signaling pathway	5	ITGB2, NFKB1, NFKBIA, MAPK10, CD14	407	110	52883	0.0118834	1	0.0660202
biological_process	GO:1901989	positive regulation of cell cycle phase transition	4	NSMCE2, BIRC5, PBX1, UBE2E2	408	59	52934	0.012239	1	0.067926
biological_process	GO:0045787	positive regulation of cell cycle	8	NSMCE2, HSPA2, BIRC5, ASNS, PBX1, PSMD10, UBE2E2, CDK5R1	404	312	52681	0.012349	1	0.0684656
biological_process	GO:0032412	regulation of ion transmembrane transporter activity	6	PPARGC1A, WWP2, HSPA2, GAL, SLC9A1, SLC9A3R1	406	173	52820	0.0125611	1	0.0695701
biological_process	GO:0048589	developmental growth	11	FGFR3, FOXO3, SIK3, ANKRD11, GAL, BCL11A, RARB, BCL2, KDM6A, ARID5B, CDK5R1	401	552	52441	0.0125744	1	0.0695725
cellular_component	GO:0005925	focal adhesion	9	FGFR3, LPP, RPL10A, RPL6, RPL9, RPS15, RPS17, SLC9A1, RPL23	403	390	52603	0.0126328	1	0.0698238
cellular_component	GO:0016023	cytoplasmic membrane-bounded vesicle	17	CEL, AHNAK2, TMEM198, HBEGF, FGFR3, WDR7, COMMD9, NPC1L1, HILPDA, NPTX1, GAL, RAPGEF6, PLAT, SYBU, TCP1, BAIAP2L2, RAB9A	395	1068	51925	0.0127497	1	0.0703975
biological_process	GO:0019915	lipid storage	4	HILPDA, NFKB1, NFKBIA, FBXW7	408	60	52933	0.012779	1	0.0704873
biological_process	GO:0035051	cardiocyte differentiation	5	ATG7, CACYBP, RARB, SLC9A1, EOMES	407	113	52880	0.0129696	1	0.0714652
biological_process	GO:0019318	hexose metabolic process	7	PPARGC1A, ALDOC, GPI, GRB10, PCK2, PGK1, MIDN	405	243	52750	0.0131309	1	0.0722403
biological_process	GO:0010817	regulation of hormone levels	10	CEL, PPARGC1A, SIRT4, PHPT1, SOX8, BIRC5, NMB, GAL, SYBU, MIDN	402	473	52520	0.013137	1	0.0722403
cellular_component	GO:0005813	centrosome	10	PLK2, SASS6, EYA3, HSPA6, BIRC5, MBNL1, RAD51D, TCP1, UVRAG, SLC9A3R1	402	474	52519	0.0132989	1	0.073056
biological_process	GO:0001658	branching involved in ureteric bud morphogenesis	4	SOX8, MYC, PBX1, BCL2	408	61	52932	0.0133324	1	0.0731609
biological_process	GO:1903707	negative regulation of hemopoiesis	5	GABPA, HES5, MEIS2, MYC, NFKBIA	407	114	52879	0.0133452	1	0.0731609
cellular_component	GO:0005924	cell-substrate adherens junction	9	FGFR3, LPP, RPL10A, RPL6, RPL9, RPS15, RPS17, SLC9A1, RPL23	403	395	52598	0.0135257	1	0.0740754
biological_process	GO:0031345	negative regulation of cell projection organization	5	PLK2, LGALS1, ASAP1, BCL11A, CDK5R1	407	115	52878	0.0137277	1	0.0751049
biological_process	GO:0034612	response to tumor necrosis factor	7	ZNF268, PPARGC1A, LTA, SLC11A2, PSMD10, BTRC, CD14	405	246	52747	0.0138554	1	0.0757268
biological_process	GO:0021953	central nervous system neuron differentiation	6	ATG7, SATB2, HES5, NFIB, LHX3, EOMES	406	178	52815	0.0140125	1	0.0765082
biological_process	GO:0000082	G1/S transition of mitotic cell cycle	7	CDKN2D, PLK2, PIM2, PLK5, PSMD10, BCL2, UBE2E2	405	247	52746	0.0141029	1	0.0768419
biological_process	GO:0048863	stem cell differentiation	7	VASN, HEY1, SOX8, JARID2, HES5, BCL2, EOMES	405	247	52746	0.0141029	1	0.0768419
biological_process	GO:0045931	positive regulation of mitotic cell cycle	5	NSMCE2, BIRC5, ASNS, PBX1, UBE2E2	407	116	52877	0.014117	1	0.0768419
biological_process	GO:0048514	blood vessel morphogenesis	10	CX3CR1, HEY1, GPI, PKNOX1, BCAS3, FBXW7, MAP2K5, BAX, THBS4, ADM2	402	479	52514	0.0141307	1	0.0768419
biological_process	GO:0001525	angiogenesis	9	CX3CR1, HEY1, GPI, PKNOX1, BCAS3, MAP2K5, BAX, THBS4, ADM2	403	399	52594	0.0142726	1	0.0774573
cellular_component	GO:0030055	cell-substrate junction	9	FGFR3, LPP, RPL10A, RPL6, RPL9, RPS15, RPS17, SLC9A1, RPL23	403	399	52594	0.0142726	1	0.0774573
biological_process	GO:0019752	carboxylic acid metabolic process	16	UST, ATG7, PPARGC1A, CTH, ALDOC, SIRT4, GPI, APOC1, MARS, ASNS, PGK1, DDIT4, PSMD10, CARS, NCOA1, GFPT2	396	975	52018	0.0145668	1	0.0789744
biological_process	GO:0030033	microvillus assembly	3	RAPGEF6, FSCN1, SLC9A3R1	409	22	52971	0.0145818	1	0.0789762
biological_process	GO:0045732	positive regulation of protein catabolic process	7	ATG7, PLK2, ZNF268, NSMCE2, FBXW7, PSMD10, BTRC	405	249	52744	0.0146073	1	0.0790349
biological_process	GO:0048871	multicellular organismal homeostasis	8	PPARGC1A, METRNL, ANKRD11, SLC11A2, PTH1R, BARD1, BAX, BCL2	404	324	52669	0.0148446	1	0.0802381
biological_process	GO:0001944	vasculature development	11	CX3CR1, EGR1, HEY1, GPI, PKNOX1, BCAS3, FBXW7, MAP2K5, BAX, THBS4, ADM2	401	568	52425	0.0150109	1	0.0810557
biological_process	GO:0002223	stimulatory C-type lectin receptor signaling pathway	5	ICAM3, NFKB1, NFKBIA, PSMD10, BTRC	407	119	52874	0.0153269	1	0.0826795
biological_process	GO:1900180	regulation of protein localization to nucleus	6	ZNF268, FAF1, NFKBIA, PSMD10, SLC9A1, SLC9A3R1	406	183	52810	0.0155727	1	0.083921
biological_process	GO:0051146	striated muscle cell differentiation	7	ATG7, CACYBP, ACTA1, RARB, BCL2, SLC9A1, GDF15	405	253	52740	0.0156534	1	0.08417
biological_process	GO:0043269	regulation of ion transport	11	PPARGC1A, WWP2, HSPA2, KCNJ8, GAL, BAX, BCL2, SGK1, SLC9A1, BEST1, SLC9A3R1	401	572	52421	0.0156715	1	0.08417
biological_process	GO:0008593	regulation of Notch signaling pathway	4	HEY1, HES5, NFKBIA, FBXW7	408	65	52928	0.0156813	1	0.08417
cellular_component	GO:0015935	small ribosomal subunit	4	RPS15, RPS17, RPS24, RPS28	408	65	52928	0.0156813	1	0.08417
biological_process	GO:0042594	response to starvation	9	ATG7, ASNS, BCAS3, FBXW7, KIAA1324, TP53INP2, BCL2, CALCB, MTMR3	403	408	52585	0.0160622	1	0.0861287
biological_process	GO:0045089	positive regulation of innate immune response	8	ICAM3, ITGB2, NFKB1, NFKBIA, MAPK10, PSMD10, BTRC, CD14	404	330	52663	0.0162186	1	0.086844
cellular_component	GO:0014069	postsynaptic density	6	PSD3, GRIN2C, MAPK10, CDK5R1, BSN, ARHGAP32	406	185	52808	0.0162279	1	0.086844
biological_process	GO:0009411	response to UV	5	CDKN2D, MYC, FBXW7, BAX, BCL2	407	122	52871	0.0166002	1	0.0884852
biological_process	GO:0019362	pyridine nucleotide metabolic process	5	PPARGC1A, ALDOC, GPI, PGK1, DDIT4	407	122	52871	0.0166002	1	0.0884852
biological_process	GO:0046496	nicotinamide nucleotide metabolic process	5	PPARGC1A, ALDOC, GPI, PGK1, DDIT4	407	122	52871	0.0166002	1	0.0884852
biological_process	GO:0002220	innate immune response activating cell surface receptor signaling pathway	5	ICAM3, NFKB1, NFKBIA, PSMD10, BTRC	407	122	52871	0.0166002	1	0.0884852
biological_process	GO:1901653	cellular response to peptide	10	KLF6, HBEGF, EGR1, FGFR3, GRB10, GRIN2C, NFKB1, PSMD10, SLC9A1, BAIAP2L2	402	494	52499	0.016857	1	0.089765
biological_process	GO:0060675	ureteric bud morphogenesis	4	SOX8, MYC, PBX1, BCL2	408	67	52926	0.0169374	1	0.0900154
biological_process	GO:0032411	positive regulation of transporter activity	4	HSPA2, GAL, SGK1, SLC9A1	408	67	52926	0.0169374	1	0.0900154
biological_process	GO:0006541	glutamine metabolic process	3	SIRT4, ASNS, GFPT2	409	24	52969	0.0169982	1	0.0902496
biological_process	GO:0051098	regulation of binding	7	PLK2, ZNF268, HEY1, MYC, NFIB, BAX, BCL2	405	258	52735	0.0170325	1	0.0903426
biological_process	GO:0031349	positive regulation of defense response	9	ICAM3, ITGB2, LTA, NFKB1, NFKBIA, MAPK10, PSMD10, BTRC, CD14	403	413	52580	0.0171238	1	0.0907376
biological_process	GO:0031669	cellular response to nutrient levels	9	ATG7, ASNS, FBXW7, KIAA1324, TP53INP2, BCL2, CALCB, NCOA1, MTMR3	403	414	52579	0.017342	1	0.0918037
biological_process	GO:0072171	mesonephric tubule morphogenesis	4	SOX8, MYC, PBX1, BCL2	408	68	52925	0.0175859	1	0.0930034
biological_process	GO:0002252	immune effector process	13	ATG7, CX3CR1, APOBEC3H, HILPDA, ISG20, KCNJ8, LGALS1, LTA, DDIT4, BCL2, EOMES, CD247, RBM18	399	741	52252	0.0176564	1	0.0932845
biological_process	GO:0007178	transmembrane receptor protein serine/threonine kinase signaling pathway	8	LEFTY1, VASN, EGR1, MECOM, HES5, MYC, INHBE, GDF15	404	336	52657	0.0176804	1	0.0933197
biological_process	GO:0007568	aging	7	ALDH3A1, CACYBP, NSMCE2, PTH1R, BCL2, SOD2, LONP1	405	261	52732	0.0178989	1	0.0943807
biological_process	GO:1904029	regulation of cyclin-dependent protein kinase activity	5	CDKN2D, SERTAD1, HSPA2, PSMD10, CDK5R1	407	125	52868	0.0179378	1	0.0944012
biological_process	GO:0044724	single-organism carbohydrate catabolic process	5	PPARGC1A, ALDOC, GPI, PGK1, DDIT4	407	125	52868	0.0179378	1	0.0944012
biological_process	GO:0034109	homotypic cell-cell adhesion	10	BTN2A2, EGR1, ITGB2, LGALS1, PKNOX1, BCL11A, BAX, BCL2, EOMES, CD247	402	500	52493	0.0180486	1	0.0948916
biological_process	GO:0048640	negative regulation of developmental growth	4	FGFR3, GAL, BCL11A, CDK5R1	408	69	52924	0.0182481	1	0.0955671
biological_process	GO:0048857	neural nucleus development	4	FGFR3, NFIB, BCL2, CDK5R1	408	69	52924	0.0182481	1	0.0955671
biological_process	GO:0045638	negative regulation of myeloid cell differentiation	4	GABPA, MEIS2, MYC, NFKBIA	408	69	52924	0.0182481	1	0.0955671
biological_process	GO:2000171	negative regulation of dendrite development	3	PLK2, ASAP1, BCL11A	409	25	52968	0.0182658	1	0.0955671
molecular_function	GO:0035035	histone acetyltransferase binding	3	EGR1, TAF7L, BCAS3	409	25	52968	0.0182658	1	0.0955671
biological_process	GO:0044712	single-organism catabolic process	18	ATG7, CEL, PPARGC1A, CTH, APOBEC3H, ALDOC, GPI, NSMCE2, GPX3, APOC1, PGK1, DDIT4, FBXW7, KIAA1324, TP53INP2, SLC9A1, CALCB, MTMR3	394	1197	51796	0.0182952	1	0.0956285
biological_process	GO:0030968	endoplasmic reticulum unfolded protein response	5	KDELR3, CTH, ATF6, ASNS, BAX	407	126	52867	0.0183981	1	0.0959802
biological_process	GO:0071248	cellular response to metal ion	5	FOSB, CACYBP, MT1A, NPTX1, SLC11A2	407	126	52867	0.0183981	1	0.0959802
molecular_function	GO:0016887	ATPase activity	9	ABCF2, KIF20A, DDX39A, DDX10, HSPA6, MSH5, MYH3, RAD51D, LONP1	403	419	52574	0.0184632	1	0.0961957
cellular_component	GO:0045121	membrane raft	7	CEL, PTRF, ITGB2, PGK1, SLC9A1, CD14, SLC9A3R1	405	263	52730	0.018493	1	0.0961957
biological_process	GO:0046883	regulation of hormone secretion	7	SIRT4, PHPT1, BIRC5, NMB, GAL, SYBU, MIDN	405	263	52730	0.018493	1	0.0961957
cellular_component	GO:0005789	endoplasmic reticulum membrane	15	KDELR3, FAF1, SGPP2, EXT1, ATF6, DDN, CDKAL1, BAX, BCL2, SGK1, SLC9A1, MAGT1, EVA1A, RAB9A, ARHGAP32	397	897	52096	0.0186901	1	0.097127
cellular_component	GO:0098687	chromosomal region	7	SCMH1, KANSL1, NSMCE2, BIRC5, RAD51D, UVRAG, TELO2	405	264	52729	0.018795	1	0.0975785
biological_process	GO:0032088	negative regulation of NF-kappaB transcription factor activity	4	NFKBIA, MAP2K5, TCEAL7, PSMD10	408	70	52923	0.0189241	1	0.0981537
biological_process	GO:0045165	cell fate commitment	7	FGFR3, SATB2, SOX8, HES5, BCL2, LHX3, EOMES	405	265	52728	0.0191004	1	0.0989733
biological_process	GO:0030003	cellular cation homeostasis	10	MYC, NMB, SLC11A2, PTH1R, BAX, BCL2, SGK1, SLC9A1, CALCB, SCO2	402	506	52487	0.0193004	1	0.0999135
biological_process	GO:0045746	negative regulation of Notch signaling pathway	3	HEY1, NFKBIA, FBXW7	409	26	52967	0.019572	1	0.101147
biological_process	GO:0030301	cholesterol transport	4	NPC1L1, APOC1, NFKB1, NFKBIA	408	71	52922	0.0196137	1	0.101147
biological_process	GO:0038123	toll-like receptor TLR1:TLR2 signaling pathway	4	NFKB1, NFKBIA, MAPK10, CD14	408	71	52922	0.0196137	1	0.101147
biological_process	GO:0038124	toll-like receptor TLR6:TLR2 signaling pathway	4	NFKB1, NFKBIA, MAPK10, CD14	408	71	52922	0.0196137	1	0.101147
molecular_function	GO:0015631	tubulin binding	7	KIF20A, BIRC5, MID1, BCAS3, SYBU, RAD51D, RGS2	405	267	52726	0.0197214	1	0.101508
biological_process	GO:0019216	regulation of lipid metabolic process	7	PPARGC1A, FGFR3, SIRT4, APOC1, NFKB1, GAL, FBXW7	405	267	52726	0.0197214	1	0.101508
biological_process	GO:0010975	regulation of neuron projection development	8	PLK2, PLK5, LGALS1, ASAP1, BCL11A, TENM3, SSH2, CDK5R1	404	344	52649	0.0197705	1	0.10161
biological_process	GO:0061138	morphogenesis of a branching epithelium	6	SOX8, MYC, PBX1, BAX, BCL2, BTRC	406	195	52798	0.0197789	1	0.10161
biological_process	GO:0072524	pyridine-containing compound metabolic process	5	PPARGC1A, ALDOC, GPI, PGK1, DDIT4	407	129	52864	0.0198228	1	0.101642
biological_process	GO:0034620	cellular response to unfolded protein	5	KDELR3, CTH, ATF6, ASNS, BAX	407	129	52864	0.0198228	1	0.101642
cellular_component	GO:0042175	nuclear outer membrane-endoplasmic reticulum membrane network	15	KDELR3, FAF1, SGPP2, EXT1, ATF6, DDN, CDKAL1, BAX, BCL2, SGK1, SLC9A1, MAGT1, EVA1A, RAB9A, ARHGAP32	397	915	52078	0.0198872	1	0.101875
biological_process	GO:0000226	microtubule cytoskeleton organization	9	KIF20A, PLK2, SASS6, BIRC5, MID1, BCAS3, RGS2, UVRAG, CDK5R1	403	426	52567	0.0201188	1	0.102963
molecular_function	GO:0016247	channel regulator activity	5	PHPT1, BCL2, SGK1, WNK4, SLC9A3R1	407	130	52863	0.0203124	1	0.103781
biological_process	GO:0015918	sterol transport	4	NPC1L1, APOC1, NFKB1, NFKBIA	408	72	52921	0.0203171	1	0.103781
biological_process	GO:1902115	regulation of organelle assembly	5	PLK2, KIAA1324, FSCN1, TBC1D3, MTMR3	407	131	52862	0.0208094	1	0.106137
biological_process	GO:0006735	NADH regeneration	3	ALDOC, GPI, PGK1	409	27	52966	0.0209162	1	0.106137
biological_process	GO:0061615	glycolytic process through fructose-6-phosphate	3	ALDOC, GPI, PGK1	409	27	52966	0.0209162	1	0.106137
biological_process	GO:0061620	glycolytic process through glucose-6-phosphate	3	ALDOC, GPI, PGK1	409	27	52966	0.0209162	1	0.106137
biological_process	GO:0061621	canonical glycolysis	3	ALDOC, GPI, PGK1	409	27	52966	0.0209162	1	0.106137
biological_process	GO:0061718	glucose catabolic process to pyruvate	3	ALDOC, GPI, PGK1	409	27	52966	0.0209162	1	0.106137
biological_process	GO:0032528	microvillus organization	3	RAPGEF6, FSCN1, SLC9A3R1	409	27	52966	0.0209162	1	0.106137
molecular_function	GO:0003713	transcription coactivator activity	7	PPARGC1A, ATF6, GABPA, TAF7L, MKL1, ARID5B, NCOA1	405	271	52722	0.0210041	1	0.106483
biological_process	GO:0001649	osteoblast differentiation	6	SATB2, HEY1, SOX8, PTH1R, TP53INP2, RPS15	406	199	52794	0.021331	1	0.108038
biological_process	GO:1901137	carbohydrate derivative biosynthetic process	13	UST, PPARGC1A, HBEGF, EXT1, SIRT4, GMDS, HAS3, NFKB1, BCL2, NME1-NME2, TRAK2, MAGT1, GFPT2	399	770	52223	0.0215226	1	0.108906
biological_process	GO:0043436	oxoacid metabolic process	17	UST, ATG7, PPARGC1A, CTH, EXT1, ALDOC, SIRT4, GPI, APOC1, MARS, ASNS, PGK1, DDIT4, PSMD10, CARS, NCOA1, GFPT2	395	1096	51897	0.0215809	1	0.109099
biological_process	GO:0007623	circadian rhythm	6	PPARGC1A, EGR1, MAPK10, KLF9, BHLHE40, BTRC	406	200	52793	0.0217311	1	0.109755
biological_process	GO:0000045	autophagosome assembly	4	ATG7, KIAA1324, TP53INP2, MTMR3	408	74	52919	0.0217651	1	0.109824
molecular_function	GO:0030674	protein binding, bridging	5	GRB10, FBXW7, SLC9A1, FSCN1, BAIAP2L2	407	133	52860	0.0218256	1	0.110026
cellular_component	GO:0005794	Golgi apparatus	20	UST, KIF20A, CEL, MECOM, EXT1, FGFR3, ATF6, PSD3, FBXO8, H1F0, SLC11A2, GAL, FBXW7, SYBU, KIAA1324, TCP1, BHLHE40, BSN, RAB9A, ARHGAP32	392	1428	51565	0.0218691	1	0.110143
biological_process	GO:0036296	response to increased oxygen levels	3	ATG7, EGR1, SOD2	409	28	52965	0.0222977	1	0.111911
biological_process	GO:0055093	response to hyperoxia	3	ATG7, EGR1, SOD2	409	28	52965	0.0222977	1	0.111911
molecular_function	GO:0043425	bHLH transcription factor binding	3	TSC22D3, TCF12, BHLHE40	409	28	52965	0.0222977	1	0.111911
biological_process	GO:1903320	regulation of protein modification by small protein conjugation or removal	7	ATG7, EGR1, FGFR3, RASD2, FBXW7, PSMD10, BTRC	405	275	52718	0.0223423	1	0.111911
cellular_component	GO:0044450	microtubule organizing center part	5	PLK2, SASS6, HSPA6, BIRC5, TCP1	407	134	52859	0.0223449	1	0.111911
biological_process	GO:0016052	carbohydrate catabolic process	5	PPARGC1A, ALDOC, GPI, PGK1, DDIT4	407	134	52859	0.0223449	1	0.111911
biological_process	GO:0032868	response to insulin	9	HBEGF, EGR1, FGFR3, GRB10, GRIN2C, GAL, PSMD10, SLC9A1, BAIAP2L2	403	435	52558	0.0223992	1	0.112079
biological_process	GO:0098542	defense response to other organism	10	ATG7, APOBEC3H, HILPDA, ISG20, KCNJ8, LTA, DDIT4, BCL2, CD247, RBM18	402	520	52473	0.0224641	1	0.1123
biological_process	GO:0043331	response to dsRNA	4	KCNJ8, LIN28B, NFKB1, NFKBIA	408	75	52918	0.0225097	1	0.112423
biological_process	GO:0006082	organic acid metabolic process	17	UST, ATG7, PPARGC1A, CTH, EXT1, ALDOC, SIRT4, GPI, APOC1, MARS, ASNS, PGK1, DDIT4, PSMD10, CARS, NCOA1, GFPT2	395	1114	51879	0.0226492	1	0.113015
biological_process	GO:0006733	oxidoreduction coenzyme metabolic process	5	PPARGC1A, ALDOC, GPI, PGK1, DDIT4	407	135	52858	0.0228716	1	0.11402
biological_process	GO:0045861	negative regulation of proteolysis	8	CDKN2D, FHIT, SIRT4, GPI, BIRC5, PLAT, MAP2K5, MKL1	404	355	52638	0.022918	1	0.114145
biological_process	GO:0032956	regulation of actin cytoskeleton organization	7	PHPT1, BCAS3, SLC9A1, FSCN1, BAIAP2L2, SSH2, CDK5R1	405	277	52716	0.0230324	1	0.114609
molecular_function	GO:0019787	ubiquitin-like protein transferase activity	8	WWP2, NSMCE2, BIRC5, CNOT4, KLHL9, BARD1, UBE2E2, BTRC	404	356	52637	0.0232203	1	0.115433
cellular_component	GO:0031090	organelle membrane	35	UST, KDELR3, FAF1, AHNAK2, VASN, COX20, SGPP2, COX7B, HBEGF, EXT1, ATF6, DDN, SIRT4, NPC1L1, IFI27, NDUFA3, SLC11A2, CDKAL1, SYBU, PRPH, KIAA1324, BAX, BCL2, SGK1, SLC9A1, SOD2, UQCRB, FAM188A, BAIAP2L2, MAGT1, EVA1A, CD14, RAB9A, ARHGAP32, SCO2	377	2958	50035	0.0232409	1	0.115433
biological_process	GO:0035666	TRIF-dependent toll-like receptor signaling pathway	4	NFKB1, NFKBIA, MAPK10, CD14	408	76	52917	0.0232681	1	0.115462
biological_process	GO:0051054	positive regulation of DNA metabolic process	5	PPARGC1A, EYA3, CACYBP, MYC, BAX	407	136	52857	0.0234059	1	0.116039
biological_process	GO:0045666	positive regulation of neuron differentiation	7	PLK5, BCL11A, TENM3, RARB, BCL2, TCF12, NCOA1	405	279	52714	0.0237367	1	0.117571
biological_process	GO:0051347	positive regulation of transferase activity	12	HBEGF, FGFR3, GRIN2C, HSPA2, GADD45B, FBXW7, MAPK10, MAP2K5, PSMD10, BAX, CDK5R1, BTRC	400	679	52314	0.0237612	1	0.117584
cellular_component	GO:0005740	mitochondrial envelope	12	ABCF2, COX20, COX7B, SIRT4, IFI27, NDUFA3, SLC11A2, BAX, BCL2, SOD2, UQCRB, SCO2	400	680	52313	0.023905	1	0.11804
biological_process	GO:0006281	DNA repair	9	CDKN2D, EYA3, FANCG, NSMCE2, MSH5, ASCC1, BARD1, RAD51D, UVRAG	403	441	52552	0.0240172	1	0.11804
biological_process	GO:0031668	cellular response to extracellular stimulus	9	ATG7, ASNS, FBXW7, KIAA1324, TP53INP2, BCL2, CALCB, NCOA1, MTMR3	403	441	52552	0.0240172	1	0.11804
cellular_component	GO:0030054	cell junction	17	FGFR3, PSD3, ERC2, GRIN2C, LPP, RPL10A, RPL6, RPL9, RPS15, RPS17, WNK4, SLC9A1, FSCN1, BAIAP2L2, BSN, RPL23, ARHGAP32	395	1132	51861	0.0240215	1	0.11804
biological_process	GO:0048709	oligodendrocyte differentiation	4	EGR1, FGFR3, SOX8, HES5	408	77	52916	0.0240402	1	0.11804
biological_process	GO:0000271	polysaccharide biosynthetic process	4	EXT1, GRB10, HAS3, NFKB1	408	77	52916	0.0240402	1	0.11804
biological_process	GO:0045833	negative regulation of lipid metabolic process	4	SIRT4, APOC1, NFKB1, FBXW7	408	77	52916	0.0240402	1	0.11804
biological_process	GO:0034134	toll-like receptor 2 signaling pathway	4	NFKB1, NFKBIA, MAPK10, CD14	408	77	52916	0.0240402	1	0.11804
biological_process	GO:0071345	cellular response to cytokine stimulus	12	ZNF268, PPARGC1A, CX3CR1, EGR1, IFI27, ISG20, LTA, MID1, NFKB1, SLC11A2, PSMD10, BTRC	400	681	52312	0.0240504	1	0.11804
biological_process	GO:0045321	leukocyte activation	12	BTN2A2, CX3CR1, EGR1, ITGB2, LGALS1, GAL, PKNOX1, BCL11A, BAX, BCL2, EOMES, CD247	400	682	52311	0.0241974	1	0.118653
biological_process	GO:0050877	neurological system process	19	CDKN2D, ATG7, PLK2, CX3CR1, EGR1, EYA3, GPI, GRIN2C, HOXD1, MYC, NPTX2, SLC11A2, PBX3, SGK1, SLC9A1, SOD2, BEST1, MAGT1, SLC9A3R1	393	1320	51673	0.0243914	1	0.119496
biological_process	GO:0040012	regulation of locomotion	12	ZNF268, PPARGC1A, CX3CR1, HBEGF, PHPT1, LGALS1, BCAS3, MAP2K5, BCL2, SGK1, THBS4, SLC9A3R1	400	684	52309	0.0244959	1	0.119795
biological_process	GO:0035967	cellular response to topologically incorrect protein	5	KDELR3, CTH, ATF6, ASNS, BAX	407	138	52855	0.024497	1	0.119795
biological_process	GO:0006814	sodium ion transport	6	COMMD9, SGK1, WNK4, SLC9A1, SLC38A1, SLC9A3R1	406	207	52786	0.0246682	1	0.120523
biological_process	GO:0051052	regulation of DNA metabolic process	7	PPARGC1A, APOBEC3H, EYA3, CACYBP, MYC, FBXW7, BAX	405	282	52711	0.02482	1	0.120965
cellular_component	GO:0031253	cell projection membrane	7	SLC7A9, DDN, NPC1L1, PRPH, PTH1R, FSCN1, SLC9A3R1	405	282	52711	0.02482	1	0.120965
biological_process	GO:0008625	extrinsic apoptotic signaling pathway via death domain receptors	4	FAF1, NGFRAP1, BAX, BCL2	408	78	52915	0.0248261	1	0.120965
biological_process	GO:0043409	negative regulation of MAPK cascade	5	MECOM, MYC, PSMD10, RGS2, SLC9A3R1	407	139	52854	0.0250539	1	0.121965
biological_process	GO:1901342	regulation of vasculature development	6	CX3CR1, EGR1, HEY1, MAP2K5, THBS4, ADM2	406	208	52785	0.0251075	1	0.122091
molecular_function	GO:0015175	neutral amino acid transmembrane transporter activity	3	SLC7A9, SLC6A9, SLC38A1	409	30	52963	0.0251703	1	0.122091
cellular_component	GO:0016235	aggresome	3	MECOM, LIN28B, SFMBT2	409	30	52963	0.0251703	1	0.122091
biological_process	GO:2000249	regulation of actin cytoskeleton reorganization	3	PHPT1, BCAS3, BAIAP2L2	409	30	52963	0.0251703	1	0.122091
biological_process	GO:0055086	nucleobase-containing small molecule metabolic process	12	PPARGC1A, APOBEC3H, FHIT, ALDOC, GMDS, GPI, MYH3, PGK1, DDIT4, NME1-NME2, UQCRB, GFPT2	400	689	52304	0.0252695	1	0.122462
biological_process	GO:1901699	cellular response to nitrogen compound	12	PPARGC1A, KLF6, HBEGF, EGR1, FGFR3, GRB10, GRIN2C, LIN28B, NFKB1, PSMD10, SLC9A1, BAIAP2L2	400	690	52303	0.0254289	1	0.123123
biological_process	GO:0009266	response to temperature stimulus	6	PPARGC1A, METRNL, HSPA2, HSPA6, SOD2, CD14	406	209	52784	0.0255518	1	0.123497
biological_process	GO:0001763	morphogenesis of a branching structure	6	SOX8, MYC, PBX1, BAX, BCL2, BTRC	406	209	52784	0.0255518	1	0.123497
biological_process	GO:0014013	regulation of gliogenesis	4	FGFR3, SOX8, HES5, LTA	408	79	52914	0.0256256	1	0.123632
biological_process	GO:0002756	MyD88-independent toll-like receptor signaling pathway	4	NFKB1, NFKBIA, MAPK10, CD14	408	79	52914	0.0256256	1	0.123632
cellular_component	GO:0044297	cell body	9	TUBB3, CX3CR1, DDN, CACYBP, GAL, ACTA1, TCP1, CDK5R1, BSN	403	447	52546	0.0257155	1	0.123954
biological_process	GO:0005996	monosaccharide metabolic process	7	PPARGC1A, ALDOC, GPI, GRB10, PCK2, PGK1, MIDN	405	285	52708	0.0259358	1	0.124904
cellular_component	GO:0000228	nuclear chromosome	9	GABPA, H1F0, HIST1H2BD, HSPA2, BIRC5, MSH5, TCF12, TCP1, NCOA1	403	449	52544	0.0262998	1	0.126544
biological_process	GO:0001776	leukocyte homeostasis	4	TSC22D3, MECOM, BAX, BCL2	408	80	52913	0.0264389	1	0.127067
biological_process	GO:0043583	ear development	6	FGFR3, HES5, MYC, BCL2, LHX3, SLC9A3R1	406	211	52782	0.0264555	1	0.127067
biological_process	GO:0060612	adipose tissue development	3	PPARGC1A, SOX8, ARID5B	409	31	52962	0.02666	1	0.127821
biological_process	GO:0071869	response to catecholamine	3	PPARGC1A, EGR1, SLC9A1	409	31	52962	0.02666	1	0.127821
biological_process	GO:0032496	response to lipopolysaccharide	7	CX3CR1, KCNJ8, LTA, NFKB1, NFKBIA, SOD2, CD14	405	287	52706	0.0266979	1	0.127889
biological_process	GO:0071383	cellular response to steroid hormone stimulus	5	EGR1, HEY1, BCAS3, RARB, KLF9	407	142	52851	0.0267702	1	0.128122
molecular_function	GO:0042277	peptide binding	6	TUBB3, KDELR3, SLC7A9, GSTM3, NFKBIA, PTH1R	406	212	52781	0.0269149	1	0.128586
biological_process	GO:0000209	protein polyubiquitination	6	WWP2, PSMD10, BARD1, BCL2, UBE2E2, BTRC	406	212	52781	0.0269149	1	0.128586
biological_process	GO:0043255	regulation of carbohydrate biosynthetic process	4	PPARGC1A, GRB10, NFKB1, PTH1R	408	81	52912	0.0272659	1	0.129844
biological_process	GO:2000106	regulation of leukocyte apoptotic process	4	TSC22D3, MYC, BAX, TCP1	408	81	52912	0.0272659	1	0.129844
biological_process	GO:0002755	MyD88-dependent toll-like receptor signaling pathway	4	NFKB1, NFKBIA, MAPK10, CD14	408	81	52912	0.0272659	1	0.129844
biological_process	GO:0043434	response to peptide hormone	11	HBEGF, EGR1, FGFR3, CACYBP, GRB10, GRIN2C, NFKB1, GAL, PSMD10, SLC9A1, BAIAP2L2	401	580	52413	0.0272747	1	0.129844
biological_process	GO:0002244	hematopoietic progenitor cell differentiation	5	APOBEC3H, WDR7, GABPA, HES5, BCL2	407	143	52850	0.0273576	1	0.130124
biological_process	GO:0046649	lymphocyte activation	11	BTN2A2, EGR1, ITGB2, LGALS1, GAL, PKNOX1, BCL11A, BAX, BCL2, EOMES, CD247	401	585	52408	0.0277942	1	0.132084
molecular_function	GO:0005125	cytokine activity	6	LEFTY1, CMTM1, GPI, LTA, INHBE, GDF15	406	214	52779	0.0278489	1	0.132088
biological_process	GO:0090092	regulation of transmembrane receptor protein serine/threonine kinase signaling pathway	6	LEFTY1, VASN, MECOM, HES5, INHBE, GDF15	406	214	52779	0.0278489	1	0.132088
biological_process	GO:0044262	cellular carbohydrate metabolic process	7	PPARGC1A, EXT1, GRB10, HAS3, DDIT4, PTH1R, MIDN	405	290	52703	0.0278687	1	0.132088
biological_process	GO:0030902	hindbrain development	5	ATG7, NFIB, BCL2, NCOA1, CDK5R1	407	144	52849	0.0279526	1	0.13237
biological_process	GO:0032941	secretion by tissue	4	ATG7, CEL, WNK4, NCOA1	408	82	52911	0.0281066	1	0.132866
biological_process	GO:0022602	ovulation cycle process	4	FANCG, FOXO3, BAX, BCL2	408	82	52911	0.0281066	1	0.132866
biological_process	GO:0007017	microtubule-based process	11	KIF20A, TUBB3, PLK2, SASS6, BIRC5, MID1, BCAS3, RGS2, TUBB2A, UVRAG, CDK5R1	401	590	52403	0.028364	1	0.133847
biological_process	GO:0055080	cation homeostasis	11	MYC, NMB, SLC11A2, PTH1R, BAX, BCL2, SGK1, SLC9A1, SOD2, CALCB, SCO2	401	590	52403	0.028364	1	0.133847
biological_process	GO:0045860	positive regulation of protein kinase activity	11	HBEGF, FGFR3, GRIN2C, HSPA2, GADD45B, FBXW7, MAPK10, MAP2K5, PSMD10, BAX, CDK5R1	401	591	52402	0.028484	1	0.134296
molecular_function	GO:0003697	single-stranded DNA binding	4	SPEN, SSBP2, RAD51D, LONP1	408	83	52910	0.028961	1	0.136306
biological_process	GO:0032481	positive regulation of type I interferon production	4	ZBTB20, NFKB1, NFKBIA, CD14	408	83	52910	0.028961	1	0.136306
biological_process	GO:0009267	cellular response to starvation	8	ATG7, ASNS, FBXW7, KIAA1324, TP53INP2, BCL2, CALCB, MTMR3	404	374	52619	0.0291398	1	0.137028
biological_process	GO:0030098	lymphocyte differentiation	7	EGR1, LGALS1, PKNOX1, BCL11A, BAX, BCL2, EOMES	405	294	52699	0.0294817	1	0.138515
molecular_function	GO:0004672	protein kinase activity	11	PLK2, PIM2, PLK5, FGFR3, SIK3, ROR1, MAPK10, MAP2K5, SGK1, WNK4, CDK5R1	401	599	52394	0.029517	1	0.13856
cellular_component	GO:0031967	organelle envelope	16	ABCF2, FAF1, COX20, COX7B, ATF6, SIRT4, CACYBP, IFI27, NDUFA3, SLC11A2, BAX, BCL2, SOD2, UQCRB, FAM188A, SCO2	396	1040	51953	0.0296157	1	0.138903
biological_process	GO:0071867	response to monoamine	3	PPARGC1A, EGR1, SLC9A1	409	33	52960	0.0297431	1	0.139016
biological_process	GO:0015804	neutral amino acid transport	3	SLC7A9, SLC6A9, SLC38A1	409	33	52960	0.0297431	1	0.139016
biological_process	GO:0006007	glucose catabolic process	3	ALDOC, GPI, PGK1	409	33	52960	0.0297431	1	0.139016
biological_process	GO:0060325	face morphogenesis	3	ANKRD11, MYH3, ARID5B	409	33	52960	0.0297431	1	0.139016
cellular_component	GO:0031975	envelope	16	ABCF2, FAF1, COX20, COX7B, ATF6, SIRT4, CACYBP, IFI27, NDUFA3, SLC11A2, BAX, BCL2, SOD2, UQCRB, FAM188A, SCO2	396	1044	51949	0.0298751	1	0.139512
biological_process	GO:0043623	cellular protein complex assembly	9	TUBB3, COX20, PSMD10, RGS2, TUBB2A, UVRAG, BAIAP2L2, LONP1, SCO2	403	461	52532	0.0300002	1	0.139975
biological_process	GO:0044089	positive regulation of cellular component biogenesis	8	FAF1, HAS3, BCAS3, KIAA1324, BAX, RGS2, FSCN1, BAIAP2L2	404	377	52616	0.0302168	1	0.140863
biological_process	GO:0051168	nuclear export	5	DDX39A, IFI27, BARD1, RPS15, RPS28	407	148	52845	0.0304095	1	0.141254
biological_process	GO:0035148	tube formation	5	SOX8, HES5, NFIB, BCAS3, KDM6A	407	148	52845	0.0304095	1	0.141254
biological_process	GO:2000507	positive regulation of energy homeostasis	2	PPARGC1A, METRNL	410	3	52990	0.0304315	1	0.141254
biological_process	GO:0006808	regulation of nitrogen utilization	2	BAX, BCL2	410	3	52990	0.0304315	1	0.141254
biological_process	GO:0019740	nitrogen utilization	2	BAX, BCL2	410	3	52990	0.0304315	1	0.141254
biological_process	GO:0019079	viral genome replication	4	ATG7, APOBEC3H, ISG20, BCL2	408	85	52908	0.0307107	1	0.142304
biological_process	GO:0022600	digestive system process	4	CEL, NPC1L1, SGK1, WNK4	408	85	52908	0.0307107	1	0.142304
biological_process	GO:0014031	mesenchymal cell development	5	VASN, HEY1, SOX8, BCL2, EOMES	407	149	52844	0.031043	1	0.143597
molecular_function	GO:0060090	binding, bridging	5	GRB10, FBXW7, SLC9A1, FSCN1, BAIAP2L2	407	149	52844	0.031043	1	0.143597
biological_process	GO:0043010	camera-type eye development	7	FGFR3, SOX8, HES5, PKNOX1, TENM3, BAX, RARB	405	298	52695	0.0311549	1	0.143991
biological_process	GO:0072132	mesenchyme morphogenesis	3	HEY1, MYC, ACTA1	409	34	52959	0.0313353	1	0.144577
molecular_function	GO:0070888	E-box binding	3	MYC, TCF12, BHLHE40	409	34	52959	0.0313353	1	0.144577
cellular_component	GO:0044429	mitochondrial part	14	ABCF2, COX20, COX7B, SIRT4, IFI27, NDUFA3, SLC11A2, PCK2, BAX, BCL2, SOD2, UQCRB, LONP1, SCO2	398	891	52102	0.0314138	1	0.144815
cellular_component	GO:0009986	cell surface	12	VASN, HBEGF, HILPDA, HSPA2, ITGB2, LGALS1, SLC11A2, PLAT, SLC9A1, KISS1R, BSN, CD14	400	723	52270	0.0315867	1	0.145488
biological_process	GO:0007033	vacuole organization	5	ATG7, KIAA1324, TP53INP2, MTMR3, RAB9A	407	150	52843	0.0316842	1	0.145733
biological_process	GO:0009101	glycoprotein biosynthetic process	8	UST, HBEGF, EXT1, SIRT4, BCL2, TRAK2, MAGT1, GFPT2	404	381	52612	0.031694	1	0.145733
biological_process	GO:0006457	protein folding	6	TUBB3, ATF6, HSPA2, HSPA6, TCP1, TUBB2A	406	222	52771	0.0317894	1	0.146047
biological_process	GO:0046903	secretion	16	BTN2A2, ATG7, CEL, SIRT4, PHPT1, BIRC5, NMB, GAL, SYBU, SGK1, WNK4, NCOA1, MIDN, CD14, RAB9A, SLC9A3R1	396	1068	51925	0.0318384	1	0.146147
biological_process	GO:0002237	response to molecule of bacterial origin	7	CX3CR1, KCNJ8, LTA, NFKB1, NFKBIA, SOD2, CD14	405	300	52693	0.0320143	1	0.14683
biological_process	GO:0034762	regulation of transmembrane transport	8	PPARGC1A, WWP2, HSPA2, KCNJ8, GAL, BCL2, SLC9A1, SLC9A3R1	404	382	52611	0.0320707	1	0.146963
biological_process	GO:0032846	positive regulation of homeostatic process	5	PPARGC1A, FOXO3, METRNL, PHPT1, BAX	407	151	52842	0.0323332	1	0.147925
cellular_component	GO:0044432	endoplasmic reticulum part	16	KDELR3, FAF1, SGPP2, EXT1, ATF6, DDN, GPX8, CDKAL1, BAX, BCL2, SGK1, SLC9A1, MAGT1, EVA1A, RAB9A, ARHGAP32	396	1073	51920	0.0323355	1	0.147925
biological_process	GO:0033674	positive regulation of kinase activity	11	HBEGF, FGFR3, GRIN2C, HSPA2, GADD45B, FBXW7, MAPK10, MAP2K5, PSMD10, BAX, CDK5R1	401	618	52375	0.0324936	1	0.148522
cellular_component	GO:0005912	adherens junction	9	FGFR3, LPP, RPL10A, RPL6, RPL9, RPS15, RPS17, SLC9A1, RPL23	403	469	52524	0.0326572	1	0.149144
cellular_component	GO:0000151	ubiquitin ligase complex	6	WWP2, FBXW7, KLHL9, BARD1, DCAF5, BTRC	406	224	52769	0.0328261	1	0.149788
biological_process	GO:1901654	response to ketone	5	KLF6, FOSB, BAX, KLF9, NCOA1	407	152	52841	0.0329899	1	0.150154
biological_process	GO:0015992	proton transport	5	COX7B, SLC11A2, SLC2A5, SLC9A1, SLC9A3R1	407	152	52841	0.0329899	1	0.150154
biological_process	GO:0002224	toll-like receptor signaling pathway	5	ITGB2, NFKB1, NFKBIA, MAPK10, CD14	407	152	52841	0.0329899	1	0.150154
biological_process	GO:2000145	regulation of cell motility	11	ZNF268, PPARGC1A, CX3CR1, HBEGF, PHPT1, BCAS3, MAP2K5, BCL2, SGK1, THBS4, SLC9A3R1	401	622	52371	0.0332149	1	0.151051
biological_process	GO:0032368	regulation of lipid transport	4	APOC1, NFKB1, NFKBIA, GAL	408	88	52905	0.0334371	1	0.151933
biological_process	GO:0048864	stem cell development	5	VASN, HEY1, SOX8, BCL2, EOMES	407	153	52840	0.0336544	1	0.152535
biological_process	GO:1902806	regulation of cell cycle G1/S phase transition	5	PLK5, FBXW7, PSMD10, BCL2, UBE2E2	407	153	52840	0.0336544	1	0.152535
biological_process	GO:0006818	hydrogen transport	5	COX7B, SLC11A2, SLC2A5, SLC9A1, SLC9A3R1	407	153	52840	0.0336544	1	0.152535
biological_process	GO:0071356	cellular response to tumor necrosis factor	6	ZNF268, PPARGC1A, LTA, SLC11A2, PSMD10, BTRC	406	226	52767	0.0338837	1	0.153445
biological_process	GO:0009117	nucleotide metabolic process	11	PPARGC1A, FHIT, ALDOC, GMDS, GPI, MYH3, PGK1, DDIT4, NME1-NME2, UQCRB, GFPT2	401	626	52367	0.0339694	1	0.153704
biological_process	GO:0032869	cellular response to insulin stimulus	8	HBEGF, EGR1, FGFR3, GRB10, GRIN2C, PSMD10, SLC9A1, BAIAP2L2	404	387	52606	0.0339993	1	0.15371
biological_process	GO:0016241	regulation of macroautophagy	4	ATG7, FBXW7, KIAA1324, MTMR3	408	89	52904	0.0343729	1	0.155269
biological_process	GO:0051301	cell division	11	KIF20A, PLK5, FGFR3, NSMCE2, HSPA2, BIRC5, MYC, KLHL9, PSMD10, THBS4, UVRAG	401	629	52364	0.0345571	1	0.15597
molecular_function	GO:0016248	channel inhibitor activity	3	PHPT1, BCL2, WNK4	409	36	52957	0.0346178	1	0.155983
biological_process	GO:0030212	hyaluronan metabolic process	3	HAS3, NFKB1, SLC9A1	409	36	52957	0.0346178	1	0.155983
biological_process	GO:1901800	positive regulation of proteasomal protein catabolic process	4	PLK2, NSMCE2, FBXW7, PSMD10	408	90	52903	0.0353223	1	0.159024
biological_process	GO:0006753	nucleoside phosphate metabolic process	11	PPARGC1A, FHIT, ALDOC, GMDS, GPI, MYH3, PGK1, DDIT4, NME1-NME2, UQCRB, GFPT2	401	634	52359	0.0355784	1	0.160043
biological_process	GO:0010675	regulation of cellular carbohydrate metabolic process	5	PPARGC1A, GRB10, DDIT4, PTH1R, MIDN	407	156	52837	0.0356945	1	0.160432
biological_process	GO:0046879	hormone secretion	7	SIRT4, PHPT1, BIRC5, NMB, GAL, SYBU, MIDN	405	309	52684	0.0360718	1	0.161992
biological_process	GO:0071375	cellular response to peptide hormone stimulus	9	HBEGF, EGR1, FGFR3, GRB10, GRIN2C, NFKB1, PSMD10, SLC9A1, BAIAP2L2	403	479	52514	0.0361984	1	0.162426
biological_process	GO:0043473	pigmentation	4	MYC, BAX, BCL2, SOD2	408	91	52902	0.036285	1	0.162642
molecular_function	GO:0001102	RNA polymerase II activating transcription factor binding	3	IFI27, EOMES, BHLHE40	409	37	52956	0.0363071	1	0.162642
biological_process	GO:0043393	regulation of protein binding	5	PLK2, ZNF268, MYC, BAX, BCL2	407	157	52836	0.03639	1	0.162848
biological_process	GO:0016570	histone modification	8	ATG7, PPARGC1A, EYA3, KANSL1, JARID2, ARID4B, KDM6A, NCOA1	404	393	52600	0.0364135	1	0.162848
biological_process	GO:0045088	regulation of innate immune response	8	ICAM3, ITGB2, NFKB1, NFKBIA, MAPK10, PSMD10, BTRC, CD14	404	394	52599	0.0368266	1	0.164559
molecular_function	GO:0042623	ATPase activity, coupled	7	DDX39A, DDX10, HSPA6, MSH5, MYH3, RAD51D, LONP1	405	311	52682	0.0370162	1	0.16527
molecular_function	GO:0005200	structural constituent of cytoskeleton	4	TUBB3, KRT17, ACTA1, TUBB2A	408	92	52901	0.0372612	1	0.165814
biological_process	GO:0007589	body fluid secretion	4	ATG7, CEL, WNK4, NCOA1	408	92	52901	0.0372612	1	0.165814
cellular_component	GO:0016605	PML body	4	PPARGC1A, NSMCE2, ISG20, TP53INP2	408	92	52901	0.0372612	1	0.165814
biological_process	GO:0034138	toll-like receptor 3 signaling pathway	4	NFKB1, NFKBIA, MAPK10, CD14	408	92	52901	0.0372612	1	0.165814
molecular_function	GO:0016772	transferase activity, transferring phosphorus-containing groups	14	PLK2, PIM2, PLK5, FGFR3, SIK3, ROR1, PCK2, PGK1, MAPK10, MAP2K5, SGK1, WNK4, NME1-NME2, CDK5R1	398	927	52066	0.0373864	1	0.166234
biological_process	GO:0003032	detection of oxygen	2	SLC11A2, SOD2	410	4	52989	0.0378939	1	0.168074
molecular_function	GO:0051434	BH3 domain binding	2	BAX, BCL2	410	4	52989	0.0378939	1	0.168074
biological_process	GO:0070294	renal sodium ion absorption	2	SGK1, WNK4	410	4	52989	0.0378939	1	0.168074
cellular_component	GO:0031966	mitochondrial membrane	11	COX20, COX7B, SIRT4, IFI27, NDUFA3, SLC11A2, BAX, BCL2, SOD2, UQCRB, SCO2	401	645	52348	0.03801	1	0.168251
biological_process	GO:0032371	regulation of sterol transport	3	APOC1, NFKB1, NFKBIA	409	38	52955	0.0380274	1	0.168251
biological_process	GO:0032374	regulation of cholesterol transport	3	APOC1, NFKB1, NFKBIA	409	38	52955	0.0380274	1	0.168251
biological_process	GO:0055007	cardiac muscle cell differentiation	4	ATG7, CACYBP, RARB, SLC9A1	408	93	52900	0.0382508	1	0.168962
biological_process	GO:2001237	negative regulation of extrinsic apoptotic signaling pathway	4	CX3CR1, MAP2K5, KIAA1324, BCL2	408	93	52900	0.0382508	1	0.168962
molecular_function	GO:0003924	GTPase activity	6	TUBB3, REM2, EIF5, RASD1, TUBB2A, RAB9A	406	234	52759	0.0383244	1	0.169148
molecular_function	GO:0033218	amide binding	6	TUBB3, KDELR3, SLC7A9, GSTM3, NFKBIA, PTH1R	406	235	52758	0.0389032	1	0.171563
cellular_component	GO:1902495	transmembrane transporter complex	7	ABCF2, GRIN2C, HSPA2, KCNJ8, SLC9A1, UQCRB, BEST1	405	315	52678	0.0389522	1	0.171638
biological_process	GO:0071560	cellular response to transforming growth factor beta stimulus	6	LEFTY1, VASN, CX3CR1, MECOM, MYC, GDF15	406	236	52757	0.0394874	1	0.173854
biological_process	GO:0043029	T cell homeostasis	3	TSC22D3, BAX, BCL2	409	39	52954	0.0397784	1	0.17468
biological_process	GO:0060323	head morphogenesis	3	ANKRD11, MYH3, ARID5B	409	39	52954	0.0397784	1	0.17468
biological_process	GO:0048536	spleen development	3	JARID2, PBX1, BCL2	409	39	52954	0.0397784	1	0.17468
biological_process	GO:0051346	negative regulation of hydrolase activity	8	CDKN2D, GPI, BIRC5, APOC1, BCAS3, MAP2K5, MKL1, RGS2	404	401	52592	0.0398047	1	0.17468
biological_process	GO:0009914	hormone transport	7	SIRT4, PHPT1, BIRC5, NMB, GAL, SYBU, MIDN	405	317	52676	0.0399439	1	0.175149
biological_process	GO:0048762	mesenchymal cell differentiation	5	VASN, HEY1, SOX8, BCL2, EOMES	407	162	52831	0.0399849	1	0.175186
biological_process	GO:0032101	regulation of response to external stimulus	13	ATG7, CX3CR1, METRNL, HILPDA, LTA, NFKB1, PLAT, FBXW7, KIAA1324, THBS4, MTMR3, CD247, RBM18	399	815	52178	0.0400318	1	0.175249
biological_process	GO:0043086	negative regulation of catalytic activity	13	CDKN2D, GPI, PHPT1, BIRC5, APOC1, GADD45B, NFKB1, BCAS3, MAP2K5, PSMD10, MKL1, RGS2, MIDN	399	816	52177	0.0401739	1	0.175728
biological_process	GO:0042752	regulation of circadian rhythm	4	PPARGC1A, MAPK10, BHLHE40, BTRC	408	95	52898	0.0402697	1	0.175862
molecular_function	GO:0035326	enhancer binding	4	NFKB1, PBX3, BACH2, TCF12	408	95	52898	0.0402697	1	0.175862
biological_process	GO:0061136	regulation of proteasomal protein catabolic process	6	PLK2, FHIT, NSMCE2, FBXW7, PSMD10, BTRC	406	238	52755	0.0406718	1	0.177474
cellular_component	GO:0044456	synapse part	10	DDN, WDR7, PSD3, ERC2, GRIN2C, ASAP1, MAPK10, CDK5R1, BSN, ARHGAP32	402	535	52458	0.0408822	1	0.178248
cellular_component	GO:0000785	chromatin	8	PLK2, GABPA, H1F0, HIST1H2BD, BCAS3, TCF12, TCP1, NCOA1	404	404	52589	0.0411278	1	0.179173
biological_process	GO:0071559	response to transforming growth factor beta	6	LEFTY1, VASN, CX3CR1, MECOM, MYC, GDF15	406	239	52754	0.041272	1	0.179656
biological_process	GO:0090184	positive regulation of kidney development	3	EGR1, SOX8, MYC	409	40	52953	0.0415594	1	0.180103
biological_process	GO:0006734	NADH metabolic process	3	ALDOC, GPI, PGK1	409	40	52953	0.0415594	1	0.180103
biological_process	GO:0006308	DNA catabolic process	3	H1F0, ISG20, BAX	409	40	52953	0.0415594	1	0.180103
biological_process	GO:0046686	response to cadmium ion	3	MT1A, SLC11A2, SOD2	409	40	52953	0.0415594	1	0.180103
biological_process	GO:0008631	intrinsic apoptotic signaling pathway in response to oxidative stress	3	FBXW7, BCL2, SOD2	409	40	52953	0.0415594	1	0.180103
biological_process	GO:0006520	cellular amino acid metabolic process	8	ATG7, CTH, SIRT4, MARS, ASNS, PSMD10, CARS, GFPT2	404	405	52588	0.0415751	1	0.180103
cellular_component	GO:1990351	transporter complex	7	ABCF2, GRIN2C, HSPA2, KCNJ8, SLC9A1, UQCRB, BEST1	405	321	52672	0.0419749	1	0.181689
biological_process	GO:1904062	regulation of cation transmembrane transport	5	WWP2, HSPA2, GAL, SLC9A1, SLC9A3R1	407	165	52828	0.0422353	1	0.182669
biological_process	GO:0090100	positive regulation of transmembrane receptor protein serine/threonine kinase signaling pathway	4	LEFTY1, HES5, INHBE, GDF15	408	97	52896	0.0423417	1	0.182836
cellular_component	GO:0005814	centriole	4	PLK2, SASS6, HSPA6, BIRC5	408	97	52896	0.0423417	1	0.182836
biological_process	GO:0016569	covalent chromatin modification	8	ATG7, PPARGC1A, EYA3, KANSL1, JARID2, ARID4B, KDM6A, NCOA1	404	407	52586	0.0424791	1	0.183283
biological_process	GO:0006935	chemotaxis	13	TUBB3, CMTM1, CX3CR1, HBEGF, EXT1, FGFR3, GRIN2C, ITGB2, NFIB, PSMD10, THBS4, LHX3, CDK5R1	399	833	52160	0.0428697	1	0.184672
biological_process	GO:0042330	taxis	13	TUBB3, CMTM1, CX3CR1, HBEGF, EXT1, FGFR3, GRIN2C, ITGB2, NFIB, PSMD10, THBS4, LHX3, CDK5R1	399	833	52160	0.0428697	1	0.184672
biological_process	GO:1903052	positive regulation of proteolysis involved in cellular protein catabolic process	5	PLK2, NSMCE2, FBXW7, PSMD10, BTRC	407	166	52827	0.0430011	1	0.185
biological_process	GO:0018108	peptidyl-tyrosine phosphorylation	7	FGFR3, ITGB2, HES5, ROR1, FBXW7, MAP2K5, THBS4	405	323	52670	0.0430144	1	0.185
biological_process	GO:0072210	metanephric nephron development	3	EGR1, SOX8, HES5	409	41	52952	0.0433698	1	0.18638
biological_process	GO:0030099	myeloid cell differentiation	7	FOXO3, GABPA, MEIS2, MYC, NFKBIA, SLC11A2, PKNOX1	405	324	52669	0.0435402	1	0.186962
biological_process	GO:0090068	positive regulation of cell cycle process	6	NSMCE2, BIRC5, PBX1, PSMD10, UBE2E2, CDK5R1	406	243	52750	0.0437262	1	0.187612
cellular_component	GO:0031226	intrinsic component of plasma membrane	21	GPR83, SLC7A9, CX3CR1, HBEGF, FGFR3, GRIN2C, HAS3, ICAM3, ITGB2, KCNJ8, SLC11A2, ROR1, PTH1R, KIAA1324, SLC2A5, SLC6A9, SLC9A1, BEST1, SLC38A1, KISS1R, CD14	391	1628	51365	0.0438034	1	0.187794
biological_process	GO:0018212	peptidyl-tyrosine modification	7	FGFR3, ITGB2, HES5, ROR1, FBXW7, MAP2K5, THBS4	405	325	52668	0.0440699	1	0.188786
biological_process	GO:0019637	organophosphate metabolic process	15	PPARGC1A, FGFR3, FHIT, ALDOC, GMDS, GPI, APOC1, MYH3, PGK1, DDIT4, PTH1R, NME1-NME2, UQCRB, MTMR3, GFPT2	397	1021	51972	0.0444581	1	0.190298
biological_process	GO:0010001	glial cell differentiation	5	EGR1, FGFR3, SOX8, HES5, NFIB	407	168	52825	0.044556	1	0.190414
biological_process	GO:0045637	regulation of myeloid cell differentiation	5	FOXO3, GABPA, MEIS2, MYC, NFKBIA	407	168	52825	0.044556	1	0.190414
biological_process	GO:0006984	ER-nucleus signaling pathway	3	ATF6, ASNS, FBXW7	409	42	52951	0.0452092	1	0.192521
biological_process	GO:0051055	negative regulation of lipid biosynthetic process	3	APOC1, NFKB1, FBXW7	409	42	52951	0.0452092	1	0.192521
biological_process	GO:0042273	ribosomal large subunit biogenesis	3	RPL6, RPL26, RPL14	409	42	52951	0.0452092	1	0.192521
cellular_component	GO:0044454	nuclear chromosome part	8	GABPA, H1F0, HIST1H2BD, HSPA2, MSH5, TCF12, TCP1, NCOA1	404	413	52580	0.0452674	1	0.192521
biological_process	GO:0071873	response to norepinephrine	2	PPARGC1A, EGR1	410	5	52988	0.045299	1	0.192521
molecular_function	GO:0043426	MRF binding	2	TSC22D3, BHLHE40	410	5	52988	0.045299	1	0.192521
biological_process	GO:0002904	positive regulation of B cell apoptotic process	2	MYC, BAX	410	5	52988	0.045299	1	0.192521
biological_process	GO:0032970	regulation of actin filament-based process	7	PHPT1, BCAS3, SLC9A1, FSCN1, BAIAP2L2, SSH2, CDK5R1	405	328	52665	0.0456834	1	0.194001
biological_process	GO:0030203	glycosaminoglycan metabolic process	5	UST, EXT1, HAS3, NFKB1, SLC9A1	407	170	52823	0.046142	1	0.195795
biological_process	GO:0022037	metencephalon development	4	ATG7, BCL2, NCOA1, CDK5R1	408	101	52892	0.0466427	1	0.197608
biological_process	GO:0071887	leukocyte apoptotic process	4	TSC22D3, MYC, BAX, TCP1	408	101	52892	0.0466427	1	0.197608
biological_process	GO:0014909	smooth muscle cell migration	3	PPARGC1A, PLAT, BCL2	409	43	52950	0.0470769	1	0.199134
biological_process	GO:0019320	hexose catabolic process	3	ALDOC, GPI, PGK1	409	43	52950	0.0470769	1	0.199134
biological_process	GO:0006606	protein import into nucleus	6	ZNF268, FAF1, NFKBIA, PSMD10, SLC9A1, SLC9A3R1	406	249	52744	0.0475685	1	0.200741
biological_process	GO:0044744	protein targeting to nucleus	6	ZNF268, FAF1, NFKBIA, PSMD10, SLC9A1, SLC9A3R1	406	249	52744	0.0475685	1	0.200741
biological_process	GO:1902593	single-organism nuclear import	6	ZNF268, FAF1, NFKBIA, PSMD10, SLC9A1, SLC9A3R1	406	249	52744	0.0475685	1	0.200741
biological_process	GO:0051170	nuclear import	6	ZNF268, FAF1, NFKBIA, PSMD10, SLC9A1, SLC9A3R1	406	253	52740	0.0502378	1	0.21184
biological_process	GO:0060998	regulation of dendritic spine development	3	PLK2, ASAP1, CDK5R1	409	45	52948	0.0508951	1	0.214276
biological_process	GO:0048538	thymus development	3	JARID2, PBX1, BCL2	409	45	52948	0.0508951	1	0.214276
molecular_function	GO:0001078	transcriptional repressor activity, RNA polymerase II core promoter proximal region sequence-specific binding	4	ZBTB20, HES5, BCL11A, BHLHE40	408	105	52888	0.0511504	1	0.215183
biological_process	GO:0032388	positive regulation of intracellular transport	7	ZNF268, BCAS3, FBXW7, BAX, BCL2, SLC9A1, CDK5R1	405	338	52655	0.0513246	1	0.215747
biological_process	GO:0051260	protein homooligomerization	6	CTH, GPX3, BCL11A, BAX, SOD2, LONP1	406	255	52738	0.0516048	1	0.216756
biological_process	GO:0048738	cardiac muscle tissue development	5	ATG7, HEY1, CACYBP, RARB, SLC9A1	407	177	52816	0.051938	1	0.217816
biological_process	GO:0043123	positive regulation of I-kappaB kinase/NF-kappaB signaling	5	PLK2, ZNF268, PIM2, CTH, LGALS1	407	177	52816	0.051938	1	0.217816
biological_process	GO:0031396	regulation of protein ubiquitination	6	ATG7, FGFR3, RASD2, FBXW7, PSMD10, BTRC	406	256	52737	0.0522963	1	0.219149
biological_process	GO:1901724	positive regulation of cell proliferation involved in kidney development	2	EGR1, MYC	410	6	52987	0.0526473	1	0.219867
biological_process	GO:0060385	axonogenesis involved in innervation	2	FGFR3, NPTX1	410	6	52987	0.0526473	1	0.219867
biological_process	GO:0006022	aminoglycan metabolic process	5	UST, EXT1, HAS3, NFKB1, SLC9A1	407	178	52815	0.052797	1	0.219867
biological_process	GO:0007584	response to nutrient	5	CDKN2D, ALDH3A1, LTA, SOD2, NCOA1	407	178	52815	0.052797	1	0.219867
biological_process	GO:0006473	protein acetylation	5	ATG7, PPARGC1A, NUPR1, KANSL1, NCOA1	407	178	52815	0.052797	1	0.219867
cellular_component	GO:0005802	trans-Golgi network	5	PSD3, FBXO8, SLC11A2, KIAA1324, BSN	407	178	52815	0.052797	1	0.219867
biological_process	GO:0051084	'de novo' posttranslational protein folding	3	TUBB3, TCP1, TUBB2A	409	46	52947	0.0528446	1	0.219867
biological_process	GO:0010862	positive regulation of pathway-restricted SMAD protein phosphorylation	3	LEFTY1, INHBE, GDF15	409	46	52947	0.0528446	1	0.219867
biological_process	GO:0060324	face development	3	ANKRD11, MYH3, ARID5B	409	46	52947	0.0528446	1	0.219867
biological_process	GO:0030334	regulation of cell migration	10	ZNF268, PPARGC1A, CX3CR1, HBEGF, BCAS3, MAP2K5, BCL2, SGK1, THBS4, SLC9A3R1	402	588	52405	0.0528759	1	0.219867
biological_process	GO:0050773	regulation of dendrite development	4	PLK2, ASAP1, BCL11A, CDK5R1	408	107	52886	0.0534806	1	0.222039
biological_process	GO:0030183	B cell differentiation	4	LGALS1, BCL11A, BAX, BCL2	408	107	52886	0.0534806	1	0.222039
biological_process	GO:1903364	positive regulation of cellular protein catabolic process	5	PLK2, NSMCE2, FBXW7, PSMD10, BTRC	407	179	52814	0.0536636	1	0.222416
biological_process	GO:0060348	bone development	5	FGFR3, SIK3, ANKRD11, BBX, RARB	407	179	52814	0.0536636	1	0.222416
molecular_function	GO:0004842	ubiquitin-protein transferase activity	7	WWP2, BIRC5, CNOT4, KLHL9, BARD1, UBE2E2, BTRC	405	342	52651	0.0536951	1	0.222416
molecular_function	GO:0019904	protein domain specific binding	10	FAF1, DOCK3, WBP5, TCEAL7, MKL1, BAX, BCL2, TCF12, BHLHE40, SLC9A3R1	402	591	52402	0.0537893	1	0.222635
biological_process	GO:0030163	protein catabolic process	12	ATG7, PLK2, ZNF268, WWP2, FAF1, FHIT, NSMCE2, GRIN2C, FBXW7, PSMD10, BTRC, LONP1	400	753	52240	0.0544931	1	0.225375
biological_process	GO:0007369	gastrulation	5	EXT1, ITGB2, MAP2K5, KDM6A, EOMES	407	180	52813	0.054538	1	0.225388
biological_process	GO:0060291	long-term synaptic potentiation	3	PLK2, CX3CR1, EGR1	409	47	52946	0.0548203	1	0.225689
biological_process	GO:0061178	regulation of insulin secretion involved in cellular response to glucose stimulus	3	PHPT1, BIRC5, SYBU	409	47	52946	0.0548203	1	0.225689
biological_process	GO:0048008	platelet-derived growth factor receptor signaling pathway	3	PLAT, ARID5B, SLC9A3R1	409	47	52946	0.0548203	1	0.225689
molecular_function	GO:0004712	protein serine/threonine/tyrosine kinase activity	3	MAPK10, MAP2K5, SGK1	409	47	52946	0.0548203	1	0.225689
biological_process	GO:0048066	developmental pigmentation	3	BAX, BCL2, SOD2	409	47	52946	0.0548203	1	0.225689
cellular_component	GO:0016604	nuclear body	7	PPARGC1A, MECOM, ZNF473, NSMCE2, ISG20, MYC, TP53INP2	405	344	52649	0.0549049	1	0.225864
biological_process	GO:0030178	negative regulation of Wnt signaling pathway	5	EGR1, FOXO3, INVS, GRB10, PSMD10	407	181	52812	0.0554201	1	0.22781
biological_process	GO:0071214	cellular response to abiotic stimulus	6	EGR1, MYC, NFKB1, FBXW7, BAX, SLC9A1	406	261	52732	0.0558353	1	0.229098
biological_process	GO:0045834	positive regulation of lipid metabolic process	4	PPARGC1A, FGFR3, SIRT4, APOC1	408	109	52884	0.0558611	1	0.229098
biological_process	GO:0003014	renal system process	4	BCL2, SGK1, WNK4, SLC9A3R1	408	109	52884	0.0558611	1	0.229098
cellular_component	GO:0005887	integral component of plasma membrane	20	GPR83, SLC7A9, CX3CR1, HBEGF, FGFR3, GRIN2C, HAS3, ICAM3, ITGB2, KCNJ8, SLC11A2, ROR1, PTH1R, KIAA1324, SLC2A5, SLC6A9, SLC9A1, BEST1, SLC38A1, KISS1R	392	1566	51427	0.0561524	1	0.230118
biological_process	GO:0016358	dendrite development	5	PLK2, SLC11A2, ASAP1, BCL11A, CDK5R1	407	182	52811	0.0563099	1	0.230413
biological_process	GO:1903322	positive regulation of protein modification by small protein conjugation or removal	5	FGFR3, RASD2, FBXW7, PSMD10, BTRC	407	182	52811	0.0563099	1	0.230413
biological_process	GO:0071695	anatomical structure maturation	3	FGFR3, GAL, CDK5R1	409	48	52945	0.0568218	1	0.232155
biological_process	GO:0046365	monosaccharide catabolic process	3	ALDOC, GPI, PGK1	409	48	52945	0.0568218	1	0.232155
biological_process	GO:0031023	microtubule organizing center organization	4	PLK2, SASS6, BCAS3, UVRAG	408	110	52883	0.05707	1	0.232816
biological_process	GO:0048593	camera-type eye morphogenesis	4	FGFR3, SOX8, TENM3, BAX	408	110	52883	0.05707	1	0.232816
cellular_component	GO:0005815	microtubule organizing center	10	PLK2, SASS6, EYA3, HSPA6, BIRC5, MBNL1, RAD51D, TCP1, UVRAG, SLC9A3R1	402	603	52390	0.0576936	1	0.235182
cellular_component	GO:0098794	postsynapse	7	PSD3, GRIN2C, ASAP1, MAPK10, CDK5R1, BSN, ARHGAP32	405	349	52644	0.058001	1	0.236146
molecular_function	GO:0004871	signal transducer activity	20	TUBB3, PLK2, GPR83, CX3CR1, DOK1, FGFR3, ADGRL2, GRIN2C, NPC1L1, ITGB2, KRT17, LGALS1, ROR1, MAPK10, PTH1R, RARB, KISS1R, TNFRSF10D, CD247, CD14	392	1580	51413	0.0580176	1	0.236146
biological_process	GO:0030336	negative regulation of cell migration	5	PPARGC1A, CX3CR1, MAP2K5, BCL2, SLC9A3R1	407	184	52809	0.0581125	1	0.236175
biological_process	GO:0031334	positive regulation of protein complex assembly	5	FAF1, BAX, RGS2, FSCN1, BAIAP2L2	407	184	52809	0.0581125	1	0.236175
biological_process	GO:0005976	polysaccharide metabolic process	4	EXT1, GRB10, HAS3, NFKB1	408	111	52882	0.0582912	1	0.236723
molecular_function	GO:0005160	transforming growth factor beta receptor binding	3	LEFTY1, INHBE, GDF15	409	49	52944	0.0588484	1	0.238806
biological_process	GO:0006163	purine nucleotide metabolic process	9	PPARGC1A, FHIT, ALDOC, GPI, MYH3, PGK1, DDIT4, NME1-NME2, UQCRB	403	481	52512	0.0594113	1	0.240909
biological_process	GO:0006927	transformed cell apoptotic process	2	PLK5, BAX	410	7	52986	0.0599391	1	0.242346
biological_process	GO:0090336	positive regulation of brown fat cell differentiation	2	MECOM, METRNL	410	7	52986	0.0599391	1	0.242346
biological_process	GO:0046666	retinal cell programmed cell death	2	BAX, BCL2	410	7	52986	0.0599391	1	0.242346
biological_process	GO:0002221	pattern recognition receptor signaling pathway	5	ITGB2, NFKB1, NFKBIA, MAPK10, CD14	407	186	52807	0.0599456	1	0.242346
cellular_component	GO:0036477	somatodendritic compartment	10	TUBB3, PLK2, CX3CR1, DDN, GRIN2C, ASAP1, GAL, CDK5R1, BSN, ARHGAP32	402	610	52383	0.0601561	1	0.243014
cellular_component	GO:0070161	anchoring junction	9	FGFR3, LPP, RPL10A, RPL6, RPL9, RPS15, RPS17, SLC9A1, RPL23	403	487	52506	0.0606589	1	0.244862
biological_process	GO:0032104	regulation of response to extracellular stimulus	4	ATG7, FBXW7, KIAA1324, MTMR3	408	113	52880	0.0607705	1	0.244946
biological_process	GO:0032107	regulation of response to nutrient levels	4	ATG7, FBXW7, KIAA1324, MTMR3	408	113	52880	0.0607705	1	0.244946
biological_process	GO:0006458	'de novo' protein folding	3	TUBB3, TCP1, TUBB2A	409	50	52943	0.0608997	1	0.245283
cellular_component	GO:0000790	nuclear chromatin	6	GABPA, H1F0, HIST1H2BD, TCF12, TCP1, NCOA1	406	268	52725	0.0610163	1	0.245569
biological_process	GO:0031647	regulation of protein stability	5	PPARGC1A, PIM2, FBXW7, BCL2, BTRC	407	188	52805	0.0618091	1	0.248574
biological_process	GO:0006024	glycosaminoglycan biosynthetic process	4	UST, EXT1, HAS3, NFKB1	408	114	52879	0.0620285	1	0.24927
biological_process	GO:0051048	negative regulation of secretion	5	BTN2A2, SIRT4, NMB, WNK4, MIDN	407	189	52804	0.0627523	1	0.251804
biological_process	GO:0050796	regulation of insulin secretion	5	SIRT4, PHPT1, BIRC5, SYBU, MIDN	407	189	52804	0.0627523	1	0.251804
biological_process	GO:0035773	insulin secretion involved in cellular response to glucose stimulus	3	PHPT1, BIRC5, SYBU	409	51	52942	0.0629752	1	0.252322
biological_process	GO:0042255	ribosome assembly	3	RPL6, RPS15, RPS17	409	51	52942	0.0629752	1	0.252322
biological_process	GO:0006023	aminoglycan biosynthetic process	4	UST, EXT1, HAS3, NFKB1	408	115	52878	0.0632985	1	0.253317
biological_process	GO:0006839	mitochondrial transport	6	SIRT4, NPTX1, FBXW7, BAX, BCL2, SLC9A1	406	271	52722	0.0633176	1	0.253317
biological_process	GO:0070507	regulation of microtubule cytoskeleton organization	4	PLK2, MID1, RGS2, CDK5R1	408	116	52877	0.0645805	1	0.257987
biological_process	GO:0046890	regulation of lipid biosynthetic process	4	SIRT4, APOC1, NFKB1, FBXW7	408	116	52877	0.0645805	1	0.257987
biological_process	GO:0043547	positive regulation of GTPase activity	9	DOCK3, PSD3, FBXO8, ASAP1, RAPGEF6, BCAS3, RGS2, TBC1D3, ARHGAP32	403	503	52490	0.0646611	1	0.258118
molecular_function	GO:0015179	L-amino acid transmembrane transporter activity	3	SLC7A9, SLC6A9, SLC38A1	409	52	52941	0.0650743	1	0.259383
molecular_function	GO:0019843	rRNA binding	3	PTRF, RPL9, RPL23	409	52	52941	0.0650743	1	0.259383
biological_process	GO:0032479	regulation of type I interferon production	4	ZBTB20, NFKB1, NFKBIA, CD14	408	117	52876	0.0658744	1	0.262378
biological_process	GO:0000302	response to reactive oxygen species	5	KLF6, GPX3, GPX8, BCL2, SOD2	407	193	52800	0.0666004	1	0.264683
cellular_component	GO:0000793	condensed chromosome	5	KANSL1, NSMCE2, HSPA2, BIRC5, MSH5	407	193	52800	0.0666004	1	0.264683
molecular_function	GO:0035091	phosphatidylinositol binding	5	ASAP1, TULP4, SGK1, SLC9A1, ARHGAP32	407	193	52800	0.0666004	1	0.264683
biological_process	GO:0036295	cellular response to increased oxygen levels	2	ATG7, EGR1	410	8	52985	0.067175	1	0.265292
biological_process	GO:0071455	cellular response to hyperoxia	2	ATG7, EGR1	410	8	52985	0.067175	1	0.265292
biological_process	GO:0090335	regulation of brown fat cell differentiation	2	MECOM, METRNL	410	8	52985	0.067175	1	0.265292
biological_process	GO:0072282	metanephric nephron tubule morphogenesis	2	SOX8, HES5	410	8	52985	0.067175	1	0.265292
cellular_component	GO:0033256	I-kappaB/NF-kappaB complex	2	NFKB1, NFKBIA	410	8	52985	0.067175	1	0.265292
biological_process	GO:0043374	CD8-positive, alpha-beta T cell differentiation	2	BCL2, EOMES	410	8	52985	0.067175	1	0.265292
biological_process	GO:0048661	positive regulation of smooth muscle cell proliferation	3	PPARGC1A, HBEGF, HES5	409	53	52940	0.0671967	1	0.265292
biological_process	GO:0019933	cAMP-mediated signaling	3	RASD2, GAL, RGS2	409	53	52940	0.0671967	1	0.265292
biological_process	GO:0035794	positive regulation of mitochondrial membrane permeability	3	BAX, BCL2, SLC9A1	409	53	52940	0.0671967	1	0.265292
biological_process	GO:1903530	regulation of secretion by cell	10	BTN2A2, SIRT4, PHPT1, BIRC5, NMB, GAL, SYBU, MIDN, CD14, RAB9A	402	629	52364	0.0675251	1	0.266393
biological_process	GO:2000146	negative regulation of cell motility	5	PPARGC1A, CX3CR1, MAP2K5, BCL2, SLC9A3R1	407	194	52799	0.0675812	1	0.266419
biological_process	GO:0051100	negative regulation of binding	4	HEY1, MYC, NFIB, BAX	408	119	52874	0.0684978	1	0.269638
biological_process	GO:0032606	type I interferon production	4	ZBTB20, NFKB1, NFKBIA, CD14	408	119	52874	0.0684978	1	0.269638
biological_process	GO:0034765	regulation of ion transmembrane transport	7	PPARGC1A, WWP2, HSPA2, KCNJ8, GAL, SLC9A1, SLC9A3R1	405	366	52627	0.0692959	1	0.272364
biological_process	GO:0090183	regulation of kidney development	3	EGR1, SOX8, MYC	409	54	52939	0.0693419	1	0.272364
biological_process	GO:0010171	body morphogenesis	3	ANKRD11, MYH3, ARID5B	409	54	52939	0.0693419	1	0.272364
biological_process	GO:0040017	positive regulation of locomotion	7	ZNF268, HBEGF, PHPT1, LGALS1, BCAS3, BCL2, THBS4	405	367	52626	0.0699973	1	0.274738
molecular_function	GO:0005509	calcium ion binding	2	THBS4, CDK5R1	410	664	52329	0.0701333	1	0.275071
cellular_component	GO:0030424	axon	7	MYC, NFIB, TENM3, PRPH, SLC38A1, CDK5R1, BSN	405	368	52625	0.0707028	1	0.277103
biological_process	GO:0050852	T cell receptor signaling pathway	4	PHPT1, NFKB1, NFKBIA, CD247	408	121	52872	0.0711679	1	0.278724
biological_process	GO:0071902	positive regulation of protein serine/threonine kinase activity	6	HSPA2, GADD45B, MAPK10, MAP2K5, PSMD10, CDK5R1	406	281	52712	0.0713366	1	0.279181
biological_process	GO:0048708	astrocyte differentiation	3	FGFR3, SOX8, HES5	409	55	52938	0.0715092	1	0.279249
biological_process	GO:0036473	cell death in response to oxidative stress	3	FBXW7, BCL2, SOD2	409	55	52938	0.0715092	1	0.279249
biological_process	GO:0051881	regulation of mitochondrial membrane potential	3	BAX, BCL2, SOD2	409	55	52938	0.0715092	1	0.279249
biological_process	GO:0007179	transforming growth factor beta receptor signaling pathway	5	LEFTY1, VASN, MECOM, MYC, GDF15	407	198	52795	0.071579	1	0.279319
biological_process	GO:0072521	purine-containing compound metabolic process	9	PPARGC1A, FHIT, ALDOC, GPI, MYH3, PGK1, DDIT4, NME1-NME2, UQCRB	403	527	52466	0.0724736	1	0.282583
cellular_component	GO:0031461	cullin-RING ubiquitin ligase complex	4	FBXW7, KLHL9, DCAF5, BTRC	408	122	52871	0.0725204	1	0.282583
biological_process	GO:0060560	developmental growth involved in morphogenesis	5	FGFR3, GAL, BCL11A, RARB, CDK5R1	407	200	52793	0.0736222	1	0.286345
biological_process	GO:0060350	endochondral bone morphogenesis	3	FGFR3, SIK3, RARB	409	56	52937	0.0736984	1	0.286345
cellular_component	GO:0005881	cytoplasmic microtubule	3	BIRC5, MID1, BCAS3	409	56	52937	0.0736984	1	0.286345
molecular_function	GO:0032947	protein complex scaffold	3	SLC9A1, SLC9A3R1, TELO2	409	56	52937	0.0736984	1	0.286345
cellular_component	GO:0005819	spindle	6	KIF20A, INVS, BIRC5, MID1, MYC, MAP2K5	406	284	52709	0.0738462	1	0.286713
biological_process	GO:0051798	positive regulation of hair follicle development	2	KRT17, GAL	410	9	52984	0.0743552	1	0.287653
biological_process	GO:0043653	mitochondrial fragmentation involved in apoptotic process	2	NPTX1, BAX	410	9	52984	0.0743552	1	0.287653
biological_process	GO:0048087	positive regulation of developmental pigmentation	2	BAX, BCL2	410	9	52984	0.0743552	1	0.287653
molecular_function	GO:0051400	BH domain binding	2	BAX, BCL2	410	9	52984	0.0743552	1	0.287653
molecular_function	GO:0070513	death domain binding	2	BAX, BCL2	410	9	52984	0.0743552	1	0.287653
biological_process	GO:0007265	Ras protein signal transduction	9	PLK2, DOK1, HBEGF, FGFR3, PSD3, FBXO8, GRIN2C, PSMD10, RAB9A	403	533	52460	0.0747596	1	0.28901
biological_process	GO:0030217	T cell differentiation	5	EGR1, PKNOX1, BCL11A, BCL2, EOMES	407	202	52791	0.0756949	1	0.292416
biological_process	GO:0060395	SMAD protein signal transduction	3	LEFTY1, INHBE, GDF15	409	57	52936	0.0759089	1	0.292579
biological_process	GO:0070228	regulation of lymphocyte apoptotic process	3	TSC22D3, MYC, BAX	409	57	52936	0.0759089	1	0.292579
molecular_function	GO:0033613	activating transcription factor binding	3	IFI27, EOMES, BHLHE40	409	57	52936	0.0759089	1	0.292579
biological_process	GO:0051270	regulation of cellular component movement	11	ZNF268, PPARGC1A, CX3CR1, HBEGF, PHPT1, BCAS3, MAP2K5, BCL2, SGK1, THBS4, SLC9A3R1	401	698	52295	0.0759543	1	0.292579
biological_process	GO:0051321	meiotic cell cycle	5	PIM2, HSPA2, TEX19, MSH5, RAD51D	407	203	52790	0.0767422	1	0.294981
biological_process	GO:0001894	tissue homeostasis	5	ANKRD11, PTH1R, BARD1, BAX, BCL2	407	203	52790	0.0767422	1	0.294981
biological_process	GO:0051924	regulation of calcium ion transport	5	HSPA2, BAX, BCL2, SLC9A1, BEST1	407	203	52790	0.0767422	1	0.294981
molecular_function	GO:0016773	phosphotransferase activity, alcohol group as acceptor	11	PLK2, PIM2, PLK5, FGFR3, SIK3, ROR1, MAPK10, MAP2K5, SGK1, WNK4, CDK5R1	401	705	52288	0.0774485	1	0.297484
biological_process	GO:0060393	regulation of pathway-restricted SMAD protein phosphorylation	3	LEFTY1, INHBE, GDF15	409	58	52935	0.0781403	1	0.299501
molecular_function	GO:0051219	phosphoprotein binding	3	MID1, PLAT, BTRC	409	58	52935	0.0781403	1	0.299501
biological_process	GO:0034644	cellular response to UV	3	MYC, FBXW7, BAX	409	58	52935	0.0781403	1	0.299501
biological_process	GO:0009952	anterior/posterior pattern specification	5	SCMH1, HEY1, PBX1, PBX3, KDM6A	407	205	52788	0.0788585	1	0.302039
biological_process	GO:0010639	negative regulation of organelle organization	6	ATG7, FGFR3, SIRT4, JARID2, MID1, PSMD10	406	290	52703	0.079008	1	0.302182
biological_process	GO:0017038	protein import	6	ZNF268, FAF1, NFKBIA, PSMD10, SLC9A1, SLC9A3R1	406	290	52703	0.079008	1	0.302182
biological_process	GO:0060996	dendritic spine development	3	PLK2, ASAP1, CDK5R1	409	59	52934	0.0803921	1	0.306822
cellular_component	GO:0000118	histone deacetylase complex	3	MECOM, SATB2, PHF21A	409	59	52934	0.0803921	1	0.306822
biological_process	GO:0032414	positive regulation of ion transmembrane transporter activity	3	HSPA2, GAL, SLC9A1	409	59	52934	0.0803921	1	0.306822
biological_process	GO:0046942	carboxylic acid transport	6	SLC7A9, NMB, SLC6A9, SLC38A1, NCOA1, SLC9A3R1	406	292	52701	0.0807706	1	0.308049
biological_process	GO:0019932	second-messenger-mediated signaling	5	RASD2, GAL, RASD1, RGS2, SLC9A1	407	207	52786	0.0810037	1	0.308519
biological_process	GO:0050708	regulation of protein secretion	7	BTN2A2, SIRT4, PHPT1, BIRC5, SYBU, MIDN, CD14	405	382	52611	0.0810085	1	0.308519
biological_process	GO:0061000	negative regulation of dendritic spine development	2	PLK2, ASAP1	410	10	52983	0.0814804	1	0.309224
biological_process	GO:0002676	regulation of chronic inflammatory response	2	CX3CR1, LTA	410	10	52983	0.0814804	1	0.309224
biological_process	GO:0072203	cell proliferation involved in metanephros development	2	EGR1, MYC	410	10	52983	0.0814804	1	0.309224
biological_process	GO:0072173	metanephric tubule morphogenesis	2	SOX8, HES5	410	10	52983	0.0814804	1	0.309224
biological_process	GO:0042635	positive regulation of hair cycle	2	KRT17, GAL	410	10	52983	0.0814804	1	0.309224
biological_process	GO:0051271	negative regulation of cellular component movement	5	PPARGC1A, CX3CR1, MAP2K5, BCL2, SLC9A3R1	407	208	52785	0.0820871	1	0.311088
biological_process	GO:0050730	regulation of peptidyl-tyrosine phosphorylation	5	FGFR3, ITGB2, HES5, FBXW7, THBS4	407	208	52785	0.0820871	1	0.311088
cellular_component	GO:0030496	midbody	4	KIF20A, BIRC5, KLHL9, UVRAG	408	129	52864	0.0823039	1	0.311472
biological_process	GO:0048706	embryonic skeletal system development	4	EXT1, SATB2, HOXD1, PBX1	408	129	52864	0.0823039	1	0.311472
biological_process	GO:0043087	regulation of GTPase activity	9	DOCK3, PSD3, FBXO8, ASAP1, RAPGEF6, BCAS3, RGS2, TBC1D3, ARHGAP32	403	551	52442	0.0824005	1	0.311619
biological_process	GO:0070252	actin-mediated cell contraction	3	MYH3, ACTA1, SLC9A1	409	60	52933	0.0826638	1	0.312395
biological_process	GO:0007281	germ cell development	5	FANCG, FOXO3, HSPA2, BAX, BCL2	407	209	52784	0.0831776	1	0.314116
biological_process	GO:0015849	organic acid transport	6	SLC7A9, NMB, SLC6A9, SLC38A1, NCOA1, SLC9A3R1	406	295	52698	0.0834536	1	0.314938
biological_process	GO:1903510	mucopolysaccharide metabolic process	4	UST, HAS3, NFKB1, SLC9A1	408	130	52863	0.0837458	1	0.315599
biological_process	GO:0090263	positive regulation of canonical Wnt signaling pathway	4	TMEM198, FGFR3, NFKB1, PSMD10	408	130	52863	0.0837458	1	0.315599
biological_process	GO:0021879	forebrain neuron differentiation	3	ATG7, SATB2, HES5	409	61	52932	0.0849551	1	0.318818
biological_process	GO:0043967	histone H4 acetylation	3	ATG7, KANSL1, NCOA1	409	61	52932	0.0849551	1	0.318818
biological_process	GO:0060389	pathway-restricted SMAD protein phosphorylation	3	LEFTY1, INHBE, GDF15	409	61	52932	0.0849551	1	0.318818
cellular_component	GO:0098803	respiratory chain complex	3	COX7B, NDUFA3, UQCRB	409	61	52932	0.0849551	1	0.318818
biological_process	GO:0051289	protein homotetramerization	3	CTH, GPX3, SOD2	409	61	52932	0.0849551	1	0.318818
biological_process	GO:0042311	vasodilation	3	KCNJ8, RGS2, SOD2	409	61	52932	0.0849551	1	0.318818
biological_process	GO:0002065	columnar/cuboidal epithelial cell differentiation	4	HES5, RARB, BCL2, SLC9A3R1	408	131	52862	0.0851985	1	0.319509
biological_process	GO:1903706	regulation of hemopoiesis	6	FOXO3, GABPA, HES5, MEIS2, MYC, NFKBIA	406	299	52694	0.0871034	1	0.326353
biological_process	GO:0035690	cellular response to drug	3	EGR1, MYC, NCOA1	409	62	52931	0.0872655	1	0.326353
biological_process	GO:0060113	inner ear receptor cell differentiation	3	FGFR3, HES5, SLC9A3R1	409	62	52931	0.0872655	1	0.326353
biological_process	GO:0019674	NAD metabolic process	3	ALDOC, GPI, PGK1	409	62	52931	0.0872655	1	0.326353
biological_process	GO:0007411	axon guidance	9	TUBB3, HBEGF, EXT1, FGFR3, GRIN2C, NFIB, PSMD10, LHX3, CDK5R1	403	562	52431	0.0876386	1	0.327294
biological_process	GO:0097485	neuron projection guidance	9	TUBB3, HBEGF, EXT1, FGFR3, GRIN2C, NFIB, PSMD10, LHX3, CDK5R1	403	562	52431	0.0876386	1	0.327294
biological_process	GO:0044057	regulation of system process	8	HBEGF, PBX3, GAL, RGS2, SGK1, WNK4, SLC9A1, SLC9A3R1	404	432	52561	0.0880445	1	0.328582
molecular_function	GO:0035257	nuclear hormone receptor binding	4	JMJD1C, BCAS3, RARB, NCOA1	408	133	52860	0.0881359	1	0.328695
biological_process	GO:0009100	glycoprotein metabolic process	8	UST, HBEGF, EXT1, SIRT4, BCL2, TRAK2, MAGT1, GFPT2	404	433	52560	0.0883243	1	0.32917
biological_process	GO:1901533	negative regulation of hematopoietic progenitor cell differentiation	2	GABPA, HES5	410	11	52982	0.0885508	1	0.329786
biological_process	GO:0090276	regulation of peptide hormone secretion	5	SIRT4, PHPT1, BIRC5, SYBU, MIDN	407	214	52779	0.0887364	1	0.330249
molecular_function	GO:0004674	protein serine/threonine kinase activity	8	PLK2, PIM2, SIK3, MAPK10, MAP2K5, SGK1, WNK4, CDK5R1	404	435	52558	0.0888999	1	0.330394
biological_process	GO:0016236	macroautophagy	6	ATG7, FBXW7, KIAA1324, TP53INP2, CALCB, MTMR3	406	301	52692	0.0889592	1	0.330394
biological_process	GO:1903050	regulation of proteolysis involved in cellular protein catabolic process	6	PLK2, FHIT, NSMCE2, FBXW7, PSMD10, BTRC	406	301	52692	0.0889592	1	0.330394
biological_process	GO:0003333	amino acid transmembrane transport	3	SLC7A9, SLC6A9, SLC38A1	409	63	52930	0.0895946	1	0.332296
biological_process	GO:0019935	cyclic-nucleotide-mediated signaling	3	RASD2, GAL, RGS2	409	63	52930	0.0895946	1	0.332296
biological_process	GO:0006397	mRNA processing	8	DDX39A, PPARGC1A, SPEN, ZNF473, RBM20, ZNF326, MBNL1, WDR33	404	438	52555	0.0898024	1	0.332494
biological_process	GO:0043543	protein acylation	5	ATG7, PPARGC1A, NUPR1, KANSL1, NCOA1	407	215	52778	0.0898692	1	0.332494
biological_process	GO:0043903	regulation of symbiosis, encompassing mutualism through parasitism	5	APOBEC3H, ISG20, LGALS1, LTA, BCL2	407	215	52778	0.0898692	1	0.332494
biological_process	GO:0001101	response to acid chemical	6	CDKN2D, PPARGC1A, EGR1, ASNS, SOD2, NCOA1	406	302	52691	0.0898948	1	0.332494
cellular_component	GO:0015629	actin cytoskeleton	8	ZNF268, H1F0, MYH3, ACTA1, FSCN1, BAIAP2L2, SLC9A3R1, ARHGAP32	404	439	52554	0.0901137	1	0.333075
biological_process	GO:0030073	insulin secretion	5	SIRT4, PHPT1, BIRC5, SYBU, MIDN	407	216	52777	0.0910089	1	0.336153
biological_process	GO:0055076	transition metal ion homeostasis	4	MYC, SLC11A2, SOD2, SCO2	408	135	52858	0.0911154	1	0.336316
molecular_function	GO:0008047	enzyme activator activity	8	NGFRAP1, APOC1, ASAP1, BCAS3, RGS2, TBC1D3, CDK5R1, ARHGAP32	404	443	52550	0.0914106	1	0.337174
biological_process	GO:0032787	monocarboxylic acid metabolic process	9	UST, PPARGC1A, ALDOC, SIRT4, GPI, APOC1, PGK1, DDIT4, NCOA1	403	570	52423	0.0917141	1	0.337955
biological_process	GO:0002521	leukocyte differentiation	8	EGR1, LGALS1, MYC, PKNOX1, BCL11A, BAX, BCL2, EOMES	404	444	52549	0.0917477	1	0.337955
biological_process	GO:0034166	toll-like receptor 10 signaling pathway	3	NFKB1, NFKBIA, MAPK10	409	64	52929	0.091942	1	0.337978
biological_process	GO:0007045	cell-substrate adherens junction assembly	3	BCAS3, BCL2, SLC9A1	409	64	52929	0.091942	1	0.337978
biological_process	GO:0048041	focal adhesion assembly	3	BCAS3, BCL2, SLC9A1	409	64	52929	0.091942	1	0.337978
cellular_component	GO:0043292	contractile fiber	5	AHNAK2, KCNJ8, ACTA1, CDK5R1, SCO2	407	217	52776	0.0921555	1	0.338532
biological_process	GO:0006820	anion transport	9	SLC7A9, APOC1, NMB, WNK4, SLC6A9, BEST1, SLC38A1, NCOA1, SLC9A3R1	403	571	52422	0.0922391	1	0.338608
biological_process	GO:0001764	neuron migration	4	SATB2, DDIT4, BAX, CDK5R1	408	136	52857	0.0926208	1	0.339778
biological_process	GO:0043270	positive regulation of ion transport	5	HSPA2, GAL, BAX, SGK1, SLC9A1	407	218	52775	0.0933091	1	0.34207
molecular_function	GO:0000980	RNA polymerase II distal enhancer sequence-specific DNA binding	3	NFKB1, PBX3, BACH2	409	65	52928	0.0943071	1	0.345025
biological_process	GO:0034146	toll-like receptor 5 signaling pathway	3	NFKB1, NFKBIA, MAPK10	409	65	52928	0.0943071	1	0.345025
biological_process	GO:0046902	regulation of mitochondrial membrane permeability	3	BAX, BCL2, SLC9A1	409	65	52928	0.0943071	1	0.345025
biological_process	GO:0002791	regulation of peptide secretion	5	SIRT4, PHPT1, BIRC5, SYBU, MIDN	407	219	52774	0.0944695	1	0.345384
biological_process	GO:0045820	negative regulation of glycolytic process	2	PPARGC1A, DDIT4	410	12	52981	0.0955669	1	0.347276
biological_process	GO:0032354	response to follicle-stimulating hormone	2	EGR1, ASNS	410	12	52981	0.0955669	1	0.347276
biological_process	GO:1901722	regulation of cell proliferation involved in kidney development	2	EGR1, MYC	410	12	52981	0.0955669	1	0.347276
biological_process	GO:0030213	hyaluronan biosynthetic process	2	HAS3, NFKB1	410	12	52981	0.0955669	1	0.347276
biological_process	GO:0032372	negative regulation of sterol transport	2	APOC1, NFKB1	410	12	52981	0.0955669	1	0.347276
biological_process	GO:0032375	negative regulation of cholesterol transport	2	APOC1, NFKB1	410	12	52981	0.0955669	1	0.347276
biological_process	GO:0071428	rRNA-containing ribonucleoprotein complex export from nucleus	2	RPS15, RPS28	410	12	52981	0.0955669	1	0.347276
biological_process	GO:0035089	establishment of apical/basal cell polarity	2	FSCN1, SLC9A3R1	410	12	52981	0.0955669	1	0.347276
biological_process	GO:0051645	Golgi localization	2	UVRAG, SLC9A3R1	410	12	52981	0.0955669	1	0.347276
biological_process	GO:0090066	regulation of anatomical structure size	8	KCNJ8, BCL11A, RGS2, SOD2, BAIAP2L2, SSH2, CDK5R1, SLC9A3R1	404	455	52538	0.0957916	1	0.347858
molecular_function	GO:0016787	hydrolase activity	27	ABCF2, KIF20A, DDX39A, TUBB3, CEL, SGPP2, REM2, APOBEC3H, DDX10, EIF5, EYA3, FHIT, SIRT4, PHPT1, HSPA6, ISG20, MSH5, MYH3, RASD1, PLAT, RAD51D, TUBB2A, CHD9, SSH2, MTMR3, LONP1, RAB9A	385	2418	50575	0.0958944	1	0.347997
biological_process	GO:0002260	lymphocyte homeostasis	3	TSC22D3, BAX, BCL2	409	66	52927	0.0966897	1	0.350175
molecular_function	GO:0016209	antioxidant activity	3	GPX3, GPX8, SOD2	409	66	52927	0.0966897	1	0.350175
biological_process	GO:1904064	positive regulation of cation transmembrane transport	3	HSPA2, GAL, SLC9A1	409	66	52927	0.0966897	1	0.350175
molecular_function	GO:0005215	transporter activity	16	ABCF2, KIF20A, SLC7A9, COX7B, GRIN2C, HBA2, KCNJ8, SLC11A2, BAX, BCL2, SLC2A5, SLC6A9, SLC9A1, BEST1, SLC38A1, MAGT1	396	1232	51761	0.0969407	1	0.350848
biological_process	GO:2001020	regulation of response to DNA damage stimulus	4	CDKN2D, EYA3, MYC, PSMD10	408	139	52854	0.0971983	1	0.351309
molecular_function	GO:0001047	core promoter binding	4	E2F2, EGR1, FOXO3, SOX8	408	139	52854	0.0971983	1	0.351309
biological_process	GO:0009150	purine ribonucleotide metabolic process	8	PPARGC1A, ALDOC, GPI, MYH3, PGK1, DDIT4, NME1-NME2, UQCRB	404	459	52534	0.0974128	1	0.351848
biological_process	GO:0034504	protein localization to nucleus	6	ZNF268, FAF1, NFKBIA, PSMD10, SLC9A1, SLC9A3R1	406	310	52683	0.0975621	1	0.352152
molecular_function	GO:0070011	peptidase activity, acting on L-amino acid peptides	2	PLAT, LONP1	410	600	52393	0.0983033	1	0.354589
biological_process	GO:0042440	pigment metabolic process	3	PPARGC1A, SLC11A2, BCL2	409	67	52926	0.0990894	1	0.356793
cellular_component	GO:0016234	inclusion body	3	MECOM, LIN28B, SFMBT2	409	67	52926	0.0990894	1	0.356793
biological_process	GO:0043900	regulation of multi-organism process	8	APOBEC3H, HILPDA, ISG20, LGALS1, LTA, BCL2, CD247, RBM18	404	463	52530	0.0991129	1	0.356793
molecular_function	GO:0008233	peptidase activity	2	PLAT, LONP1	410	623	52370	0.10036	1	0.36104
biological_process	GO:0021872	forebrain generation of neurons	3	ATG7, SATB2, HES5	409	68	52925	0.101506	1	0.363743
biological_process	GO:0016525	negative regulation of angiogenesis	3	CX3CR1, MAP2K5, THBS4	409	68	52925	0.101506	1	0.363743
biological_process	GO:0033692	cellular polysaccharide biosynthetic process	3	EXT1, GRB10, HAS3	409	68	52925	0.101506	1	0.363743
biological_process	GO:0042490	mechanoreceptor differentiation	3	FGFR3, HES5, SLC9A3R1	409	68	52925	0.101506	1	0.363743
biological_process	GO:0009064	glutamine family amino acid metabolic process	3	SIRT4, ASNS, GFPT2	409	68	52925	0.101506	1	0.363743
biological_process	GO:0007015	actin filament organization	6	ACTA1, BCL2, SLC9A1, FSCN1, BAIAP2L2, SSH2	406	314	52679	0.101516	1	0.363743
biological_process	GO:0071222	cellular response to lipopolysaccharide	4	CX3CR1, NFKB1, NFKBIA, CD14	408	142	52851	0.101866	1	0.364466
cellular_component	GO:0043235	receptor complex	6	GRIN2C, ITGB2, ROR1, PTH1R, CD247, CD14	406	315	52678	0.102517	1	0.364466
biological_process	GO:0039694	viral RNA genome replication	2	ATG7, APOBEC3H	410	13	52980	0.102529	1	0.364466
biological_process	GO:0039703	RNA replication	2	ATG7, APOBEC3H	410	13	52980	0.102529	1	0.364466
biological_process	GO:0030157	pancreatic juice secretion	2	CEL, WNK4	410	13	52980	0.102529	1	0.364466
biological_process	GO:0051195	negative regulation of cofactor metabolic process	2	PPARGC1A, DDIT4	410	13	52980	0.102529	1	0.364466
biological_process	GO:0051198	negative regulation of coenzyme metabolic process	2	PPARGC1A, DDIT4	410	13	52980	0.102529	1	0.364466
biological_process	GO:0071871	response to epinephrine	2	PPARGC1A, SLC9A1	410	13	52980	0.102529	1	0.364466
biological_process	GO:0097067	cellular response to thyroid hormone stimulus	2	PPARGC1A, KLF9	410	13	52980	0.102529	1	0.364466
biological_process	GO:0048712	negative regulation of astrocyte differentiation	2	FGFR3, HES5	410	13	52980	0.102529	1	0.364466
biological_process	GO:0021781	glial cell fate commitment	2	SOX8, HES5	410	13	52980	0.102529	1	0.364466
biological_process	GO:0021548	pons development	2	BCL2, CDK5R1	410	13	52980	0.102529	1	0.364466
biological_process	GO:0033044	regulation of chromosome organization	5	ATG7, PPARGC1A, NSMCE2, JARID2, MYC	407	226	52767	0.102781	1	0.364881
biological_process	GO:0051091	positive regulation of sequence-specific DNA binding transcription factor activity	5	PPARGC1A, CTH, NFKB1, NFKBIA, ARID5B	407	226	52767	0.102781	1	0.364881
biological_process	GO:0032886	regulation of microtubule-based process	4	PLK2, MID1, RGS2, CDK5R1	408	143	52850	0.103441	1	0.366981
biological_process	GO:0007215	glutamate receptor signaling pathway	3	PPARGC1A, GRIN2C, CDK5R1	409	69	52924	0.103938	1	0.367015
biological_process	GO:0045913	positive regulation of carbohydrate metabolic process	3	PPARGC1A, NFKB1, PTH1R	409	69	52924	0.103938	1	0.367015
cellular_component	GO:0005746	mitochondrial respiratory chain	3	COX7B, NDUFA3, UQCRB	409	69	52924	0.103938	1	0.367015
biological_process	GO:0045069	regulation of viral genome replication	3	APOBEC3H, ISG20, BCL2	409	69	52924	0.103938	1	0.367015
biological_process	GO:0046888	negative regulation of hormone secretion	3	SIRT4, NMB, MIDN	409	69	52924	0.103938	1	0.367015
cellular_component	GO:0035097	histone methyltransferase complex	3	KANSL1, JARID2, KDM6A	409	69	52924	0.103938	1	0.367015
biological_process	GO:0090559	regulation of membrane permeability	3	BAX, BCL2, SLC9A1	409	69	52924	0.103938	1	0.367015
biological_process	GO:0072593	reactive oxygen species metabolic process	5	FOXO3, GPX3, DDIT4, BCL2, SOD2	407	227	52766	0.103995	1	0.367015
biological_process	GO:0009259	ribonucleotide metabolic process	8	PPARGC1A, ALDOC, GPI, MYH3, PGK1, DDIT4, NME1-NME2, UQCRB	404	474	52519	0.104189	1	0.367458
biological_process	GO:1903829	positive regulation of cellular protein localization	6	ZNF268, BCAS3, FBXW7, BCL2, SLC9A1, CDK5R1	406	317	52676	0.104533	1	0.36843
biological_process	GO:0071417	cellular response to organonitrogen compound	10	KLF6, HBEGF, EGR1, FGFR3, GRB10, GRIN2C, NFKB1, PSMD10, SLC9A1, BAIAP2L2	402	638	52355	0.104607	1	0.368448
biological_process	GO:2000045	regulation of G1/S transition of mitotic cell cycle	4	PLK5, PSMD10, BCL2, UBE2E2	408	144	52849	0.105026	1	0.369443
biological_process	GO:0071478	cellular response to radiation	4	EGR1, MYC, FBXW7, BAX	408	144	52849	0.105026	1	0.369443
biological_process	GO:0040013	negative regulation of locomotion	5	PPARGC1A, CX3CR1, MAP2K5, BCL2, SLC9A3R1	407	228	52765	0.105216	1	0.369628
biological_process	GO:0018105	peptidyl-serine phosphorylation	5	DDIT4, BAX, BCL2, SGK1, CDK5R1	407	228	52765	0.105216	1	0.369628
biological_process	GO:2000181	negative regulation of blood vessel morphogenesis	3	CX3CR1, MAP2K5, THBS4	409	70	52923	0.106386	1	0.373496
biological_process	GO:1903362	regulation of cellular protein catabolic process	6	PLK2, FHIT, NSMCE2, FBXW7, PSMD10, BTRC	406	319	52674	0.106569	1	0.373589
biological_process	GO:0016573	histone acetylation	4	ATG7, PPARGC1A, KANSL1, NCOA1	408	145	52848	0.106621	1	0.373589
biological_process	GO:0060491	regulation of cell projection assembly	4	BCAS3, FSCN1, TBC1D3, SSH2	408	145	52848	0.106621	1	0.373589
biological_process	GO:0009617	response to bacterium	8	CX3CR1, MECOM, KCNJ8, LTA, NFKB1, NFKBIA, SOD2, CD14	404	484	52509	0.109303	1	0.380983
biological_process	GO:2000505	regulation of energy homeostasis	2	PPARGC1A, METRNL	410	14	52979	0.109438	1	0.380983
biological_process	GO:0072216	positive regulation of metanephros development	2	EGR1, MYC	410	14	52979	0.109438	1	0.380983
biological_process	GO:0022010	central nervous system myelination	2	FGFR3, HES5	410	14	52979	0.109438	1	0.380983
biological_process	GO:0032291	axon ensheathment in central nervous system	2	FGFR3, HES5	410	14	52979	0.109438	1	0.380983
biological_process	GO:0006878	cellular copper ion homeostasis	2	SLC11A2, SCO2	410	14	52979	0.109438	1	0.380983
biological_process	GO:0010042	response to manganese ion	2	SLC11A2, SOD2	410	14	52979	0.109438	1	0.380983
biological_process	GO:0036037	CD8-positive, alpha-beta T cell activation	2	BCL2, EOMES	410	14	52979	0.109438	1	0.380983
biological_process	GO:0061162	establishment of monopolar cell polarity	2	FSCN1, SLC9A3R1	410	14	52979	0.109438	1	0.380983
biological_process	GO:0061339	establishment or maintenance of monopolar cell polarity	2	FSCN1, SLC9A3R1	410	14	52979	0.109438	1	0.380983
biological_process	GO:0019693	ribose phosphate metabolic process	8	PPARGC1A, ALDOC, GPI, MYH3, PGK1, DDIT4, NME1-NME2, UQCRB	404	486	52507	0.110381	1	0.384019
biological_process	GO:0071260	cellular response to mechanical stimulus	3	EGR1, NFKB1, SLC9A1	409	72	52921	0.111329	1	0.387065
biological_process	GO:0001890	placenta development	4	HEY1, LHX3, EOMES, NCOA1	408	148	52845	0.111461	1	0.387276
biological_process	GO:0006470	protein dephosphorylation	6	EYA3, PHPT1, BCL2, SSH2, MTMR3, BTRC	406	324	52669	0.111744	1	0.388008
biological_process	GO:0000186	activation of MAPKK activity	5	HBEGF, FGFR3, GRIN2C, GADD45B, PSMD10	407	234	52759	0.112676	1	0.390991
biological_process	GO:0071219	cellular response to molecule of bacterial origin	4	CX3CR1, NFKB1, NFKBIA, CD14	408	149	52844	0.113093	1	0.391935
biological_process	GO:0072089	stem cell proliferation	4	CX3CR1, MECOM, MYC, NFIB	408	149	52844	0.113093	1	0.391935
biological_process	GO:0048663	neuron fate commitment	3	SATB2, HES5, LHX3	409	73	52920	0.113822	1	0.393955
biological_process	GO:0018107	peptidyl-threonine phosphorylation	3	DDIT4, BCL2, CDK5R1	409	73	52920	0.113822	1	0.393955
biological_process	GO:0045930	negative regulation of mitotic cell cycle	5	PLK2, FGFR3, PSMD10, BCL2, SLC9A3R1	407	235	52758	0.113941	1	0.394113
biological_process	GO:0018393	internal peptidyl-lysine acetylation	4	ATG7, PPARGC1A, KANSL1, NCOA1	408	150	52843	0.114734	1	0.396094
biological_process	GO:1903035	negative regulation of response to wounding	4	CX3CR1, METRNL, NFKB1, PLAT	408	150	52843	0.114734	1	0.396094
cellular_component	GO:0005741	mitochondrial outer membrane	4	IFI27, SLC11A2, BAX, BCL2	408	150	52843	0.114734	1	0.396094
cellular_component	GO:0045202	synapse	10	DDN, WDR7, PSD3, ERC2, GRIN2C, ASAP1, MAPK10, CDK5R1, BSN, ARHGAP32	402	673	52320	0.115062	1	0.396973
biological_process	GO:0030812	negative regulation of nucleotide catabolic process	2	PPARGC1A, DDIT4	410	15	52978	0.116294	1	0.399232
biological_process	GO:0060192	negative regulation of lipase activity	2	APOC1, RGS2	410	15	52978	0.116294	1	0.399232
biological_process	GO:0051797	regulation of hair follicle development	2	KRT17, GAL	410	15	52978	0.116294	1	0.399232
biological_process	GO:2000251	positive regulation of actin cytoskeleton reorganization	2	BCAS3, BAIAP2L2	410	15	52978	0.116294	1	0.399232
biological_process	GO:1901343	negative regulation of vasculature development	3	CX3CR1, MAP2K5, THBS4	409	74	52919	0.11633	1	0.399232
biological_process	GO:0070227	lymphocyte apoptotic process	3	TSC22D3, MYC, BAX	409	74	52919	0.11633	1	0.399232
biological_process	GO:0034162	toll-like receptor 9 signaling pathway	3	NFKB1, NFKBIA, MAPK10	409	74	52919	0.11633	1	0.399232
biological_process	GO:0034333	adherens junction assembly	3	BCAS3, BCL2, SLC9A1	409	74	52919	0.11633	1	0.399232
biological_process	GO:0065004	protein-DNA complex assembly	4	H1F0, HIST1H2BD, TAF7L, RAD51D	408	151	52842	0.116384	1	0.399232
biological_process	GO:0010951	negative regulation of endopeptidase activity	5	CDKN2D, GPI, BIRC5, MAP2K5, MKL1	407	238	52755	0.117775	1	0.403747
biological_process	GO:0090090	negative regulation of canonical Wnt signaling pathway	4	EGR1, FOXO3, INVS, PSMD10	408	152	52841	0.118043	1	0.403869
biological_process	GO:0051348	negative regulation of transferase activity	6	CDKN2D, PHPT1, GADD45B, PSMD10, RGS2, MIDN	406	330	52663	0.118111	1	0.403869
biological_process	GO:0044282	small molecule catabolic process	6	CEL, CTH, ALDOC, GPI, APOC1, PGK1	406	330	52663	0.118111	1	0.403869
biological_process	GO:0008286	insulin receptor signaling pathway	6	HBEGF, FGFR3, GRB10, GRIN2C, PSMD10, BAIAP2L2	406	330	52663	0.118111	1	0.403869
biological_process	GO:0043500	muscle adaptation	3	ACTA1, RGS2, SLC9A1	409	75	52918	0.118852	1	0.406146
biological_process	GO:0051701	interaction with host	4	ATG7, WWP2, LGALS1, TCP1	408	153	52840	0.119711	1	0.408822
biological_process	GO:0051047	positive regulation of secretion	6	ATG7, PHPT1, NMB, GAL, CD14, RAB9A	406	332	52661	0.12027	1	0.410473
biological_process	GO:0050878	regulation of body fluid levels	10	ATG7, CEL, SLC7A9, JMJD1C, GPI, ITGB2, PHF21A, PLAT, WNK4, NCOA1	402	687	52306	0.120529	1	0.411097
molecular_function	GO:0031490	chromatin DNA binding	3	PPARGC1A, FOXO3, H1F0	409	76	52917	0.121387	1	0.413238
biological_process	GO:0019218	regulation of steroid metabolic process	3	APOC1, NFKB1, GAL	409	76	52917	0.121387	1	0.413238
biological_process	GO:0021536	diencephalon development	3	BAX, LHX3, NCOA1	409	76	52917	0.121387	1	0.413238
molecular_function	GO:0015291	secondary active transmembrane transporter activity	5	SLC7A9, SLC11A2, SLC2A5, SLC6A9, SLC9A1	407	241	52752	0.121665	1	0.413922
molecular_function	GO:0030234	enzyme regulator activity	12	CDKN2D, NGFRAP1, BIRC5, APOC1, ASAP1, BCAS3, FBXW7, MKL1, RGS2, TBC1D3, CDK5R1, ARHGAP32	400	894	52099	0.122457	1	0.415905
biological_process	GO:0018209	peptidyl-serine modification	5	DDIT4, BAX, BCL2, SGK1, CDK5R1	407	242	52751	0.122974	1	0.415905
biological_process	GO:0018394	peptidyl-lysine acetylation	4	ATG7, PPARGC1A, KANSL1, NCOA1	408	155	52838	0.123072	1	0.415905
biological_process	GO:0032434	regulation of proteasomal ubiquitin-dependent protein catabolic process	4	PLK2, FHIT, NSMCE2, PSMD10	408	155	52838	0.123072	1	0.415905
biological_process	GO:0050679	positive regulation of epithelial cell proliferation	4	FGFR3, MYC, MAP2K5, THBS4	408	155	52838	0.123072	1	0.415905
biological_process	GO:0071236	cellular response to antibiotic	2	EGR1, SLC9A1	410	16	52977	0.123097	1	0.415905
biological_process	GO:0032012	regulation of ARF protein signal transduction	2	PSD3, FBXO8	410	16	52977	0.123097	1	0.415905
biological_process	GO:0010586	miRNA metabolic process	2	LIN28B, NFKB1	410	16	52977	0.123097	1	0.415905
biological_process	GO:0098659	inorganic cation import into cell	2	SLC11A2, SLC9A1	410	16	52977	0.123097	1	0.415905
biological_process	GO:0099587	inorganic ion import into cell	2	SLC11A2, SLC9A1	410	16	52977	0.123097	1	0.415905
cellular_component	GO:0046930	pore complex	2	BAX, BCL2	410	16	52977	0.123097	1	0.415905
biological_process	GO:0032436	positive regulation of proteasomal ubiquitin-dependent protein catabolic process	3	PLK2, NSMCE2, PSMD10	409	77	52916	0.123936	1	0.41691
molecular_function	GO:0015171	amino acid transmembrane transporter activity	3	SLC7A9, SLC6A9, SLC38A1	409	77	52916	0.123936	1	0.41691
cellular_component	GO:0070469	respiratory chain	3	COX7B, NDUFA3, UQCRB	409	77	52916	0.123936	1	0.41691
biological_process	GO:0000723	telomere maintenance	3	NSMCE2, MYC, RAD51D	409	77	52916	0.123936	1	0.41691
biological_process	GO:0060563	neuroepithelial cell differentiation	3	HES5, BCL2, SLC9A3R1	409	77	52916	0.123936	1	0.41691
biological_process	GO:0033555	multicellular organismal response to stress	3	LGALS1, BCL2, THBS4	409	77	52916	0.123936	1	0.41691
biological_process	GO:0018210	peptidyl-threonine modification	3	DDIT4, BCL2, CDK5R1	409	77	52916	0.123936	1	0.41691
biological_process	GO:0010948	negative regulation of cell cycle process	5	ZNF268, FGFR3, FBXW7, PSMD10, BCL2	407	243	52750	0.124288	1	0.417835
biological_process	GO:0006475	internal protein amino acid acetylation	4	ATG7, PPARGC1A, KANSL1, NCOA1	408	156	52837	0.124766	1	0.418917
biological_process	GO:0050731	positive regulation of peptidyl-tyrosine phosphorylation	4	FGFR3, HES5, FBXW7, THBS4	408	156	52837	0.124766	1	0.418917
biological_process	GO:0090316	positive regulation of intracellular protein transport	5	ZNF268, BCAS3, FBXW7, SLC9A1, CDK5R1	407	244	52749	0.125609	1	0.421486
biological_process	GO:0000075	cell cycle checkpoint	5	PLK2, PLK5, FANCG, BIRC5, PSMD10	407	245	52748	0.126936	1	0.425408
cellular_component	GO:0045111	intermediate filament cytoskeleton	5	KRTAP19-1, KRT17, BCAS3, PRPH, PSMD10	407	245	52748	0.126936	1	0.425408
biological_process	GO:0010822	positive regulation of mitochondrion organization	4	PPARGC1A, FBXW7, BAX, BCL2	408	158	52835	0.128178	1	0.429038
biological_process	GO:0006302	double-strand break repair	4	EYA3, NSMCE2, RAD51D, UVRAG	408	158	52835	0.128178	1	0.429038
biological_process	GO:0007050	cell cycle arrest	5	CDKN2D, ZNF268, MYC, PSMD10, CDK5R1	407	246	52747	0.128268	1	0.429073
biological_process	GO:0001775	cell activation	12	BTN2A2, CX3CR1, EGR1, ITGB2, LGALS1, GAL, PKNOX1, BCL11A, BAX, BCL2, EOMES, CD247	400	910	52083	0.128604	1	0.42993
biological_process	GO:0007492	endoderm development	3	EXT1, ITGB2, EOMES	409	79	52914	0.129071	1	0.429983
biological_process	GO:0034637	cellular carbohydrate biosynthetic process	3	EXT1, GRB10, HAS3	409	79	52914	0.129071	1	0.429983
biological_process	GO:0032200	telomere organization	3	NSMCE2, MYC, RAD51D	409	79	52914	0.129071	1	0.429983
biological_process	GO:0030048	actin filament-based movement	3	MYH3, ACTA1, SLC9A1	409	79	52914	0.129071	1	0.429983
biological_process	GO:0051403	stress-activated MAPK cascade	5	MECOM, MID1, MYC, GADD45B, MAPK10	407	247	52746	0.129607	1	0.429983
biological_process	GO:0044241	lipid digestion	2	CEL, NPC1L1	410	17	52976	0.129848	1	0.429983
biological_process	GO:0014850	response to muscle activity	2	PPARGC1A, METRNL	410	17	52976	0.129848	1	0.429983
biological_process	GO:0032011	ARF protein signal transduction	2	PSD3, FBXO8	410	17	52976	0.129848	1	0.429983
biological_process	GO:0009226	nucleotide-sugar biosynthetic process	2	GMDS, GFPT2	410	17	52976	0.129848	1	0.429983
biological_process	GO:0060009	Sertoli cell development	2	SOX8, ARID4B	410	17	52976	0.129848	1	0.429983
biological_process	GO:0055070	copper ion homeostasis	2	SLC11A2, SCO2	410	17	52976	0.129848	1	0.429983
biological_process	GO:0048070	regulation of developmental pigmentation	2	BAX, BCL2	410	17	52976	0.129848	1	0.429983
molecular_function	GO:0046965	retinoid X receptor binding	2	RARB, NCOA1	410	17	52976	0.129848	1	0.429983
biological_process	GO:0000028	ribosomal small subunit assembly	2	RPS15, RPS17	410	17	52976	0.129848	1	0.429983
molecular_function	GO:0051427	hormone receptor binding	4	JMJD1C, BCAS3, RARB, NCOA1	408	159	52834	0.129897	1	0.429983
biological_process	GO:0007163	establishment or maintenance of cell polarity	4	BCAS3, SLC9A1, FSCN1, SLC9A3R1	408	159	52834	0.129897	1	0.429983
cellular_component	GO:0005635	nuclear envelope	7	FAF1, ATF6, CACYBP, IFI27, BAX, BCL2, FAM188A	405	383	52610	0.130754	1	0.432557
biological_process	GO:0007126	meiotic nuclear division	4	PIM2, HSPA2, MSH5, RAD51D	408	160	52833	0.131623	1	0.43501
biological_process	GO:0030004	cellular monovalent inorganic cation homeostasis	3	BCL2, SGK1, SLC9A1	409	80	52913	0.131657	1	0.43501
biological_process	GO:0030031	cell projection assembly	7	RAPGEF6, BCAS3, FSCN1, TBC1D3, TMEM107, SSH2, SLC9A3R1	405	389	52604	0.133205	1	0.439853
biological_process	GO:0010466	negative regulation of peptidase activity	5	CDKN2D, GPI, BIRC5, MAP2K5, MKL1	407	250	52743	0.133656	1	0.441074
biological_process	GO:0045445	myoblast differentiation	3	SOX8, LGALS1, MBNL1	409	81	52912	0.134255	1	0.442508
biological_process	GO:0007044	cell-substrate junction assembly	3	BCAS3, BCL2, SLC9A1	409	81	52912	0.134255	1	0.442508
molecular_function	GO:0022857	transmembrane transporter activity	13	SLC7A9, COX7B, GRIN2C, KCNJ8, SLC11A2, BAX, BCL2, SLC2A5, SLC6A9, SLC9A1, BEST1, SLC38A1, MAGT1	399	971	52022	0.134837	1	0.444155
biological_process	GO:0030177	positive regulation of Wnt signaling pathway	4	TMEM198, FGFR3, NFKB1, PSMD10	408	162	52831	0.135101	1	0.444752
molecular_function	GO:0004888	transmembrane signaling receptor activity	15	TUBB3, GPR83, CX3CR1, FGFR3, ADGRL2, GRIN2C, NPC1L1, ITGB2, KRT17, ROR1, PTH1R, KISS1R, TNFRSF10D, CD247, CD14	397	1219	51774	0.136242	1	0.447597
biological_process	GO:0008535	respiratory chain complex IV assembly	2	COX20, SCO2	410	18	52975	0.136547	1	0.447597
biological_process	GO:0072148	epithelial cell fate commitment	2	FGFR3, HES5	410	18	52975	0.136547	1	0.447597
molecular_function	GO:0005086	ARF guanyl-nucleotide exchange factor activity	2	PSD3, FBXO8	410	18	52975	0.136547	1	0.447597
molecular_function	GO:0004602	glutathione peroxidase activity	2	GPX3, GPX8	410	18	52975	0.136547	1	0.447597
biological_process	GO:0002902	regulation of B cell apoptotic process	2	MYC, BAX	410	18	52975	0.136547	1	0.447597
biological_process	GO:0006883	cellular sodium ion homeostasis	2	SGK1, SLC9A1	410	18	52975	0.136547	1	0.447597
biological_process	GO:0061025	membrane fusion	4	ATG7, BAX, UVRAG, RAB9A	408	163	52830	0.136851	1	0.447823
molecular_function	GO:0001158	enhancer sequence-specific DNA binding	3	NFKB1, PBX3, BACH2	409	82	52911	0.136865	1	0.447823
biological_process	GO:0002028	regulation of sodium ion transport	3	SGK1, SLC9A1, SLC9A3R1	409	82	52911	0.136865	1	0.447823
biological_process	GO:0030072	peptide hormone secretion	5	SIRT4, PHPT1, BIRC5, SYBU, MIDN	407	253	52740	0.137758	1	0.450471
biological_process	GO:0042787	protein ubiquitination involved in ubiquitin-dependent protein catabolic process	4	WWP2, FBXW7, PSMD10, BTRC	408	164	52829	0.13861	1	0.452983
biological_process	GO:0046651	lymphocyte proliferation	5	BTN2A2, ITGB2, GAL, BAX, BCL2	407	254	52739	0.139136	1	0.454191
biological_process	GO:0007067	mitotic nuclear division	7	TUBB3, ZNF268, PLK5, FGFR3, NSMCE2, BIRC5, KLHL9	405	402	52591	0.139351	1	0.454191
biological_process	GO:0019217	regulation of fatty acid metabolic process	3	PPARGC1A, SIRT4, APOC1	409	83	52910	0.139485	1	0.454191
biological_process	GO:0060337	type I interferon signaling pathway	3	EGR1, IFI27, ISG20	409	83	52910	0.139485	1	0.454191
biological_process	GO:0071357	cellular response to type I interferon	3	EGR1, IFI27, ISG20	409	83	52910	0.139485	1	0.454191
biological_process	GO:0031532	actin cytoskeleton reorganization	3	PHPT1, BCAS3, BAIAP2L2	409	83	52910	0.139485	1	0.454191
biological_process	GO:0010810	regulation of cell-substrate adhesion	4	LGALS1, BCAS3, BCL2, SLC9A1	408	165	52828	0.140376	1	0.456815
biological_process	GO:0022412	cellular process involved in reproduction in multicellular organism	5	FANCG, FOXO3, HSPA2, BAX, BCL2	407	255	52738	0.14052	1	0.457007
biological_process	GO:0032943	mononuclear cell proliferation	5	BTN2A2, ITGB2, GAL, BAX, BCL2	407	256	52737	0.141909	1	0.459259
biological_process	GO:0042180	cellular ketone metabolic process	5	PPARGC1A, SIRT4, GPI, APOC1, PSMD10	407	256	52737	0.141909	1	0.459259
biological_process	GO:0015711	organic anion transport	7	SLC7A9, APOC1, NMB, SLC6A9, SLC38A1, NCOA1, SLC9A3R1	405	407	52586	0.14201	1	0.459259
biological_process	GO:0034340	response to type I interferon	3	EGR1, IFI27, ISG20	409	84	52909	0.142117	1	0.459259
biological_process	GO:0001942	hair follicle development	3	KRT17, GAL, BCL2	409	84	52909	0.142117	1	0.459259
biological_process	GO:0022404	molting cycle process	3	KRT17, GAL, BCL2	409	84	52909	0.142117	1	0.459259
biological_process	GO:0022405	hair cycle process	3	KRT17, GAL, BCL2	409	84	52909	0.142117	1	0.459259
biological_process	GO:0007200	phospholipase C-activating G-protein coupled receptor signaling pathway	3	PTH1R, KISS1R, SLC9A3R1	409	84	52909	0.142117	1	0.459259
biological_process	GO:1903531	negative regulation of secretion by cell	4	BTN2A2, SIRT4, NMB, MIDN	408	166	52827	0.14215	1	0.459259
biological_process	GO:1903046	meiotic cell cycle process	4	PIM2, HSPA2, MSH5, RAD51D	408	166	52827	0.14215	1	0.459259
biological_process	GO:0071216	cellular response to biotic stimulus	4	CX3CR1, NFKB1, NFKBIA, CD14	408	166	52827	0.14215	1	0.459259
biological_process	GO:0045978	negative regulation of nucleoside metabolic process	2	PPARGC1A, DDIT4	410	19	52974	0.143194	1	0.460701
biological_process	GO:0097066	response to thyroid hormone	2	PPARGC1A, KLF9	410	19	52974	0.143194	1	0.460701
biological_process	GO:1903579	negative regulation of ATP metabolic process	2	PPARGC1A, DDIT4	410	19	52974	0.143194	1	0.460701
biological_process	GO:0033233	regulation of protein sumoylation	2	EGR1, RASD2	410	19	52974	0.143194	1	0.460701
biological_process	GO:0072111	cell proliferation involved in kidney development	2	EGR1, MYC	410	19	52974	0.143194	1	0.460701
biological_process	GO:0002320	lymphoid progenitor cell differentiation	2	HES5, BCL2	410	19	52974	0.143194	1	0.460701
biological_process	GO:0006825	copper ion transport	2	SLC11A2, SCO2	410	19	52974	0.143194	1	0.460701
biological_process	GO:0070838	divalent metal ion transport	7	HSPA2, SLC11A2, BAX, BCL2, SLC9A1, BEST1, MAGT1	405	411	52582	0.144251	1	0.463825
molecular_function	GO:0048037	cofactor binding	5	CTH, SIRT4, GMDS, BIRC5, ASNS	407	258	52735	0.144704	1	0.464625
molecular_function	GO:0001104	RNA polymerase II transcription cofactor activity	3	PPARGC1A, NFIB, MKL1	409	85	52908	0.144759	1	0.464625
biological_process	GO:0007127	meiosis I	3	HSPA2, MSH5, RAD51D	409	85	52908	0.144759	1	0.464625
biological_process	GO:0072511	divalent inorganic cation transport	7	HSPA2, SLC11A2, BAX, BCL2, SLC9A1, BEST1, MAGT1	405	414	52579	0.145999	1	0.468325
biological_process	GO:0051259	protein oligomerization	7	CTH, GPX3, BCL11A, BAX, SLC9A1, SOD2, LONP1	405	415	52578	0.146593	1	0.469897
biological_process	GO:0043410	positive regulation of MAPK cascade	9	HBEGF, FGFR3, GRIN2C, MID1, GADD45B, FBXW7, MAPK10, MAP2K5, PSMD10	403	586	52407	0.146663	1	0.469897
biological_process	GO:0043467	regulation of generation of precursor metabolites and energy	3	PPARGC1A, GRB10, DDIT4	409	86	52907	0.147411	1	0.470406
biological_process	GO:0060359	response to ammonium ion	3	EGR1, FOSB, BAX	409	86	52907	0.147411	1	0.470406
biological_process	GO:0033238	regulation of cellular amine metabolic process	3	SIRT4, APOC1, PSMD10	409	86	52907	0.147411	1	0.470406
cellular_component	GO:0034708	methyltransferase complex	3	KANSL1, JARID2, KDM6A	409	86	52907	0.147411	1	0.470406
biological_process	GO:0098773	skin epidermis development	3	KRT17, GAL, BCL2	409	86	52907	0.147411	1	0.470406
biological_process	GO:2000060	positive regulation of protein ubiquitination involved in ubiquitin-dependent protein catabolic process	3	FBXW7, PSMD10, BTRC	409	86	52907	0.147411	1	0.470406
biological_process	GO:0031398	positive regulation of protein ubiquitination	4	FGFR3, FBXW7, PSMD10, BTRC	408	169	52824	0.147515	1	0.470406
biological_process	GO:0002790	peptide secretion	5	SIRT4, PHPT1, BIRC5, SYBU, MIDN	407	260	52733	0.14752	1	0.470406
cellular_component	GO:0030425	dendrite	7	TUBB3, PLK2, GRIN2C, ASAP1, CDK5R1, BSN, ARHGAP32	405	418	52575	0.148414	1	0.472461
biological_process	GO:0051222	positive regulation of protein transport	7	ZNF268, PHPT1, BCAS3, FBXW7, SLC9A1, CDK5R1, CD14	405	418	52575	0.148414	1	0.472461
molecular_function	GO:0038023	signaling receptor activity	16	TUBB3, GPR83, CX3CR1, FGFR3, ADGRL2, GRIN2C, NPC1L1, ITGB2, KRT17, ROR1, PTH1R, RARB, KISS1R, TNFRSF10D, CD247, CD14	396	1314	51679	0.148427	1	0.472461
biological_process	GO:0043161	proteasome-mediated ubiquitin-dependent protein catabolic process	7	PLK2, WWP2, FHIT, NSMCE2, FBXW7, PSMD10, BTRC	405	420	52573	0.149658	1	0.474837
biological_process	GO:0010884	positive regulation of lipid storage	2	HILPDA, NFKB1	410	20	52973	0.149791	1	0.474837
biological_process	GO:0072079	nephron tubule formation	2	SOX8, HES5	410	20	52973	0.149791	1	0.474837
biological_process	GO:0072234	metanephric nephron tubule development	2	SOX8, HES5	410	20	52973	0.149791	1	0.474837
biological_process	GO:1903429	regulation of cell maturation	2	GAL, BCL2	410	20	52973	0.149791	1	0.474837
molecular_function	GO:0004708	MAP kinase kinase activity	2	MAPK10, MAP2K5	410	20	52973	0.149791	1	0.474837
biological_process	GO:0097296	activation of cysteine-type endopeptidase activity involved in apoptotic signaling pathway	2	BAX, CD14	410	20	52973	0.149791	1	0.474837
biological_process	GO:0048660	regulation of smooth muscle cell proliferation	3	PPARGC1A, HBEGF, HES5	409	87	52906	0.150073	1	0.475174
cellular_component	GO:0030175	filopodium	3	ACTA1, FSCN1, SLC9A3R1	409	87	52906	0.150073	1	0.475174
biological_process	GO:0016311	dephosphorylation	7	SGPP2, EYA3, PHPT1, BCL2, SSH2, MTMR3, BTRC	405	421	52572	0.150289	1	0.475578
molecular_function	GO:0005516	calmodulin binding	4	CTH, INVS, RGS2, SLC9A1	408	171	52822	0.151128	1	0.477671
molecular_function	GO:0004721	phosphoprotein phosphatase activity	4	EYA3, PHPT1, SSH2, MTMR3	408	171	52822	0.151128	1	0.477671
biological_process	GO:0008015	blood circulation	7	HBEGF, KCNJ8, RGS2, SGK1, SLC9A1, SOD2, ADM2	405	424	52569	0.152218	1	0.480835
molecular_function	GO:0051082	unfolded protein binding	3	HSPA2, HSPA6, TCP1	409	88	52905	0.152745	1	0.482217
molecular_function	GO:0005126	cytokine receptor binding	5	LEFTY1, NGFRAP1, LTA, INHBE, GDF15	407	264	52729	0.153216	1	0.48342
biological_process	GO:0003013	circulatory system process	7	HBEGF, KCNJ8, RGS2, SGK1, SLC9A1, SOD2, ADM2	405	426	52567	0.153534	1	0.483896
biological_process	GO:0001816	cytokine production	9	BTN2A2, ZBTB20, HILPDA, LTA, NFKB1, NFKBIA, MAP2K5, EOMES, CD14	403	606	52387	0.153547	1	0.483896
cellular_component	GO:0031968	organelle outer membrane	4	IFI27, SLC11A2, BAX, BCL2	408	173	52820	0.154769	1	0.487464
biological_process	GO:0071426	ribonucleoprotein complex export from nucleus	3	DDX39A, RPS15, RPS28	409	89	52904	0.155426	1	0.488404
biological_process	GO:0021549	cerebellum development	3	ATG7, NCOA1, CDK5R1	409	89	52904	0.155426	1	0.488404
biological_process	GO:0001952	regulation of cell-matrix adhesion	3	BCAS3, BCL2, SLC9A1	409	89	52904	0.155426	1	0.488404
molecular_function	GO:0016791	phosphatase activity	5	SGPP2, EYA3, PHPT1, SSH2, MTMR3	407	266	52727	0.156095	1	0.488404
cellular_component	GO:0098533	ATPase dependent transmembrane transport complex	2	ABCF2, SLC9A1	410	21	52972	0.156337	1	0.488404
cellular_component	GO:1904564	Nbp35-Cfd1 ATPase complex	2	ABCF2, SLC9A1	410	21	52972	0.156337	1	0.488404
molecular_function	GO:0016922	ligand-dependent nuclear receptor binding	2	PPARGC1A, NCOA1	410	21	52972	0.156337	1	0.488404
cellular_component	GO:0070069	cytochrome complex	2	COX7B, UQCRB	410	21	52972	0.156337	1	0.488404
biological_process	GO:0003416	endochondral bone growth	2	FGFR3, RARB	410	21	52972	0.156337	1	0.488404
biological_process	GO:0097150	neuronal stem cell population maintenance	2	FOXO3, HES5	410	21	52972	0.156337	1	0.488404
biological_process	GO:0006309	apoptotic DNA fragmentation	2	H1F0, BAX	410	21	52972	0.156337	1	0.488404
molecular_function	GO:0032452	histone demethylase activity	2	JARID2, KDM6A	410	21	52972	0.156337	1	0.488404
biological_process	GO:0035902	response to immobilization stress	2	GAL, SOD2	410	21	52972	0.156337	1	0.488404
biological_process	GO:0032469	endoplasmic reticulum calcium ion homeostasis	2	BAX, BCL2	410	21	52972	0.156337	1	0.488404
molecular_function	GO:0015075	ion transmembrane transporter activity	11	SLC7A9, COX7B, GRIN2C, KCNJ8, SLC11A2, SLC2A5, SLC6A9, SLC9A1, BEST1, SLC38A1, MAGT1	401	824	52169	0.157188	1	0.490781
biological_process	GO:0070661	leukocyte proliferation	5	BTN2A2, ITGB2, GAL, BAX, BCL2	407	267	52726	0.157542	1	0.4916
biological_process	GO:2001243	negative regulation of intrinsic apoptotic signaling pathway	3	CDKN2D, BCL2, SOD2	409	90	52903	0.158116	1	0.492537
biological_process	GO:0048659	smooth muscle cell proliferation	3	PPARGC1A, HBEGF, HES5	409	90	52903	0.158116	1	0.492537
biological_process	GO:0034968	histone lysine methylation	3	JARID2, ARID4B, KDM6A	409	90	52903	0.158116	1	0.492537
molecular_function	GO:0008324	cation transmembrane transporter activity	9	COX7B, GRIN2C, KCNJ8, SLC11A2, SLC2A5, SLC6A9, SLC9A1, SLC38A1, MAGT1	403	618	52375	0.158577	1	0.493688
biological_process	GO:0031098	stress-activated protein kinase signaling cascade	5	MECOM, MID1, MYC, GADD45B, MAPK10	407	268	52725	0.158994	1	0.494413
molecular_function	GO:0030246	carbohydrate binding	5	ADGRL2, GPI, LGALS1, NPTX2, GFPT2	407	268	52725	0.158994	1	0.494413
biological_process	GO:0071166	ribonucleoprotein complex localization	3	DDX39A, RPS15, RPS28	409	91	52902	0.160815	1	0.499213
biological_process	GO:0007189	adenylate cyclase-activating G-protein coupled receptor signaling pathway	3	PTH1R, ADM2, SLC9A3R1	409	91	52902	0.160815	1	0.499213
biological_process	GO:0007006	mitochondrial membrane organization	3	BAX, BCL2, SLC9A1	409	91	52902	0.160815	1	0.499213
biological_process	GO:1903900	regulation of viral life cycle	4	APOBEC3H, ISG20, LGALS1, BCL2	408	177	52816	0.162133	1	0.503012
biological_process	GO:0007099	centriole replication	2	PLK2, SASS6	410	22	52971	0.162832	1	0.503155
biological_process	GO:0097237	cellular response to toxic substance	2	EGR1, SLC9A1	410	22	52971	0.162832	1	0.503155
biological_process	GO:0033688	regulation of osteoblast proliferation	2	SOX8, BCL2	410	22	52971	0.162832	1	0.503155
biological_process	GO:0072170	metanephric tubule development	2	SOX8, HES5	410	22	52971	0.162832	1	0.503155
biological_process	GO:0042634	regulation of hair cycle	2	KRT17, GAL	410	22	52971	0.162832	1	0.503155
biological_process	GO:0021516	dorsal spinal cord development	2	PBX3, LHX3	410	22	52971	0.162832	1	0.503155
biological_process	GO:0033137	negative regulation of peptidyl-serine phosphorylation	2	DDIT4, BAX	410	22	52971	0.162832	1	0.503155
cellular_component	GO:0044431	Golgi apparatus part	11	UST, EXT1, ATF6, PSD3, FBXO8, SLC11A2, SYBU, KIAA1324, BSN, RAB9A, ARHGAP32	401	839	52154	0.163316	1	0.504361
biological_process	GO:0060349	bone morphogenesis	3	FGFR3, SIK3, RARB	409	92	52901	0.163522	1	0.50442
biological_process	GO:0034767	positive regulation of ion transmembrane transport	3	HSPA2, GAL, SLC9A1	409	92	52901	0.163522	1	0.50442
cellular_component	GO:0019867	outer membrane	4	IFI27, SLC11A2, BAX, BCL2	408	178	52815	0.16399	1	0.505573
biological_process	GO:0031346	positive regulation of cell projection organization	5	PLK5, BCL11A, BCAS3, TENM3, FSCN1	407	272	52721	0.164851	1	0.507937
biological_process	GO:0010498	proteasomal protein catabolic process	7	PLK2, WWP2, FHIT, NSMCE2, FBXW7, PSMD10, BTRC	405	443	52550	0.165637	1	0.510066
molecular_function	GO:0016829	lyase activity	4	CTH, ALDOC, GMDS, PCK2	408	179	52814	0.165853	1	0.510151
biological_process	GO:0071824	protein-DNA complex subunit organization	4	H1F0, HIST1H2BD, TAF7L, RAD51D	408	179	52814	0.165853	1	0.510151
biological_process	GO:1903825	organic acid transmembrane transport	3	SLC7A9, SLC6A9, SLC38A1	409	93	52900	0.166238	1	0.510168
biological_process	GO:0010771	negative regulation of cell morphogenesis involved in differentiation	3	VASN, BCL11A, CDK5R1	409	93	52900	0.166238	1	0.510168
biological_process	GO:0001892	embryonic placenta development	3	HEY1, EOMES, NCOA1	409	93	52900	0.166238	1	0.510168
biological_process	GO:0032465	regulation of cytokinesis	3	HSPA2, PSMD10, UVRAG	409	93	52900	0.166238	1	0.510168
biological_process	GO:0023061	signal release	7	SIRT4, PHPT1, BIRC5, NMB, GAL, SYBU, MIDN	405	445	52548	0.167165	1	0.512722
molecular_function	GO:0060089	molecular transducer activity	20	TUBB3, PLK2, GPR83, CX3CR1, DOK1, FGFR3, ADGRL2, GRIN2C, NPC1L1, ITGB2, KRT17, LGALS1, ROR1, MAPK10, PTH1R, RARB, KISS1R, TNFRSF10D, CD247, CD14	392	1782	51211	0.167667	1	0.513557
biological_process	GO:0072655	establishment of protein localization to mitochondrion	4	SIRT4, FBXW7, BAX, BCL2	408	180	52813	0.167723	1	0.513557
molecular_function	GO:0050839	cell adhesion molecule binding	4	ICAM3, ITGB2, THBS4, CDK5R1	408	180	52813	0.167723	1	0.513557
biological_process	GO:0050728	negative regulation of inflammatory response	3	CX3CR1, METRNL, NFKB1	409	94	52899	0.168961	1	0.514226
cellular_component	GO:0016363	nuclear matrix	3	SATB2, ZNF326, ZNF350	409	94	52899	0.168961	1	0.514226
biological_process	GO:0097009	energy homeostasis	2	PPARGC1A, METRNL	410	23	52970	0.169278	1	0.514226
biological_process	GO:0072215	regulation of metanephros development	2	EGR1, MYC	410	23	52970	0.169278	1	0.514226
biological_process	GO:0060384	innervation	2	FGFR3, NPTX1	410	23	52970	0.169278	1	0.514226
biological_process	GO:0043949	regulation of cAMP-mediated signaling	2	RASD2, RGS2	410	23	52970	0.169278	1	0.514226
biological_process	GO:0060008	Sertoli cell differentiation	2	SOX8, ARID4B	410	23	52970	0.169278	1	0.514226
biological_process	GO:0072243	metanephric nephron epithelium development	2	SOX8, HES5	410	23	52970	0.169278	1	0.514226
biological_process	GO:0051567	histone H3-K9 methylation	2	JARID2, ARID4B	410	23	52970	0.169278	1	0.514226
biological_process	GO:0001783	B cell apoptotic process	2	MYC, BAX	410	23	52970	0.169278	1	0.514226
biological_process	GO:0070230	positive regulation of lymphocyte apoptotic process	2	MYC, BAX	410	23	52970	0.169278	1	0.514226
biological_process	GO:0030517	negative regulation of axon extension	2	BCL11A, CDK5R1	410	23	52970	0.169278	1	0.514226
biological_process	GO:0021854	hypothalamus development	2	BAX, NCOA1	410	23	52970	0.169278	1	0.514226
biological_process	GO:0033032	regulation of myeloid cell apoptotic process	2	BCL2, TCP1	410	23	52970	0.169278	1	0.514226
biological_process	GO:0007613	memory	3	PLK2, CX3CR1, SGK1	409	95	52898	0.171691	1	0.519801
biological_process	GO:0045598	regulation of fat cell differentiation	3	MECOM, METRNL, SOD2	409	95	52898	0.171691	1	0.519801
biological_process	GO:0045446	endothelial cell differentiation	3	HEY1, GSTM3, RAPGEF6	409	95	52898	0.171691	1	0.519801
molecular_function	GO:0001948	glycoprotein binding	3	ITGB2, LGALS1, PLAT	409	95	52898	0.171691	1	0.519801
biological_process	GO:0051443	positive regulation of ubiquitin-protein transferase activity	3	FBXW7, PSMD10, BTRC	409	95	52898	0.171691	1	0.519801
biological_process	GO:2000058	regulation of protein ubiquitination involved in ubiquitin-dependent protein catabolic process	3	FBXW7, PSMD10, BTRC	409	95	52898	0.171691	1	0.519801
biological_process	GO:0030258	lipid modification	4	PPARGC1A, SIRT4, APOC1, MTMR3	408	183	52810	0.173369	1	0.524291
cellular_component	GO:0005770	late endosome	4	SLC11A2, KIAA1324, UVRAG, RAB9A	408	183	52810	0.173369	1	0.524291
cellular_component	GO:0098588	bounding membrane of organelle	24	UST, KDELR3, FAF1, VASN, SGPP2, HBEGF, EXT1, ATF6, DDN, IFI27, SLC11A2, CDKAL1, SYBU, PRPH, KIAA1324, BAX, BCL2, SGK1, SLC9A1, MAGT1, EVA1A, CD14, RAB9A, ARHGAP32	388	2233	50760	0.173768	1	0.525201
biological_process	GO:2001252	positive regulation of chromosome organization	3	PPARGC1A, NSMCE2, JARID2	409	96	52897	0.174429	1	0.526021
cellular_component	GO:0000781	chromosome, telomeric region	3	NSMCE2, RAD51D, TELO2	409	96	52897	0.174429	1	0.526021
biological_process	GO:0032609	interferon-gamma production	3	LTA, EOMES, CD14	409	96	52897	0.174429	1	0.526021
biological_process	GO:0055072	iron ion homeostasis	3	MYC, SLC11A2, SOD2	409	96	52897	0.174429	1	0.526021
biological_process	GO:0032147	activation of protein kinase activity	7	HBEGF, FGFR3, GRIN2C, GADD45B, MAPK10, MAP2K5, PSMD10	405	455	52538	0.175122	1	0.526533
biological_process	GO:0006417	regulation of translation	5	FAM129A, EIF5, FOXO3, KRT17, RGS2	407	279	52714	0.175283	1	0.526533
biological_process	GO:0043984	histone H4-K16 acetylation	2	ATG7, KANSL1	410	24	52969	0.175674	1	0.526533
molecular_function	GO:0051861	glycolipid binding	2	CEL, HSPA2	410	24	52969	0.175674	1	0.526533
biological_process	GO:0072337	modified amino acid transport	2	SLC7A9, SLC9A3R1	410	24	52969	0.175674	1	0.526533
biological_process	GO:0017004	cytochrome complex assembly	2	COX20, SCO2	410	24	52969	0.175674	1	0.526533
biological_process	GO:0002544	chronic inflammatory response	2	CX3CR1, LTA	410	24	52969	0.175674	1	0.526533
biological_process	GO:0051412	response to corticosterone	2	FOSB, BAX	410	24	52969	0.175674	1	0.526533
biological_process	GO:0035235	ionotropic glutamate receptor signaling pathway	2	GRIN2C, CDK5R1	410	24	52969	0.175674	1	0.526533
biological_process	GO:0046688	response to copper ion	2	NFKB1, BAX	410	24	52969	0.175674	1	0.526533
biological_process	GO:2001269	positive regulation of cysteine-type endopeptidase activity involved in apoptotic signaling pathway	2	BAX, CD14	410	24	52969	0.175674	1	0.526533
biological_process	GO:0098655	cation transmembrane transport	9	WWP2, COX7B, GRIN2C, HSPA2, KCNJ8, SLC11A2, GAL, SLC9A1, SLC9A3R1	403	652	52341	0.176251	1	0.527969
biological_process	GO:0048638	regulation of developmental growth	5	FGFR3, GAL, BCL11A, BCL2, CDK5R1	407	280	52713	0.176791	1	0.528971
molecular_function	GO:0015078	hydrogen ion transmembrane transporter activity	3	COX7B, SLC11A2, SLC9A1	409	97	52896	0.177174	1	0.528971
biological_process	GO:0072091	regulation of stem cell proliferation	3	CX3CR1, MYC, NFIB	409	97	52896	0.177174	1	0.528971
biological_process	GO:0018022	peptidyl-lysine methylation	3	JARID2, ARID4B, KDM6A	409	97	52896	0.177174	1	0.528971
biological_process	GO:0071482	cellular response to light stimulus	3	MYC, FBXW7, BAX	409	97	52896	0.177174	1	0.528971
biological_process	GO:0038061	NIK/NF-kappaB signaling	3	NFKB1, PSMD10, BTRC	409	97	52896	0.177174	1	0.528971
cellular_component	GO:0098791	Golgi subcompartment	5	PSD3, FBXO8, SLC11A2, KIAA1324, BSN	407	281	52712	0.178304	1	0.532048
biological_process	GO:0048839	inner ear development	4	FGFR3, HES5, LHX3, SLC9A3R1	408	186	52807	0.179068	1	0.533444
biological_process	GO:0070585	protein localization to mitochondrion	4	SIRT4, FBXW7, BAX, BCL2	408	186	52807	0.179068	1	0.533444
biological_process	GO:0000086	G2/M transition of mitotic cell cycle	4	HSPA2, BIRC5, PBX1, BTRC	408	186	52807	0.179068	1	0.533444
biological_process	GO:0044264	cellular polysaccharide metabolic process	3	EXT1, GRB10, HAS3	409	98	52895	0.179926	1	0.535111
biological_process	GO:0034764	positive regulation of transmembrane transport	3	HSPA2, GAL, SLC9A1	409	98	52895	0.179926	1	0.535111
biological_process	GO:0021761	limbic system development	3	BAX, NCOA1, CDK5R1	409	98	52895	0.179926	1	0.535111
biological_process	GO:0032872	regulation of stress-activated MAPK cascade	4	MECOM, MID1, MYC, GADD45B	408	187	52806	0.18098	1	0.537948
[truncated: 3,576 more rows]

## Sheet: gomap_genes
InID	OutID	GOID	Term	Namespace	count	PValue	Bonferroni	FDR	ProbeID	Gene_ID	E1/GFP.fc	E1/GFP.volume	N_GFP	N_E1
[truncated: 45,964 more rows]

[truncated: 2 more sheets: kegg_stat, kegg_genes]
